# Supplementary material for: Transcriptome profiling of Fagopyrum tataricum leaves in response to lead stress
Source: BMC Plant Biol. 2020 Feb 3;20:54. doi: 10.1186/s12870-020-2265-1 (PMC6998078; doi:10.1186/s12870-020-2265-1)
Supplement: Supplementary file 3 — Additional file 3: Table S1. Annotations of all unigenes. [file 12870_2020_2265_MOESM3_ESM.xlsx]

## Sheet: Annotation
Unigene Annotation
Gene ID	Length	GO ID	GO term	KO ID	KO name	Pathway ID	Pathway definition	NR hit-name	NR description	Swiss-Prot hit-name	Swiss-Prot description	Pfam ID	Domain	Domain description
TRINITY_DN0_c0_g1	2329	GO:0016570;GO:0006368;GO:0016593;GO:0003677;	BP:histone modification;BP:transcription elongation from RNA polymerase II promoter;CC:Cdc73/Paf1 complex;MF:DNA binding;	K15178	RTF1	------	------	XP_010686553.1;	PREDICTED: protein RTF1 homolog [Beta vulgaris subsp. vulgaris];	gi|75169645|sp|Q9C950.1|VIP5_ARATH;	RecName: Full=Protein RTF1 homolog; AltName: Full=Protein VERNALIZATION INDEPENDENCE 5;	PF03126.15;	Plus-3;	Plus-3 domain;
TRINITY_DN1_c0_g1	1528	------	------	------	------	------	------	XP_023926835.1;	protein XRI1-like isoform X2 [Quercus suber];	gi|239977726|sp|Q6NLW5.2|XRI1_ARATH;	RecName: Full=Protein XRI1; AltName: Full=Protein X-RAY INDUCED 1;	------	------	------
TRINITY_DN10_c0_g1	289	GO:0016620;GO:0016620;GO:0004029;	MF:oxidoreductase activity, acting on the aldehyde or oxo group of donors, NAD or NADP as acceptor;MF:oxidoreductase activity, acting on the aldehyde or oxo group of donors, NAD or NADP as acceptor;MF:aldehyde dehydrogenas;	K00128	ALDH	map00310; map00280; map00903; map00340; map00330; map00053; map00410; map00010; map00620; map00071; map00561; map00380;	Lysine degradation;Valine, leucine and isoleucine degradation;Limonene and pinene degradation;Histidine metabolism;Arginine and proline metabolism;Ascorbate and aldarate metabolism;beta-Alanine metabolism;Glycolysis / Gluconeogenesis;Pyruvate metabolism;Fatty acid degradation;Glycerolipid metabolism;Tryptophan metabolism;	POE72383.1;	aldehyde dehydrogenase [Quercus suber];	gi|1169291|sp|P41751.1|ALDH_ASPNG;	RecName: Full=Aldehyde dehydrogenase; Short=ALDDH; Short=ALDH;	------	------	------
TRINITY_DN100_c0_g1	277	------	------	------	------	------	------	------	------	------	------	------	------	------
TRINITY_DN1000_c0_g1	554	------	------	------	------	------	------	------	------	------	------	------	------	------
TRINITY_DN10000_c0_g1	1322	------	------	------	------	------	------	XP_024437593.1;	pectinesterase 2 [Populus trichocarpa];	gi|449061778|sp|D8VPP5.1|AL11A_OLEEU;	RecName: Full=Pectinesterase 1; AltName: Full=Pollen allergen Ole e 11.0101; Short=Ole e 11-1; AltName: Allergen=Ole e 11.0101; Flags: Precursor;	PF01095.16;	Pectinesterase;	Pectinesterase;
TRINITY_DN10001_c0_g1	1094	GO:0006355;GO:0006351;GO:0006355;GO:0006351;GO:0006355;GO:0006351;GO:0005634;GO:0005634;GO:0005634;GO:0003677;GO:0003677;GO:0003677;	BP:regulation of transcription, DNA-templated;BP:transcription, DNA-templated;BP:regulation of transcription, DNA-templated;BP:transcription, DNA-templated;BP:regulation of transcription, DNA-templated;BP:transcription, DNA-templated;CC:nucleus;CC:nucleus;CC:nucleus;MF:DNA binding;MF:DNA binding;MF:DNA binding;	------	------	------	------	ALE20480.1;	NAC transcription factor [Suaeda liaotungensis];	gi|75150994|sp|Q8GWK6.1|NC104_ARATH;	RecName: Full=NAC domain-containing protein 104; Short=ANAC104; AltName: Full=Protein XYLEM NAC DOMAIN 1;	PF02365.12;	NAM;	No apical meristem;
TRINITY_DN10002_c0_g1	782	------	------	------	------	------	------	------	------	------	------	------	------	------
TRINITY_DN10003_c0_g1	408	------	------	------	------	------	------	------	------	------	------	------	------	------
TRINITY_DN10005_c0_g1	1156	GO:0006457;GO:0005737;GO:0005524;GO:0051082;	BP:protein folding;CC:cytoplasm;MF:ATP binding;MF:unfolded protein binding;	K09495	CCT3, TRIC5	------	------	XP_023512340.1;	T-complex protein 1 subunit gamma isoform X1 [Cucurbita pepo subsp. pepo];	gi|75328226|sp|Q84WV1.1|TCPG_ARATH;	RecName: Full=T-complex protein 1 subunit gamma; Short=TCP-1-gamma; AltName: Full=CCT-gamma; AltName: Full=Chaperonin CCT3;	PF00118.21;	Cpn60_TCP1;	TCP-1/cpn60 chaperonin family;
TRINITY_DN10006_c0_g1	1354	GO:0016021;GO:0016788;GO:0016788;GO:0016788;	CC:integral component of membrane;MF:hydrolase activity, acting on ester bonds;MF:hydrolase activity, acting on ester bonds;MF:hydrolase activity, acting on ester bonds;	------	------	------	------	XP_017978743.1;	PREDICTED: GDSL esterase/lipase At4g01130 [Theobroma cacao];	gi|75181732|sp|Q9M153.1|GDL61_ARATH;	RecName: Full=GDSL esterase/lipase At4g01130; AltName: Full=Extracellular lipase At4g01130; Flags: Precursor;	PF00657.19;	Lipase_GDSL;	GDSL-like Lipase/Acylhydrolase;
TRINITY_DN10007_c0_g1	991	GO:0045893;GO:0006351;GO:0006351;GO:0006351;GO:0005634;GO:0005634;GO:0005634;GO:0003700;GO:0043565;GO:0044212;GO:0003677;GO:0003700;GO:0003677;GO:0003700;	BP:positive regulation of transcription, DNA-templated;BP:transcription, DNA-templated;BP:transcription, DNA-templated;BP:transcription, DNA-templated;CC:nucleus;CC:nucleus;CC:nucleus;MF:transcription factor activity, sequence-specific DNA binding;MF:sequence-specific DNA binding;MF:transcription regulatory region DNA binding;MF:DNA binding;MF:transcription factor activity, sequence-specific DNA …	------	------	------	------	XP_002277662.2;	PREDICTED: dehydration-responsive element-binding protein 2F [Vitis vinifera];	gi|48428176|sp|Q9SVX5.1|DRE2F_ARATH;	RecName: Full=Dehydration-responsive element-binding protein 2F; Short=Protein DREB2F;	PF00847.17;	AP2;	AP2 domain;
TRINITY_DN10008_c0_g1	1009	GO:0006412;GO:0006412;GO:0006412;GO:0015935;GO:0015935;GO:0015935;GO:0003723;GO:0003735;GO:0003723;GO:0003735;GO:0003723;GO:0003735;	BP:translation;BP:translation;BP:translation;CC:small ribosomal subunit;CC:small ribosomal subunit;CC:small ribosomal subunit;MF:RNA binding;MF:structural constituent of ribosome;MF:RNA binding;MF:structural constituent of ribosome;MF:RNA binding;MF:structural constituent of ribosome;	K02981	RP-S2e, RPS2	map03010;	Ribosome;	OWM67237.1;	hypothetical protein CDL15_Pgr000689 [Punica granatum];	gi|75313287|sp|Q9SCM3.1|RS24_ARATH;	RecName: Full=40S ribosomal protein S2-4;	------	------	------
TRINITY_DN1001_c0_g1	392	GO:0042545;GO:0045490;GO:0005618;GO:0045330;GO:0004857;GO:0030599;	BP:cell wall modification;BP:pectin catabolic process;CC:cell wall;MF:aspartyl esterase activity;MF:enzyme inhibitor activity;MF:pectinesterase activity;	------	------	------	------	XP_008390484.1;	PREDICTED: pectinesterase-like [Malus domestica];	gi|6093740|sp|Q43143.1|PMEU1_SOLLC;	RecName: Full=Pectinesterase/pectinesterase inhibitor U1; Includes: RecName: Full=Pectinesterase inhibitor U1; AltName: Full=Pectin methylesterase inhibitor U1; Includes: RecName: Full=Pectinesterase U1; Short=PE U1; AltName: Full=Pectin methylesterase U1; Flags: Precursor;	PF01095.16;	Pectinesterase;	Pectinesterase;
TRINITY_DN10010_c0_g1	268	------	------	------	------	------	------	------	------	------	------	------	------	------
TRINITY_DN10011_c0_g1	271	------	------	K12493	ARFGAP2_3	map04144;	Endocytosis;	------	------	gi|81880083|sp|Q99K28.1|ARFG2_MOUSE;	RecName: Full=ADP-ribosylation factor GTPase-activating protein 2; Short=ARF GAP 2; AltName: Full=GTPase-activating protein ZNF289; AltName: Full=Zinc finger protein 289;	------	------	------
TRINITY_DN10012_c0_g1	572	GO:0016021;GO:0016021;GO:0022857;GO:0022857;	CC:integral component of membrane;CC:integral component of membrane;MF:transmembrane transporter activity;MF:transmembrane transporter activity;	K03294	TC.APA	------	------	XP_002523204.2;	PREDICTED: cationic amino acid transporter 1, partial [Ricinus communis];	gi|75297892|sp|Q84MA5.1|CAAT1_ARATH;	RecName: Full=Cationic amino acid transporter 1; AltName: Full=Amino acid transporter 1;	PF13906.3;	AA_permease_C;	C-terminus of AA_permease;
TRINITY_DN10013_c0_g1	486	GO:0006629;GO:0016787;	BP:lipid metabolic process;MF:hydrolase activity;	------	------	------	------	XP_021867300.1;	probable feruloyl esterase A isoform X2 [Spinacia oleracea];	------	------	------	------	------
TRINITY_DN10014_c0_g1	325	GO:0016491;GO:0016491;GO:0016491;GO:0016491;GO:0004032;	MF:oxidoreductase activity;MF:oxidoreductase activity;MF:oxidoreductase activity;MF:oxidoreductase activity;MF:aldito;	K00011	AKR1B	map00561; map00040; map00051; map00052;	Glycerolipid metabolism;Pentose and glucuronate interconversions;Fructose and mannose metabolism;Galactose metabolism;	GAQ80469.1;	alcohol dehydrogenas;	gi|113600|sp|P14550.3|AK1A1_HUMAN;	RecName: Full=Alcohol dehydrogenase [NAD;	PF00248.18;	Aldo_ket_red;	Aldo/keto reductase family;
TRINITY_DN10015_c0_g1	451	GO:0003700;GO:0003700;GO:0003700;	MF:transcription factor activity, sequence-specific DNA binding;MF:transcription factor activity, sequence-specific DNA binding;MF:transcription factor activity, sequence-specific DNA binding;	------	------	------	------	XP_021815869.1;	protein FD [Prunus avium];	gi|75240074|sp|Q84JK2.1|FD_ARATH;	RecName: Full=Protein FD; AltName: Full=bZIP transcription factor 14; Short=AtbZIP14;	PF00170.18; PF07716.12;	bZIP_1;bZIP_2;	bZIP transcription factor;Basic region leucine zipper;
TRINITY_DN10017_c0_g1	624	------	------	------	------	------	------	------	------	------	------	PF15880.2; PF15990.2;	NDUFV3;UPF0767;	NADH dehydrogenase [ubiquinone] flavoprotein 3, mitochondrial;UPF0767 family;
TRINITY_DN10018_c0_g1	346	GO:0006412;GO:0006412;GO:0006412;GO:0005840;GO:0005840;GO:0005840;GO:0003735;GO:0003735;GO:0003735;	BP:translation;BP:translation;BP:translation;CC:ribosome;CC:ribosome;CC:ribosome;MF:structural constituent of ribosome;MF:structural constituent of ribosome;MF:structural constituent of ribosome;	K02993	RP-S7e, RPS7	map03010;	Ribosome;	GAX76943.1;	hypothetical protein CEUSTIGMA_g4390.t1 [Chlamydomonas eustigma];	gi|49036475|sp|Q962S0.1|RS7_SPOFR;	RecName: Full=40S ribosomal protein S7 [Spodoptera frugiperda];	PF01251.15;	Ribosomal_S7e;	Ribosomal protein S7e;
TRINITY_DN10019_c0_g1	299	------	------	------	------	------	------	------	------	------	------	------	------	------
TRINITY_DN1002_c0_g1	564	------	------	K02606	ORC4	------	------	XP_010681707.1;	PREDICTED: origin of replication complex subunit 4 isoform X1 [Beta vulgaris subsp. vulgaris];	gi|75122358|sp|Q6EWX1.1|ORC4_ARATH;	RecName: Full=Origin of replication complex subunit 4; Short=AtORC4;	PF14629.3;	ORC4_C;	Origin recognition complex;
TRINITY_DN10020_c0_g1	386	------	------	------	------	------	------	------	------	------	------	------	------	------
TRINITY_DN10021_c0_g1	1002	------	------	------	------	------	------	------	------	------	------	------	------	------
TRINITY_DN10022_c0_g1	213	------	------	------	------	------	------	------	------	------	------	------	------	------
TRINITY_DN10023_c0_g1	477	------	------	K19366;K10799	TNKS;SPG20	map04144;	Endocytosis;	------	------	gi|74870023|sp|Q9VN45.1|SPG20_DROME;	RecName: Full=Protein spartin;	PF06911.9;	Senescence;	Senescence-associated protein;
TRINITY_DN10024_c0_g1	414	GO:0016021;GO:0016021;GO:0016021;GO:0016021;GO:0005524;GO:0016887;GO:0005524;GO:0016887;GO:0005524;GO:0016887;GO:0005524;GO:0016887;	CC:integral component of membrane;CC:integral component of membrane;CC:integral component of membrane;CC:integral component of membrane;MF:ATP binding;MF:ATPase activity;MF:ATP binding;MF:ATPase activity;MF:ATP binding;MF:ATPase activity;MF:ATP binding;MF:ATPase activity;	------	------	------	------	KVG06349.1;	AAA+ ATPase domain-containing protein [Cynara cardunculus var. scolymus];	gi|75331994|sp|Q949G3.1|PDR1_NICPL;	RecName: Full=Pleiotropic drug resistance protein 1; AltName: Full=NpPDR1 [Nicotiana plumbaginifolia];	PF01061.21;	ABC2_membrane;	ABC-2 type transporter;
TRINITY_DN10025_c0_g1	289	GO:0005975;GO:0006108;GO:0006099;GO:0005975;GO:0006108;GO:0006099;GO:0005975;GO:0006108;GO:0006099;GO:0030060;GO:0030060;GO:0030060;	BP:carbohydrate metabolic process;BP:malate metabolic process;BP:tricarboxylic acid cycle;BP:carbohydrate metabolic process;BP:malate metabolic process;BP:tricarboxylic acid cycle;BP:carbohydrate metabolic process;BP:malate metabolic process;BP:tricarboxylic acid cycle;MF:L-malate dehydrogenase activity;MF:L-malate dehydrogenase activity;MF:L-malate dehydrogenase activity;	K00026	MDH2	map00020; map00270; map00710; map00620; map00630;	Citrate cycl;Cysteine and methionine metabolism;Carbon fixation in photosynthetic organisms;Pyruvate metabolism;Glyoxylate and dicarboxylate metabolism;	XP_023925628.1;	malate dehydrogenase, mitochondrial-like [Quercus suber];	gi|24638017|sp|P83373.1|MDHM_FRAAN;	RecName: Full=Malate dehydrogenase, mitochondrial; Flags: Precursor;	PF00056.20;	Ldh_1_N;	lactate/malate dehydrogenase, NAD binding domain;
TRINITY_DN10026_c0_g1	869	GO:0005524;GO:0004674;GO:0005524;GO:0004674;	MF:ATP binding;MF:protein serine/threonine kinase activity;MF:ATP binding;MF:protein serine/threonine kinase activity;	------	------	------	------	XP_004507107.1;	PREDICTED: serine/threonine-protein kinase UCN [Cicer arietinum];	gi|75335452|sp|Q9LT38.1|UNCL_ARATH;	RecName: Full=Serine/threonine-protein kinase UCNL; AltName: Full=AGC serine/threonine-protein kinase subfamily 2 member 4; AltName: Full=Protein UNICORN-LIKE;	PF00069.22; PF07714.14; PF14531.3; PF06293.11;	Pkinase;Pkinase_Tyr;Kinase-like;Kdo;	Protein kinase domain;Protein tyrosine kinase;Kinase-like;Lipopolysaccharide kinase;
TRINITY_DN10027_c0_g1	351	------	------	------	------	------	------	------	------	------	------	------	------	------
TRINITY_DN10028_c0_g1	3136	------	------	K11374	ELP2	------	------	XP_023927304.1;	elongator complex protein 2 isoform X2 [Quercus suber];	gi|385178680|sp|F4I1S7.1|ELP2_ARATH;	RecName: Full=Elongator complex protein 2; Short=AtELP2; AltName: Full=Elongator component 2; AltName: Full=Protein GREEN NPR1 SEEDLING ON SA MEDIUM 1;	PF00400.29;	WD40;	WD domain, G-beta repeat;
TRINITY_DN10029_c0_g1	2028	GO:0016021;GO:0016021;GO:0022857;GO:0022857;	CC:integral component of membrane;CC:integral component of membrane;MF:transmembrane transporter activity;MF:transmembrane transporter activity;	K13783	SLC37A1_2	------	------	XP_010693692.1;	PREDICTED: putative glycerol-3-phosphate transporter 1 [Beta vulgaris subsp. vulgaris];	gi|75268167|sp|Q9C5L3.1|GLPT1_ARATH;	RecName: Full=Putative glycerol-3-phosphate transporter 1; Short=G-3-P transporter 1; AltName: Full=Glycerol-3-phosphate permease 1; Short=AtG3Pp1; Short=G-3-P permease 1; AltName: Full=Protein PHOSPHATE STARVATION-INDUCED GENE 3; Short=AtPS3;	PF07690.13; PF00083.21;	MFS_1;Sugar_tr;	Major Facilitator Superfamily;Sugar;
TRINITY_DN1003_c0_g1	257	------	------	------	------	------	------	------	------	------	------	------	------	------
TRINITY_DN10030_c0_g1	1505	GO:0006099;GO:0006099;GO:0006099;GO:0005739;GO:0005739;GO:0005739;GO:0004449;GO:0000287;GO:0051287;GO:0004449;GO:0000287;GO:0051287;GO:0004449;GO:0000287;GO:0051287;	BP:tricarboxylic acid cycle;BP:tricarboxylic acid cycle;BP:tricarboxylic acid cycle;CC:mitochondrion;CC:mitochondrion;CC:mitochondrion;MF:isocitrate dehydrogenas;MF:magnesium ion binding;MF:NAD binding;MF:isocitrate dehydrogenas;MF:magnesium ion binding;MF:NAD binding;MF:isocitrate dehydrogenas;MF:magnesium ion binding;MF:NAD binding;	K00030	IDH3	map00020;	Citrate cycl;	XP_005648076.1;	isocitrate dehydrogenase, NAD-dependent [Coccomyxa subellipsoidea C-169];	gi|46396044|sp|Q9VWH4.1|IDH3A_DROME;	RecName: Full=Probable isocitrate dehydrogenase [NAD] subunit alpha, mitochondrial; AltName: Full=Isocitric dehydrogenase subunit alpha; AltName: Full=NA;	PF00180.17;	Iso_dh;	Isocitrate/isopropylmalate dehydrogenase;
TRINITY_DN10031_c0_g1	2489	GO:0003950;	MF:NAD+ ADP-ribosyltransferase activity;	------	------	------	------	XP_010667453.1;	PREDICTED: probable inactive poly [ADP-ribose] polymerase SRO1 [Beta vulgaris subsp. vulgaris];	gi|75100602|sp|O82289.2|SRO1_ARATH;	RecName: Full=Probable inactive poly [ADP-ribose] polymerase SRO1; AltName: Full=Protein SIMILAR TO RCD ONE 1;	PF00644.17; PF12174.5;	PARP;RST;	Pol;RCD1-SRO-TAF4;
TRINITY_DN10033_c0_g1	583	------	------	K00799	GST, gst	map00480;	Glutathione metabolism;	------	------	gi|75048653|sp|Q95L14.1|PTGES_BOVIN;	RecName: Full=Prostaglandin E synthase; AltName: Full=Microsomal prostaglandin E synthase 1; Short=MPGES-1;	PF01124.15;	MAPEG;	MAPEG family;
TRINITY_DN10034_c0_g1	839	------	------	------	------	------	------	XP_011086562.1;	uncharacterized protein LOC105168254 [Sesamum indicum];	------	------	------	------	------
TRINITY_DN10035_c0_g1	443	------	------	------	------	------	------	------	------	------	------	PF07172.8; PF16208.2;	GRP;Keratin_2_head;	Glycine rich protein family;Keratin type II head;
TRINITY_DN10036_c0_g1	581	------	------	------	------	------	------	------	------	gi|408360013|sp|Q8R5F3.2|OARD1_MOUSE;	RecName: Full=O-acetyl-ADP-ribose deacetylase 1;	------	------	------
TRINITY_DN10037_c0_g1	217	------	------	------	------	------	------	------	------	------	------	------	------	------
TRINITY_DN10038_c0_g1	1010	GO:0055085;GO:0016021;GO:0016021;GO:0016021;GO:0016021;	BP:transmembrane transport;CC:integral component of membrane;CC:integral component of membrane;CC:integral component of membrane;CC:integral component of membrane;	K15115	SLC25A32, MFT	------	------	GAU31213.1;	hypothetical protein TSUD_210700 [Trifolium subterraneum];	gi|34222684|sp|Q95J75.1|MFTC_MACFA;	RecName: Full=Mitochondrial folate transporter/carrier; AltName: Full=Solute carrier family 25 member 32;	PF00153.24;	Mito_carr;	Mitochondrial carrier protein;
TRINITY_DN1004_c0_g1	425	GO:0055085;GO:0016021;GO:0000325;GO:0005774;GO:0005524;GO:0042626;	BP:transmembrane transport;CC:integral component of membrane;CC:plant-type vacuole;CC:vacuolar membrane;MF:ATP binding;MF:ATPase activity, coupled to transmembrane movement of substances;	K05666	ABCC2	map02010;	ABC transporters;	XP_023911323.1;	ABC transporter C family member 10-like, partial [Quercus suber];	gi|374095359|sp|Q9LYS2.2|AB10C_ARATH;	RecName: Full=ABC transporter C family member 10; Short=ABC transporter ABCC.10; Short=AtABCC10; AltName: Full=ATP-energized glutathione S-conjugate pump 14; AltName: Full=Glutathione S-conjugate-transporting ATPase 14; AltName: Full=Multidrug resistance-associated protein 14;	PF00664.20;	ABC_membrane;	ABC transporter transmembrane region;
TRINITY_DN10040_c1_g1	225	------	------	------	------	------	------	------	------	------	------	------	------	------
TRINITY_DN10041_c0_g1	1680	GO:0006412;GO:0006412;GO:0005840;GO:0005840;GO:0003735;GO:0003735;	BP:translation;BP:translation;CC:ribosome;CC:ribosome;MF:structural constituent of ribosome;MF:structural constituent of ribosome;	------	------	------	------	XP_021906482.1;	uncharacterized protein LOC110821075 [Carica papaya];	------	------	PF00312.19;	Ribosomal_S15;	Ribosomal protein S15;
TRINITY_DN10042_c0_g1	530	GO:0000398;GO:0000398;GO:0000398;GO:0000398;	BP:mRNA splicing, via spliceosome;BP:mRNA splicing, via spliceosome;BP:mRNA splicing, via spliceosome;BP:mRNA splicing, via spliceosome;	K12832	SF3B5, SF3B10	map03040;	Spliceosome;	XP_012828624.1;	PREDICTED: uncharacterized protein At4g14342-like isoform X1 [Erythranthe guttata];	gi|20140916|sp|Q9VHI4.1|SF3B5_DROME;	RecName: Full=Probable splicing factor 3B subunit 5; Short=SF3b5; AltName: Full=Pre-mRNA-splicing factor SF3b 10 kDa subunit;	PF07189.8;	SF3b10;	Splicing factor 3B subunit 10;
TRINITY_DN10043_c0_g1	205	------	------	------	------	------	------	------	------	------	------	------	------	------
TRINITY_DN10044_c0_g1	1320	GO:0000398;GO:0000398;GO:0000398;GO:0000398;GO:0003746;GO:0003723;GO:0003723;GO:0003723;	BP:mRNA splicing, via spliceosome;BP:mRNA splicing, via spliceosome;BP:mRNA splicing, via spliceosome;BP:mRNA splicing, via spliceosome;MF:translation elongation factor activity;MF:RNA binding;MF:RNA binding;MF:RNA binding;	K13093	HTATSF1	------	------	GAQ78571.1;	Transcription elongation factor [Klebsormidium nitens];	gi|81913100|sp|Q8BGC0.1|HTSF1_MOUSE;	RecName: Full=HIV Tat-specific factor 1 homolog;	PF00076.19;	RRM_1;	RNA recognition motif.;
TRINITY_DN10045_c0_g1	338	------	------	------	------	------	------	------	------	------	------	------	------	------
TRINITY_DN10046_c0_g1	379	------	------	------	------	------	------	------	------	------	------	------	------	------
TRINITY_DN10047_c0_g1	493	GO:0016021;GO:0016021;	CC:integral component of membrane;CC:integral component of membrane;	------	------	------	------	XP_011070330.1;	uncharacterized protein LOC105156013 [Sesamum indicum];	------	------	PF07889.9;	DUF1664;	Protein of unknown function;
TRINITY_DN10048_c0_g1	255	GO:0019521;GO:0006098;GO:0019521;GO:0006098;GO:0004616;GO:0004616;	BP:D-gluconate metabolic process;BP:pentose-phosphate shunt;BP:D-gluconate metabolic process;BP:pentose-phosphate shunt;MF:phosphogluconate dehydrogenas;MF:phosphogluconate dehydrogenas;	K00033	PGD, gnd, gntZ	map00480; map00030;	Glutathione metabolism;Pentose phosphate pathway;	POE93491.1;	6-phosphogluconate dehydrogenase, decarboxylating 2 [Quercus suber];	gi|1703016|sp|P53319.1|6PGD2_YEAST;	RecName: Full=6-phosphogluconate dehydrogenase, decarboxylating 2;	PF00393.16;	6PGD;	6-phosphogluconate dehydrogenase, C-terminal domain;
TRINITY_DN10049_c0_g1	1932	------	------	K00029	E1.1.1.40, maeB	map00710; map00620;	Carbon fixation in photosynthetic organisms;Pyruvate metabolism;	PSR91773.1;	NADP-dependent malic enzyme like [Actinidia chinensis var. chinensis];	gi|1708924|sp|P51615.1|MAOX_VITVI;	RecName: Full=NADP-dependent malic enzyme; Short=NADP-ME;	PF03949.12; PF00390.16;	Malic_M;malic;	Malic enzyme, NAD binding domain;Malic enzyme, N-terminal domain;
TRINITY_DN1005_c0_g1	290	------	------	------	------	------	------	------	------	------	------	------	------	------
TRINITY_DN10050_c0_g1	939	------	------	------	------	------	------	XP_023732092.1;	transcription factor MYB73-like [Lactuca sativa];	gi|75333678|sp|Q9FDW1.1|MYB44_ARATH;	RecName: Full=Transcription factor MYB44; AltName: Full=Myb-related protein 44; Short=AtMYB44; AltName: Full=Myb-related protein R1; Short=AtMYBR1;	PF00249.28; PF13921.3;	Myb_DNA-binding;Myb_DNA-bind_6;	Myb-like DNA-binding domain;Myb-like DNA-binding domain;
TRINITY_DN10051_c0_g1	449	------	------	------	------	------	------	XP_010687911.1;	PREDICTED: putative clathrin assembly protein At5g35200 [Beta vulgaris subsp. vulgaris];	gi|46395999|sp|Q9LHS0.1|CAP10_ARATH;	RecName: Full=Putative clathrin assembly protein At5g35200;	PF07651.13;	ANTH;	ANTH domain;
TRINITY_DN10052_c0_g1	887	GO:0042254;GO:0000447;GO:0042273;GO:0000055;GO:0042254;GO:0042254;GO:0005730;GO:0005730;GO:0030687;GO:0005634;GO:0005634;	BP:ribosome biogenesis;BP:endonucleolytic cleavage in ITS1 to separate SSU-rRNA from 5.8S rRNA and LSU-rRNA from tricistronic rRNA transcrip;BP:ribosomal large subunit biogenesis;BP:ribosomal large subunit export from nucleus;BP:ribosome biogenesis;BP:ribosome biogenesis;CC:nucleolus;CC:nucleolus;CC:preribosome, large subunit precursor;CC:nucleus;CC:nucleus;	K14852	RRS1	------	------	XP_006844882.1;	ribosome biogenesis regulatory protein homolog [Amborella trichopoda];	gi|122136026|sp|Q2KIH4.1|RRS1_BOVIN;	RecName: Full=Ribosome biogenesis regulatory protein homolog;	PF04939.9;	RRS1;	Ribosome biogenesis regulatory protein;
TRINITY_DN10053_c0_g1	440	GO:0016021;GO:0016021;GO:0005524;GO:0005388;GO:0005524;GO:0005388;	CC:integral component of membrane;CC:integral component of membrane;MF:ATP binding;MF:calcium-transporting ATPase activity;MF:ATP binding;MF:calcium-transporting ATPase activity;	K01537	E3.6.3.8	------	------	XP_023886964.1;	putative calcium-transporting ATPase 13, plasma membrane-type [Quercus suber];	gi|12229654|sp|Q9LIK7.1|ACA13_ARATH;	RecName: Full=Putative calcium-transporting ATPase 13, plasma membrane-type; AltName: Full=C;	PF00702.23; PF08282.9;	Hydrolase;Hydrolase_3;	haloacid dehalogenase-like hydrolase;haloacid dehalogenase-like hydrolase;
TRINITY_DN10054_c0_g1	1153	------	------	------	------	------	------	KJB33240.1;	hypothetical protein B456_006G003600 [Gossypium raimondii];	------	------	------	------	------
TRINITY_DN10055_c0_g1	404	------	------	------	------	------	------	XP_010694606.1;	PREDICTED: serine/threonine-protein phosphatase 7 long form homolog [Beta vulgaris subsp. vulgaris];	gi|75174963|sp|Q9LNG5.1|PPP7L_ARATH;	RecName: Full=Serine/threonine-protein phosphatase 7 long form homolog;	PF10536.6;	PMD;	Plant mobile domain;
TRINITY_DN10056_c0_g1	360	------	------	------	------	------	------	XP_009411062.1;	PREDICTED: BTB/POZ domain-containing protein At5g67385 [Musa acuminata subsp. malaccensis];	gi|338819811|sp|Q66GP0.2|Y5738_ARATH;	RecName: Full=BTB/POZ domain-containing protein At5g67385;	PF00651.28;	BTB;	BTB/POZ domain;
TRINITY_DN10057_c0_g1	282	------	------	------	------	------	------	------	------	------	------	------	------	------
TRINITY_DN10058_c0_g1	1030	GO:0042254;GO:0042254;GO:0042254;GO:0005840;GO:0005840;GO:0005840;	BP:ribosome biogenesis;BP:ribosome biogenesis;BP:ribosome biogenesis;CC:ribosome;CC:ribosome;CC:ribosome;	K02941	RP-LP0, RPLP0	map03010;	Ribosome;	XP_013901230.1;	60S acidic ribosomal protein P0 [Monoraphidium neglectum];	gi|1710587|sp|P50346.1|RLA0_SOYBN;	RecName: Full=60S acidic ribosomal protein P0;	PF00428.16; PF00466.17;	Ribosomal_60s;Ribosomal_L10;	60s Acidic ribosomal protein;Ribosomal protein L10;
TRINITY_DN10059_c0_g1	299	------	------	K09250	CNBP	------	------	------	------	gi|50403746|sp|P53996.2|CNBP_MOUSE;	RecName: Full=Cellular nucleic acid-binding protein; Short=CNBP; AltName: Full=Zinc finger protein 9;	PF00098.20; PF14392.3; PF14787.3; PF13917.3;	zf-CCHC;zf-CCHC_4;zf-CCHC_5;zf-CCHC_3;	Zinc knuckle;Zinc knuckle;GAG-polyprotein viral zinc-finger;Zinc knuckle;
TRINITY_DN1006_c0_g1	733	------	------	------	------	------	------	------	------	------	------	------	------	------
TRINITY_DN10060_c0_g1	529	------	------	------	------	------	------	------	------	------	------	------	------	------
TRINITY_DN10061_c0_g1	214	------	------	------	------	------	------	------	------	------	------	------	------	------
TRINITY_DN10062_c0_g1	2483	GO:0055085;GO:0016021;	BP:transmembrane transport;CC:integral component of membrane;	------	------	------	------	XP_010673621.2;	PREDICTED: mechanosensitive ion channel protein 4-like [Beta vulgaris subsp. vulgaris];	gi|75181076|sp|Q9LYG9.1|MSL10_ARATH;	RecName: Full=Mechanosensitive ion channel protein 10; AltName: Full=Mechanosensitive channel of small conductance-like 10; AltName: Full=MscS-Like protein 10; Short=AtMSL10;	PF00924.15;	MS_channel;	Mechanosensitive ion channel;
TRINITY_DN10063_c0_g1	471	GO:0003676;GO:0003676;	MF:nucleic acid binding;MF:nucleic acid binding;	------	------	------	------	CAN76400.1;	hypothetical protein VITISV_001550 [Vitis vinifera];	------	------	------	------	------
TRINITY_DN10064_c0_g1	778	------	------	------	------	------	------	------	------	------	------	------	------	------
TRINITY_DN10064_c1_g1	501	------	------	------	------	------	------	XP_010100060.2;	uncharacterized protein LOC21396356 [Morus notabilis];	------	------	------	------	------
TRINITY_DN10065_c0_g1	745	------	------	K12380	RASA3	------	------	------	------	gi|68067650|sp|P48423.2|GAP1_DROME;	RecName: Full=GTPase-activating protein; AltName: Full=Ras GTPase-activating protein 1;	PF00616.16;	RasGAP;	GTPase-activator protein for Ras-like GTPase;
TRINITY_DN10066_c0_g1	285	------	------	------	------	------	------	POF01329.1;	hypothetical protein CFP56_21277 [Quercus suber];	------	------	------	------	------
TRINITY_DN10067_c0_g1	3234	GO:0005634;GO:0003677;	CC:nucleus;MF:DNA binding;	K11649	SMARCC	------	------	XP_010095423.1;	SWI/SNF complex subunit SWI3C [Morus notabilis];	gi|75315301|sp|Q9XI07.1|SWI3C_ARATH;	RecName: Full=SWI/SNF complex subunit SWI3C; Short=AtSWI3C; AltName: Full=Transcription regulatory protein SWI3C;	PF04433.14; PF00249.28; PF13921.3; PF00569.14;	SWIRM;Myb_DNA-binding;Myb_DNA-bind_6;ZZ;	SWIRM domain;Myb-like DNA-binding domain;Myb-like DNA-binding domain;Zinc finger, ZZ type;
TRINITY_DN10068_c0_g1	590	------	------	------	------	------	------	------	------	------	------	------	------	------
TRINITY_DN10069_c0_g1	561	GO:0045735;GO:0045735;	MF:nutrient reservoir activity;MF:nutrient reservoir activity;	------	------	------	------	XP_015169631.1;	PREDICTED: 2S sulfur-rich seed storage protein 2-like [Solanum tuberosum];	------	------	PF00234.19;	Tryp_alpha_amyl;	Protease inhibitor/seed storage/LTP family;
TRINITY_DN1007_c0_g1	357	GO:0006412;GO:0006412;GO:0006412;GO:0005840;GO:0005840;GO:0005840;GO:0003735;GO:0003735;GO:0003735;	BP:translation;BP:translation;BP:translation;CC:ribosome;CC:ribosome;CC:ribosome;MF:structural constituent of ribosome;MF:structural constituent of ribosome;MF:structural constituent of ribosome;	K02980	RP-S29e, RPS29	map03010;	Ribosome;	PSC67496.1;	40S ribosomal S29 [Micractinium conductrix];	gi|54039491|sp|Q7XYB0.1|RS29_GRIJA;	RecName: Full=40S ribosomal protein S29;	PF00253.18;	Ribosomal_S14;	Ribosomal protein S14p/S29e;
TRINITY_DN10070_c0_g1	263	GO:0005975;GO:0071555;GO:0005975;GO:0005576;GO:0004650;GO:0004650;	BP:carbohydrate metabolic process;BP:cell wall organization;BP:carbohydrate metabolic process;CC:extracellular region;MF:polygalacturonase activity;MF:polygalacturonase activity;	------	------	------	------	XP_018485561.1;	PREDICTED: exopolygalacturonase-like [Raphanus sativus];	gi|3024386|sp|Q39786.1|PGLR_GOSHI;	RecName: Full=Polygalacturonase; Short=PG; AltName: Full=Pectinase; Flags: Precursor [Gossypium hirsutum];	------	------	------
TRINITY_DN10071_c0_g1	1624	GO:0033567;GO:0033567;GO:0017108;GO:0043142;GO:0017108;GO:0043142;	BP:DNA replication, Okazaki fragment processing;BP:DNA replication, Okazaki fragment processing;MF:5'-flap endonuclease activity;MF:single-stranded DNA-dependent ATPase activity;MF:5'-flap endonuclease activity;MF:single-stranded DNA-dependent ATPase activity;	K10742	DNA2	map03030;	DNA replication;	XP_023886169.1;	DNA replication ATP-dependent helicase/nuclease DNA2 [Quercus suber];	gi|82105075|sp|Q8QHA5.1|DNA2_XENLA;	RecName: Full=DNA replication ATP-dependent helicase/nuclease DNA2; AltName: Full=DNA replication ATP-dependent helicase-like homolog; Includes: RecName: Full=DNA replication nuclease DNA2; Includes: RecName: Full=DNA replication ATP-dependent helicase DNA2;	PF13087.3; PF13086.3; PF13604.3; PF13245.3; PF00580.18;	AAA_12;AAA_11;AAA_30;AAA_19;UvrD-helicase;	AAA domain;AAA domain;AAA domain;Part of AAA domain;UvrD/REP helicase N-terminal domain;
TRINITY_DN10072_c0_g1	2185	------	------	------	------	------	------	PSS29338.1;	hypothetical protein CEY00_Acc06954 [Actinidia chinensis var. chinensis];	gi|729273|sp|P40781.1|CYPR4_CYNCA;	RecName: Full=Protein CYPRO4 [Cynara cardunculus];	PF08553.7;	VID27;	VID27 cytoplasmic protein;
TRINITY_DN10073_c0_g1	243	------	------	------	------	------	------	XP_018460645.1;	PREDICTED: uncharacterized protein LOC108831621 [Raphanus sativus];	------	------	------	------	------
TRINITY_DN10074_c0_g1	1429	GO:0016021;GO:0016021;	CC:integral component of membrane;CC:integral component of membrane;	------	------	------	------	XP_020414476.1;	tyrosine-sulfated glycopeptide receptor 1 [Prunus persica];	gi|75337232|sp|Q9SHI3.1|RLP2_ARATH;	RecName: Full=Receptor-like protein 2; Short=AtRLP2; Flags: Precursor;	PF13855.3; PF12799.4;	LRR_8;LRR_4;	Leucine rich repeat;Leucine Rich repeats;
TRINITY_DN10075_c0_g1	693	GO:0006370;GO:0006310;GO:0006281;GO:0006370;GO:0006310;GO:0006281;GO:0005634;GO:0005634;GO:0005524;GO:0003910;GO:0004484;GO:0004651;GO:0004725;GO:0008138;GO:0005524;GO:0003910;GO:0004484;GO:0004651;GO:0004725;GO:0008138;	BP:7-methylguanosine mRNA capping;BP:DNA recombination;BP:DNA repair;BP:7-methylguanosine mRNA capping;BP:DNA recombination;BP:DNA repair;CC:nucleus;CC:nucleus;MF:ATP binding;MF:DNA ligas;MF:mRNA guanylyltransferase activity;MF:polynucleotide 5'-phosphatase activity;MF:protein tyrosine phosphatase activity;MF:protein tyrosine/serine/threonine phosphatase activity;MF:ATP binding;MF:DNA ligas;MF:mR…	K03942;K13917	RNGTT;NDUFV1	map00190; map03015;	Oxidative phosphorylation;mRNA surveillance pathway;	PRW57461.1;	mRNA-capping enzyme-like [Chlorella sorokiniana];	gi|6685627|sp|O55236.1|MCE1_MOUSE;	RecName: Full=mRNA-capping enzyme; AltName: Full=HCE; AltName: Full=MCE1; Includes: RecName: Full=Polynucleotide 5'-triphosphatase; Short=TPase; Short=mRNA 5'-triphosphatase; Includes: RecName: Full=mRNA guanylyltransferase; AltName: Full=GTP--RNA guanylyltransferase; Short=GTase;	PF01331.16; PF03919.12;	mRNA_cap_enzyme;mRNA_cap_C;	mRNA capping enzyme, catalytic domain;mRNA capping enzyme, C-terminal domain;
TRINITY_DN10076_c0_g1	451	GO:0015991;GO:0015991;GO:0033178;GO:0033178;GO:0046961;GO:0046961;	BP:ATP hydrolysis coupled proton transport;BP:ATP hydrolysis coupled proton transport;CC:proton-transporting two-sector ATPase complex, catalytic domain;CC:proton-transporting two-sector ATPase complex, catalytic domain;MF:proton-transporting ATPase activity, rotational mechanism;MF:proton-transporting ATPase activity, rotational mechanism;	------	------	------	------	XP_010676358.1;	PREDICTED: V-type proton ATPase subunit E [Beta vulgaris subsp. vulgaris];	gi|3334411|sp|Q41396.1|VATE_SPIOL;	RecName: Full=V-type proton ATPase subunit E; Short=V-ATPase subunit E; AltName: Full=Vacuolar proton pump subunit E;	------	------	------
TRINITY_DN10077_c0_g1	1557	GO:0006355;GO:0006351;GO:0006355;GO:0006351;GO:0006355;GO:0006351;GO:0005634;GO:0005634;GO:0005634;GO:0003677;GO:0003677;GO:0003677;	BP:regulation of transcription, DNA-templated;BP:transcription, DNA-templated;BP:regulation of transcription, DNA-templated;BP:transcription, DNA-templated;BP:regulation of transcription, DNA-templated;BP:transcription, DNA-templated;CC:nucleus;CC:nucleus;CC:nucleus;MF:DNA binding;MF:DNA binding;MF:DNA binding;	------	------	------	------	ACH63228.1;	NAC protein [Rheum australe];	gi|75217017|sp|Q9ZVP8.2|NAC35_ARATH;	RecName: Full=NAC domain-containing protein 35; Short=ANAC035; AltName: Full=Protein LONG VEGETATIVE PHASE 1; Short=AtLOV1;	PF02365.12;	NAM;	No apical meristem;
TRINITY_DN10078_c0_g1	202	------	------	------	------	------	------	------	------	------	------	------	------	------
TRINITY_DN10079_c0_g1	1640	------	------	K18745	EXU	------	------	------	------	gi|2498353|sp|Q24747.1|EXU_DROVI;	RecName: Full=Maternal protein exuperantia;	------	------	------
TRINITY_DN1008_c0_g1	355	------	------	------	------	------	------	XP_018817454.1;	PREDICTED: uncharacterized protein LOC108988598 [Juglans regia];	------	------	------	------	------
TRINITY_DN10080_c0_g1	707	GO:0008113;GO:0008113;GO:0008113;	MF:peptide-methionin;MF:peptide-methionin;MF:peptide-methionin;	K07304	msrA	------	------	PLY90230.1;	hypothetical protein LSAT_8X14021 [Lactuca sativa];	gi|12230349|sp|Q9SEC2.1|MSRA_LACSA;	RecName: Full=Peptide methionine sulfoxide reductase; AltName: Full=Peptide-methionine;	PF01625.18;	PMSR;	Peptide methionine sulfoxide reductase;
TRINITY_DN10080_c0_g2	1633	------	------	------	------	------	------	------	------	------	------	------	------	------
TRINITY_DN10081_c0_g1	571	------	------	------	------	------	------	------	------	------	------	------	------	------
TRINITY_DN10082_c0_g1	217	------	------	------	------	------	------	------	------	------	------	------	------	------
TRINITY_DN10083_c0_g1	404	------	------	------	------	------	------	------	------	------	------	------	------	------
TRINITY_DN10085_c0_g1	363	GO:0006529;GO:0006529;GO:0006529;GO:0006541;GO:0004066;GO:0004066;GO:0005524;GO:0004066;GO:0005524;GO:0016740;	BP:asparagine biosynthetic process;BP:asparagine biosynthetic process;BP:asparagine biosynthetic process;BP:glutamine metabolic process;MF:asparagine synthas;MF:asparagine synthas;MF:ATP binding;MF:asparagine synthas;MF:ATP binding;MF:transferase activity;	K01953	asnB, ASNS	map00250;	Alanine, aspartate and glutamate metabolism;	XP_009402383.1;	PREDICTED: asparagine synthetase [glutamine-hydrolyzing] [Musa acuminata subsp. malaccensis];	gi|399064|sp|P31752.2|ASNS_ASPOF;	RecName: Full=Asparagine synthetase [glutamine-hydrolyzing]; Short=AS;	PF00733.18;	Asn_synthase;	Asparagine synthase;
TRINITY_DN10086_c0_g1	452	GO:0006412;GO:0006412;GO:0005840;GO:0005840;GO:0003735;GO:0003735;	BP:translation;BP:translation;CC:ribosome;CC:ribosome;MF:structural constituent of ribosome;MF:structural constituent of ribosome;	K02866	RP-L10e, RPL10	map03010;	Ribosome;	XP_020274461.1;	60S ribosomal protein L10-like [Asparagus officinalis];	gi|2500355|sp|Q40592.1|RL10_TOBAC;	RecName: Full=60S ribosomal protein L10; AltName: Full=QM protein homolog;	------	------	------
TRINITY_DN10087_c0_g1	1012	GO:0019904;	MF:protein domain specific binding;	K06630	YWHAE	------	------	PKI53344.1;	hypothetical protein CRG98_026281 [Punica granatum];	gi|20137460|sp|Q9C5W6.1|14312_ARATH;	RecName: Full=14-3-3-like protein GF14 iota; AltName: Full=General regulatory factor 12;	PF00244.17;	14-3-3;	14-3-3 protein;
TRINITY_DN10088_c0_g1	469	------	------	------	------	------	------	XP_019258261.1;	PREDICTED: uncharacterized protein LOC109236524 [Nicotiana attenuata];	gi|125987635|sp|P0C2F6.1|RNHX1_ARATH;	RecName: Full=Putative ribonuclease H protein At1g65750;	------	------	------
TRINITY_DN10089_c0_g1	296	------	------	------	------	------	------	------	------	------	------	------	------	------
TRINITY_DN1009_c0_g1	1110	------	------	K18730	GIGYF	------	------	------	------	gi|82179831|sp|Q5U236.1|PERQ2_XENLA;	RecName: Full=PERQ amino acid-rich with GYF domain-containing protein 2; AltName: Full=Trinucleotide repeat-containing gene 15 protein;	------	------	------
TRINITY_DN10090_c0_g1	755	------	------	K18625	SHROOM	------	------	------	------	gi|146325725|sp|A2ALU4.1|SHRM2_MOUSE;	RecName: Full=Protein Shroom2; AltName: Full=Protein Apxl;	PF08687.8;	ASD2;	Apx/Shroom domain ASD2;
TRINITY_DN10091_c0_g1	531	GO:0006412;GO:0006412;GO:0006412;GO:0006412;GO:0006412;GO:0005840;GO:0005840;GO:0005840;GO:0005840;GO:0005840;GO:0003735;GO:0003735;GO:0003735;GO:0003735;GO:0003735;	BP:translation;BP:translation;BP:translation;BP:translation;BP:translation;CC:ribosome;CC:ribosome;CC:ribosome;CC:ribosome;CC:ribosome;MF:structural constituent of ribosome;MF:structural constituent of ribosome;MF:structural constituent of ribosome;MF:structural constituent of ribosome;MF:structural constituent of ribosome;	K02962	RP-S17e, RPS17	map03010;	Ribosome;	BAJ95967.1;	predicted protein [Hordeum vulgare subsp. vulgare];	gi|20140135|sp|Q962R2.3|RS17_SPOFR;	RecName: Full=40S ribosomal protein S17 [Spodoptera frugiperda];	PF00833.15;	Ribosomal_S17e;	Ribosomal S17;
TRINITY_DN10093_c0_g1	389	------	------	------	------	------	------	------	------	------	------	------	------	------
TRINITY_DN10095_c0_g1	265	GO:0019915;GO:0019953;GO:0016021;GO:0012511;GO:0005576;GO:0016021;GO:0012511;GO:0016021;GO:0012511;GO:0016021;GO:0012511;GO:0016021;GO:0012511;	BP:lipid storage;BP:sexual reproduction;CC:integral component of membrane;CC:monolayer-surrounded lipid storage body;CC:extracellular region;CC:integral component of membrane;CC:monolayer-surrounded lipid storage body;CC:integral component of membrane;CC:monolayer-surrounded lipid storage body;CC:integral component of membrane;CC:monolayer-surrounded lipid storage body;CC:integral component of me…	------	------	------	------	XP_015169799.1;	PREDICTED: oleosin 1-like [Solanum tuberosum];	gi|3914199|sp|Q43804.1|OLEO1_PRUDU;	RecName: Full=Oleosin 1 [Prunus dulcis];	PF01277.14;	Oleosin;	Oleosin;
TRINITY_DN10096_c0_g1	617	GO:0006412;GO:0006412;GO:0006412;GO:0005840;GO:0005840;GO:0005840;GO:0019843;GO:0003735;GO:0019843;GO:0003735;GO:0019843;GO:0003735;	BP:translation;BP:translation;BP:translation;CC:ribosome;CC:ribosome;CC:ribosome;MF:rRNA binding;MF:structural constituent of ribosome;MF:rRNA binding;MF:structural constituent of ribosome;MF:rRNA binding;MF:structural constituent of ribosome;	K02940	RP-L9e, RPL9	map03010;	Ribosome;	XP_023551562.1;	60S ribosomal protein L9-like [Cucurbita pepo subsp. pepo];	gi|14286156|sp|P50882.2|RL9_DROME;	RecName: Full=60S ribosomal protein L9;	PF00347.20;	Ribosomal_L6;	Ribosomal protein L6;
TRINITY_DN10097_c0_g1	528	------	------	------	------	------	------	------	------	------	------	------	------	------
TRINITY_DN10098_c0_g1	1124	GO:0016021;GO:0016021;GO:0016021;	CC:integral component of membrane;CC:integral component of membrane;CC:integral component of membrane;	------	------	------	------	XP_003631293.1;	PREDICTED: cysteine-rich repeat secretory protein 38 [Vitis vinifera];	gi|75150636|sp|Q8GUJ2.1|CRRS2_ARATH;	RecName: Full=Cysteine-rich repeat secretory protein 2; AltName: Full=Cysteine-rich repeat protein HWI1; AltName: Full=Plasmodesmata-located protein 5; Short=PDLP5; AltName: Full=Protein HOPW1-1-INDUCED 1; Flags: Precursor;	PF01657.14;	Stress-antifung;	Salt stress response/antifungal;
TRINITY_DN101_c0_g1	642	------	------	K13065	E2.3.1.133, HCT	map00941; map00940; map00945;	Flavonoid biosynthesis;Phenylpropanoid biosynthesis;Stilbenoid, diarylheptanoid and gingerol biosynthesis;	XP_023921709.1;	spermidine hydroxycinnamoyl transferase isoform X2 [Quercus suber];	gi|75099047|sp|O64470.1|SHT_ARATH;	RecName: Full=Spermidine hydroxycinnamoyl transferase; AltName: Full=BAHD-like hydroxycinnamoyl transferase;	PF02458.12;	Transferase;	Transferase family;
TRINITY_DN1010_c0_g1	791	------	------	------	------	------	------	------	------	------	------	------	------	------
TRINITY_DN10100_c0_g1	764	GO:0005975;GO:0006108;GO:0006099;GO:0005975;GO:0006108;GO:0006099;GO:0005975;GO:0009793;GO:0006108;GO:0009409;GO:0009735;GO:0006099;GO:0048046;GO:0009941;GO:0009570;GO:0005739;GO:0010319;GO:0005774;GO:0030060;GO:0030060;GO:0030060;GO:0008746;	BP:carbohydrate metabolic process;BP:malate metabolic process;BP:tricarboxylic acid cycle;BP:carbohydrate metabolic process;BP:malate metabolic process;BP:tricarboxylic acid cycle;BP:carbohydrate metabolic process;BP:embryo development ending in seed dormancy;BP:malate metabolic process;BP:response to cold;BP:response to cytokinin;BP:tricarboxylic acid cycle;CC:apoplast;CC:chloroplast envelope;CC…	K00026	MDH2	map00020; map00270; map00710; map00620; map00630;	Citrate cycl;Cysteine and methionine metabolism;Carbon fixation in photosynthetic organisms;Pyruvate metabolism;Glyoxylate and dicarboxylate metabolism;	XP_010274931.1;	PREDICTED: malate dehydrogenase, chloroplastic [Nelumbo nucifera];	gi|75313643|sp|Q9SN86.1|MDHP_ARATH;	RecName: Full=Malate dehydrogenase, chloroplastic; AltName: Full=pNAD-MDH; Flags: Precursor;	PF02866.15;	Ldh_1_C;	lactate/malate dehydrogenase, alpha/beta C-terminal domain;
TRINITY_DN10101_c0_g1	942	------	------	------	------	------	------	------	------	------	------	------	------	------
TRINITY_DN10102_c0_g1	575	GO:0015031;GO:0015031;GO:0015031;GO:0016021;GO:0005886;GO:0030658;GO:0016021;GO:0005886;GO:0030658;GO:0016021;GO:0005886;GO:0030658;	BP:protein transport;BP:protein transport;BP:protein transport;CC:integral component of membrane;CC:plasma membrane;CC:transport vesicle membrane;CC:integral component of membrane;CC:plasma membrane;CC:transport vesicle membrane;CC:integral component of membrane;CC:plasma membrane;CC:transport vesicle membrane;	K19995	SCAMP	------	------	PSR95319.1;	Secretory carrier-associated membrane protein [Actinidia chinensis var. chinensis];	gi|75152667|sp|Q8H5X5.1|SCAM1_ORYSJ;	RecName: Full=Secretory carrier-associated membrane protein 1; Short=Secretory carrier membrane protein 1;	PF04144.10;	SCAMP;	SCAMP family;
TRINITY_DN10103_c0_g1	658	------	------	------	------	------	------	------	------	------	------	------	------	------
TRINITY_DN10104_c0_g1	317	------	------	------	------	------	------	------	------	------	------	------	------	------
TRINITY_DN10105_c0_g1	1136	GO:0003676;GO:0003676;	MF:nucleic acid binding;MF:nucleic acid binding;	------	------	------	------	XP_022967415.1;	transcriptional regulator TAC1-like [Cucurbita maxima];	gi|75337545|sp|Q9SR34.1|TAC1_ARATH;	RecName: Full=Transcriptional regulator TAC1; AltName: Full=Protein TELOMERASE ACTIVATOR1;	------	------	------
TRINITY_DN10106_c0_g1	400	------	------	K02128	ATPeF0C, ATP5G, ATP9	map00190;	Oxidative phosphorylation;	------	------	gi|12585194|sp|Q9U505.1|AT5G_MANSE;	RecName: Full=ATP synthase lipid-binding protein, mitochondrial; AltName: Full=ATPase protein 9; AltName: Full=ATPase subunit c; Flags: Precursor;	PF00137.18;	ATP-synt_C;	ATP synthase subunit C;
TRINITY_DN10107_c0_g1	1777	------	------	------	------	------	------	XP_010685175.1;	PREDICTED: probable xyloglucan glycosyltransferase 5 [Beta vulgaris subsp. vulgaris];	gi|75201904|sp|Q9SB75.1|CSLC5_ARATH;	RecName: Full=Probable xyloglucan glycosyltransferase 5; AltName: Full=Cellulose synthase-like protein C5; Short=AtCslC5;	PF13641.3; PF00535.23;	Glyco_tranf_2_3;Glycos_transf_2;	Glycosyltransferase like family 2;Glycosyl transferase family 2;
TRINITY_DN10109_c0_g1	212	------	------	------	------	------	------	------	------	------	------	------	------	------
TRINITY_DN10110_c0_g1	1183	------	------	------	------	------	------	------	------	------	------	------	------	------
TRINITY_DN10113_c0_g1	1899	GO:0016021;GO:0016021;GO:0008519;GO:0008519;	CC:integral component of membrane;CC:integral component of membrane;MF:ammonium transmembrane transporter activity;MF:ammonium transmembrane transporter activity;	K03320	amt, AMT, MEP	------	------	XP_022896814.1;	ammonium transporter 3 member 1-like [Olea europaea var. sylvestris];	gi|75146874|sp|Q84KJ6.1|AMT31_ORYSJ;	RecName: Full=Ammonium transporter 3 member 1; Short=OsAMT3;1;	PF00909.18;	Ammonium_transp;	Ammonium Transporter Family;
TRINITY_DN10114_c0_g1	605	GO:0016021;GO:0016021;GO:0016021;GO:0005345;GO:0005345;GO:0005345;	CC:integral component of membrane;CC:integral component of membrane;CC:integral component of membrane;MF:purine nucleobase transmembrane transporter activity;MF:purine nucleobase transmembrane transporter activity;MF:purine nucleobase transmembrane transporter activity;	K06901	pbuG	------	------	XP_021855251.1;	adenine/guanine permease AZG2 [Spinacia oleracea];	gi|75147161|sp|Q84MA8.1|AZG2_ARATH;	RecName: Full=Adenine/guanine permease AZG2; AltName: Full=AzgA-homolog protein; AltName: Full=Protein AZAGUANINE RESISTANT 2; Short=AtAzg2;	PF00860.17;	Xan_ur_permease;	Permease family;
TRINITY_DN10115_c0_g1	791	GO:0006730;GO:0006556;GO:0006556;GO:0006730;GO:0006730;GO:0006556;GO:0006730;GO:0006556;GO:0006556;GO:0005829;GO:0005524;GO:0046872;GO:0004478;GO:0004478;GO:0046872;GO:0005524;GO:0005524;GO:0046872;GO:0004478;GO:0005524;GO:0046872;GO:0004478;GO:0005524;GO:0004478;	BP:one-carbon metabolic process;BP:S-adenosylmethionine biosynthetic process;BP:S-adenosylmethionine biosynthetic process;BP:one-carbon metabolic process;BP:one-carbon metabolic process;BP:S-adenosylmethionine biosynthetic process;BP:one-carbon metabolic process;BP:S-adenosylmethionine biosynthetic process;BP:S-adenosylmethionine biosynthetic process;CC:cytosol;MF:ATP binding;MF:metal ion binding…	K00789	metK	map00270;	Cysteine and methionine metabolism;	BAU61576.1;	S-Adenosylmethionine synthetase [Gonium pectorale];	gi|223635318|sp|A8HYU5.1|METK_CHLRE;	RecName: Full=S-adenosylmethionine synthase; Short=AdoMet synthase; AltName: Full=Methionine adenosyltransferase; Short=MAT;	PF02773.13; PF02772.13;	S-AdoMet_synt_C;S-AdoMet_synt_M;	S-adenosylmethionine synthetase, C-terminal domain;S-adenosylmethionine synthetase, central domain;
TRINITY_DN10115_c1_g1	227	GO:0006730;GO:0006556;GO:0005524;GO:0046872;GO:0004478;	BP:one-carbon metabolic process;BP:S-adenosylmethionine biosynthetic process;MF:ATP binding;MF:metal ion binding;MF:methionine adenosyltransferase activity;	K00789	metK	map00270;	Cysteine and methionine metabolism;	POE77798.1;	s-adenosylmethionine synthase [Quercus suber];	gi|1346521|sp|P48466.1|METK_NEUCR;	RecName: Full=S-adenosylmethionine synthase; Short=AdoMet synthase; AltName: Full=Ethionine resistance protein 1; AltName: Full=Methionine adenosyltransferase; Short=MAT;	PF02772.13;	S-AdoMet_synt_M;	S-adenosylmethionine synthetase, central domain;
TRINITY_DN10116_c0_g1	1363	GO:0046686;GO:0042542;GO:0010043;GO:0005783;GO:0005794;GO:0005886;GO:0009506;GO:0003846;GO:0090430;GO:0004622;	BP:response to cadmium ion;BP:response to hydrogen peroxide;BP:response to zinc ion;CC:endoplasmic reticulum;CC:Golgi apparatus;CC:plasma membrane;CC:plasmodesma;MF:2-acylglycerol O-acyltransferase activity;MF:caffeoyl-Co;MF:lysophospholipase activity;	K18368	CSE	map00940;	Phenylpropanoid biosynthesis;	XP_002285258.1;	PREDICTED: caffeoylshikimate esterase [Vitis vinifera];	gi|75333553|sp|Q9C942.1|CSE_ARATH;	RecName: Full=Caffeoylshikimate esterase; AltName: Full=Lysophospholipase 2; Short=LysoPL2;	PF12146.5; PF12697.4; PF00561.17;	Hydrolase_4;Abhydrolase_6;Abhydrolase_1;	Serine aminopeptidase, S33;Alpha/beta hydrolase family;alpha/beta hydrolase fold;
TRINITY_DN10117_c0_g1	1137	------	------	------	------	------	------	------	------	------	------	PF01607.21;	CBM_14;	Chitin binding Peritrophin-A domain;
TRINITY_DN10118_c0_g1	1259	GO:0009058;GO:0016844;	BP:biosynthetic process;MF:strictosidine synthase activity;	------	------	------	------	XP_021851243.1;	protein STRICTOSIDINE SYNTHASE-LIKE 10-like [Spinacia oleracea];	gi|75316160|sp|Q4V3D9.1|SSL10_ARATH;	RecName: Full=Protein STRICTOSIDINE SYNTHASE-LIKE 10; Short=AtSSL10; AltName: Full=Strictosidine synthase 8; Short=AtSS8; Flags: Precursor;	PF03088.13; PF08450.9;	Str_synth;SGL;	Strictosidine synthase;SMP-30/Gluconolaconase/LRE-like region;
TRINITY_DN10119_c0_g1	1214	------	------	------	------	------	------	------	------	------	------	------	------	------
TRINITY_DN1012_c0_g1	421	GO:0015074;GO:0015074;GO:0015074;GO:0015074;GO:0015074;GO:0003676;GO:0008270;GO:0003676;GO:0003676;GO:0008270;GO:0003676;GO:0003676;GO:0008270;	BP:DNA integration;BP:DNA integration;BP:DNA integration;BP:DNA integration;BP:DNA integration;MF:nucleic acid binding;MF:zinc ion binding;MF:nucleic acid binding;MF:nucleic acid binding;MF:zinc ion binding;MF:nucleic acid binding;MF:nucleic acid binding;MF:zinc ion binding;	------	------	------	------	CAX68207.1;	Copia-like retrotransposon [Helianthus annuus];	gi|130582|sp|P10978.1|POLX_TOBAC;	RecName: Full=Retrovirus-related Pol polyprotein from transposon TNT 1-94; Includes: RecName: Full=Protease; Includes: RecName: Full=Reverse transcriptase; Includes: RecName: Full=Endonuclease;	------	------	------
TRINITY_DN10120_c0_g1	334	------	------	------	------	------	------	XP_021850095.1;	uncharacterized protein LOC110789699 [Spinacia oleracea];	------	------	PF06749.9;	DUF1218;	Protein of unknown function;
TRINITY_DN10121_c0_g1	1324	------	------	------	------	------	------	XP_021838958.1;	uncharacterized protein LOC110778709 [Spinacia oleracea];	------	------	PF12043.5;	DUF3527;	Domain of unknown function;
TRINITY_DN10122_c0_g1	1269	------	------	------	------	------	------	XP_018724569.1;	PREDICTED: uncharacterized protein LOC104435562 [Eucalyptus grandis];	------	------	PF07797.11;	DUF1639;	Protein of unknown function;
TRINITY_DN10123_c0_g1	321	------	------	------	------	------	------	------	------	------	------	------	------	------
TRINITY_DN10123_c0_g2	978	------	------	------	------	------	------	EOX97123.1;	Uncharacterized protein TCM_006223 [Theobroma cacao];	------	------	PF05701.8;	WEMBL;	Weak chloroplast movement under blue light;
TRINITY_DN10124_c0_g1	489	------	------	------	------	------	------	------	------	------	------	------	------	------
TRINITY_DN10125_c0_g1	247	------	------	------	------	------	------	------	------	------	------	------	------	------
TRINITY_DN10126_c0_g1	778	GO:0050790;GO:0004197;	BP:regulation of catalytic activity;MF:cysteine-type endopeptidase activity;	K01363	CTSB	------	------	BAK03491.1;	predicted protein [Hordeum vulgare subsp. vulgare];	gi|1169086|sp|P43509.1|CPR5_CAEEL;	RecName: Full=Cathepsin B-like cysteine proteinase 5; AltName: Full=Cysteine protease-related 5; Flags: Precursor;	PF00112.20;	Peptidase_C1;	Papain family cysteine protease;
TRINITY_DN10127_c0_g1	584	GO:0006177;GO:0005524;GO:0003922;GO:0016462;	BP:GMP biosynthetic process;MF:ATP binding;MF:GMP synthas;MF:pyrophosphatase activity;	K01951	guaA, GMPS	map00230;	Purine metabolism;	XP_022995491.1;	uncharacterized protein LOC111491012 [Cucurbita maxima];	gi|75041859|sp|Q5RA96.1|GUAA_PONAB;	RecName: Full=GMP synthase [glutamine-hydrolyzing]; AltName: Full=GMP synthetase; AltName: Full=Glutamine amidotransferase;	PF00117.25; PF02540.14; PF06508.10; PF03054.13; PF02568.11; PF00733.18;	GATase;NAD_synthase;QueC;tRNA_Me_trans;ThiI;Asn_synthase;	Glutamine amidotransferase class-I;NAD synthase;Queuosine biosynthesis protein QueC;tRNA methyl transferase;Thiamine biosynthesis protein;Asparagine synthase;
TRINITY_DN10128_c0_g1	245	------	------	------	------	------	------	------	------	------	------	------	------	------
TRINITY_DN10129_c0_g1	1584	------	------	------	------	------	------	------	------	------	------	------	------	------
TRINITY_DN1013_c0_g1	3282	------	------	K00924	E2.7.1.-	------	------	XP_004293793.1;	PREDICTED: receptor-like protein kinase HSL1 [Fragaria vesca subsp. vesca];	gi|75337207|sp|Q9SGP2.1|HSL1_ARATH;	RecName: Full=Receptor-like protein kinase HSL1; AltName: Full=Protein HAESA-LIKE1; Flags: Precursor;	PF00069.22; PF07714.14; PF13855.3; PF12799.4; PF08263.9;	Pkinase;Pkinase_Tyr;LRR_8;LRR_4;LRRNT_2;	Protein kinase domain;Protein tyrosine kinase;Leucine rich repeat;Leucine Rich repeats;Leucine rich repeat N-terminal domain;
TRINITY_DN10130_c0_g1	581	------	------	------	------	------	------	------	------	------	------	------	------	------
TRINITY_DN10131_c0_g1	622	------	------	------	------	------	------	------	------	------	------	------	------	------
TRINITY_DN10133_c0_g1	986	GO:0016021;GO:0005886;GO:0016021;GO:0005524;GO:0000287;GO:0004012;GO:0005524;GO:0000287;GO:0004012;	CC:integral component of membrane;CC:plasma membrane;CC:integral component of membrane;MF:ATP binding;MF:magnesium ion binding;MF:phospholipid-translocating ATPase activity;MF:ATP binding;MF:magnesium ion binding;MF:phospholipid-translocating ATPase activity;	K14802	DRS2, ATP8A	------	------	XP_010666657.1;	PREDICTED: phospholipid-transporting ATPase 1 [Beta vulgaris subsp. vulgaris];	gi|12229646|sp|P98204.1|ALA1_ARATH;	RecName: Full=Phospholipid-transporting ATPase 1; Short=AtALA1; AltName: Full=Aminophospholipid flippase 1;	PF16212.2;	PhoLip_ATPase_C;	Phospholipid-translocating P-type ATPase C-terminal;
TRINITY_DN10134_c0_g1	250	------	------	------	------	------	------	------	------	------	------	------	------	------
TRINITY_DN10135_c0_g1	968	GO:0016021;GO:0016021;	CC:integral component of membrane;CC:integral component of membrane;	------	------	------	------	KMT12420.1;	hypothetical protein BVRB_5g103520 [Beta vulgaris subsp. vulgaris];	------	------	PF02466.16;	Tim17;	Tim17/Tim22/Tim23/Pmp24 family;
TRINITY_DN10136_c0_g1	564	------	------	------	------	------	------	------	------	------	------	------	------	------
TRINITY_DN10137_c0_g1	1413	GO:0000079;GO:0000079;GO:0019901;GO:0019901;	BP:regulation of cyclin-dependent protein serine/threonine kinase activity;BP:regulation of cyclin-dependent protein serine/threonine kinase activity;MF:protein kinase binding;MF:protein kinase binding;	------	------	------	------	XP_010652114.1;	PREDICTED: cyclin-P3-1 isoform X2 [Vitis vinifera];	gi|75294990|sp|Q75HV0.1|CCP31_ORYSJ;	RecName: Full=Cyclin-P3-1; Short=CycP3;1;	PF08613.8; PF00134.20;	Cyclin;Cyclin_N;	Cyclin;Cyclin, N-terminal domain;
TRINITY_DN1014_c0_g1	364	------	------	------	------	------	------	------	------	------	------	------	------	------
TRINITY_DN10140_c0_g1	376	GO:0005524;GO:0004674;GO:0044877;GO:0005524;GO:0004674;GO:0005524;GO:0004674;GO:0044877;	MF:ATP binding;MF:protein serine/threonine kinase activity;MF:macromolecular complex binding;MF:ATP binding;MF:protein serine/threonine kinase activity;MF:ATP binding;MF:protein serine/threonine kinase activity;MF:macromolecular complex binding;	K07203	MTOR, FRAP, TOR	------	------	PKA52215.1;	Serine/threonine-protein kinase TOR [Apostasia shenzhenica];	gi|74869525|sp|Q9VK45.1|TOR_DROME;	RecName: Full=Target of rapamycin;	------	------	------
TRINITY_DN10141_c0_g1	604	------	------	------	------	------	------	------	------	------	------	------	------	------
TRINITY_DN10142_c0_g1	818	GO:0016021;	CC:integral component of membrane;	------	------	------	------	ACH63239.1;	harpin-induced protein [Rheum australe];	gi|75313491|sp|Q9SJ52.1|YLS9_ARATH;	RecName: Full=Protein YLS9; AltName: Full=Protein NDR1/HIN1-LIKE 10; Short=AtNHL10; AltName: Full=Protein YELLOW-LEAF-SPECIFIC GENE 9;	PF03168.10;	LEA_2;	Late embryogenesis abundant protein;
TRINITY_DN10143_c0_g1	340	------	------	K11224	STAT5B	map04933;	AGE-RAGE signaling pathway in diabetic complications;	------	------	------	------	PF01017.17;	STAT_alpha;	STAT protein, all-alpha domain;
TRINITY_DN10144_c0_g1	222	------	------	------	------	------	------	XP_022960724.1;	probable 2-oxoglutarate-dependent dioxygenase ANS isoform X2 [Cucurbita moschata];	gi|221272207|sp|A2A1A0.1|NCS1_COPJA;	RecName: Full=S-norcoclaurine synthase 1; Short=CjNCS1;	PF14226.3;	DIOX_N;	non-haem dioxygenase in morphine synthesis N-terminal;
TRINITY_DN10145_c0_g1	1326	GO:0015991;GO:0046034;GO:0015991;GO:0046034;GO:0015991;GO:0046034;GO:0007030;GO:0009651;GO:0015991;GO:0046034;GO:0033180;GO:0033180;GO:0048046;GO:0005618;GO:0009941;GO:0005794;GO:0000325;GO:0005886;GO:0009506;GO:0033180;GO:0005774;GO:0033180;GO:0005524;GO:0046961;GO:0005524;GO:0004519;GO:0003676;GO:0046961;GO:0005524;GO:0002020;GO:0046961;GO:0005524;GO:0046961;	BP:ATP hydrolysis coupled proton transport;BP:ATP metabolic process;BP:ATP hydrolysis coupled proton transport;BP:ATP metabolic process;BP:ATP hydrolysis coupled proton transport;BP:ATP metabolic process;BP:Golgi organization;BP:response to salt stress;BP:ATP hydrolysis coupled proton transport;BP:ATP metabolic process;CC:proton-transporting V-type ATPase, V1 domain;CC:proton-transporting V-type …	K02145	ATPeV1A, ATP6A	map04145; map00190;	Phagosome;Oxidative phosphorylation;	BAJ91582.1;	predicted protein [Hordeum vulgare subsp. vulgare];	gi|122002537|sp|Q2TJ56.1|VATA_AEDAL;	RecName: Full=V-type proton ATPase catalytic subunit A; Short=V-ATPase subunit A; AltName: Full=V-ATPase 69 kDa subunit; AltName: Full=Vacuolar proton pump subunit alpha >gi|145559538|sp|O16109.2|VATA_AEDAE RecName: Full=V-type proton ATPase catalytic subunit A; Short=V-ATPase subunit A; AltName: Full=V-ATPase 69 kDa subunit; AltName: Full=Vacuolar proton pump subunit alpha;	PF00006.22;	ATP-synt_ab;	ATP synthase alpha/beta family, nucleotide-binding domain;
TRINITY_DN10146_c0_g1	2826	GO:0000373;GO:0045292;GO:0048564;GO:0009451;GO:0043231;GO:0004519;GO:0003723;GO:0004519;	BP:Group II intron splicing;BP:mRNA cis splicing, via spliceosome;BP:photosystem I assembly;BP:RNA modification;CC:intracellular membrane-bounded organelle;MF:endonuclease activity;MF:RNA binding;MF:endonuclease activity;	------	------	------	------	CBI32449.3;	unnamed protein product, partial [Vitis vinifera];	gi|218546786|sp|Q9XIL5.3|PP154_ARATH;	RecName: Full=Pentatricopeptide repeat-containing protein At2g15820, chloroplastic; AltName: Full=Protein ORGANELLE TRANSCRIPT PROCESSING 51; Short=AtOTP51; Flags: Precursor;	PF03161.10; PF13041.3; PF01535.17; PF17177.1;	LAGLIDADG_2;PPR_2;PPR;PPR_long;	LAGLIDADG DNA endonuclease family;PPR repeat family;PPR repeat;Pentacotripeptide-repeat region of PROPR;
TRINITY_DN10147_c0_g1	489	------	------	------	------	------	------	------	------	------	------	------	------	------
TRINITY_DN10148_c0_g1	252	------	------	------	------	------	------	XP_017228496.1;	PREDICTED: uncharacterized protein LOC108203820 [Daucus carota subsp. sativus];	------	------	------	------	------
TRINITY_DN10149_c0_g1	1256	GO:0003676;	MF:nucleic acid binding;	------	------	------	------	CAN60440.1;	hypothetical protein VITISV_032287 [Vitis vinifera];	------	------	------	------	------
TRINITY_DN10150_c0_g1	205	------	------	------	------	------	------	------	------	------	------	------	------	------
TRINITY_DN10151_c0_g1	529	------	------	------	------	------	------	------	------	------	------	------	------	------
TRINITY_DN10152_c0_g1	1890	GO:0046274;GO:0048046;GO:0005507;GO:0052716;GO:0016722;	BP:lignin catabolic process;CC:apoplast;MF:copper ion binding;MF:hydroquinon;MF:oxidoreductase activity, oxidizing metal ions;	K05909	E1.10.3.2	------	------	XP_021743328.1;	laccase-17-like [Chenopodium quinoa];	gi|75333948|sp|Q9FJD5.1|LAC17_ARATH;	RecName: Full=Laccase-17; AltName: Full=Benzenediol:oxygen oxidoreductase 17; AltName: Full=Diphenol oxidase 17; AltName: Full=Urishiol oxidase 17; Flags: Precursor;	PF00394.19; PF07732.12; PF07731.11;	Cu-oxidase;Cu-oxidase_3;Cu-oxidase_2;	Multicopper oxidase;Multicopper oxidase;Multicopper oxidase;
TRINITY_DN10153_c0_g1	529	------	------	------	------	------	------	------	------	------	------	PF00042.19;	Globin;	Globin;
TRINITY_DN10154_c0_g1	710	GO:0005524;GO:0004674;	MF:ATP binding;MF:protein serine/threonine kinase activity;	K04345	PKA	------	------	XP_024374381.1;	cAMP-dependent protein kinase catalytic subunit beta-like isoform X1 [Physcomitrella patens];	gi|125215|sp|P12370.3|KAPC_DROME;	RecName: Full=cAMP-dependent protein kinase catalytic subunit; Short=PKA C;	PF00069.22; PF07714.14; PF14531.3;	Pkinase;Pkinase_Tyr;Kinase-like;	Protein kinase domain;Protein tyrosine kinase;Kinase-like;
TRINITY_DN10155_c0_g1	241	------	------	------	------	------	------	------	------	gi|238064982|sp|Q9VS29.3|DSCL_DROME;	RecName: Full=Down syndrome cell adhesion molecule-like protein Dscam2; Flags: Precursor;	PF00041.18;	fn3;	Fibronectin type III domain;
TRINITY_DN10156_c0_g1	851	GO:0044208;GO:0006189;GO:0044208;GO:0006189;GO:0070626;GO:0004018;GO:0070626;GO:0004018;	BP:'de novo' AMP biosynthetic process;BP:'de novo' IMP biosynthetic process;BP:'de novo' AMP biosynthetic process;BP:'de novo' IMP biosynthetic process;MF:;MF:N6;MF:;MF:N6;	K01756	purB, ADSL	map00250; map00230;	Alanine, aspartate and glutamate metabolism;Purine metabolism;	OIW02709.1;	hypothetical protein TanjilG_29485 [Lupinus angustifolius];	gi|1172761|sp|P44797.1|PUR8_HAEIN;	RecName: Full=Adenylosuccinate lyase; Short=ASL; AltName: Full=Adenylosuccinase; Short=ASase;	PF08328.8;	ASL_C;	Adenylosuccinate lyase C-terminal;
TRINITY_DN10157_c0_g1	362	GO:0016021;GO:0016021;GO:0016021;GO:0005524;GO:0004672;GO:0005524;GO:0004672;GO:0005524;GO:0004672;	CC:integral component of membrane;CC:integral component of membrane;CC:integral component of membrane;MF:ATP binding;MF:protein kinase activity;MF:ATP binding;MF:protein kinase activity;MF:ATP binding;MF:protein kinase activity;	K04733	IRAK4	------	------	XP_023874664.1;	putative receptor-like protein kinase At4g00960 [Quercus suber];	gi|332278211|sp|Q9LDQ3.3|CRK35_ARATH;	RecName: Full=Putative cysteine-rich receptor-like protein kinase 35; Short=Cysteine-rich RLK35; Flags: Precursor;	------	------	------
TRINITY_DN10158_c0_g1	340	GO:0048573;GO:0009909;GO:0048573;GO:0009909;GO:0048573;GO:0009909;GO:0008429;GO:0008429;GO:0008429;	BP:photoperiodism, flowering;BP:regulation of flower development;BP:photoperiodism, flowering;BP:regulation of flower development;BP:photoperiodism, flowering;BP:regulation of flower development;MF:phosphatidylethanolamine binding;MF:phosphatidylethanolamine binding;MF:phosphatidylethanolamine binding;	K16223	FT	map04712;	Circadian rhythm - plant;	PIN10407.1;	Phosphatidylethanolamine binding protein [Handroanthus impetiginosus];	gi|17432933|sp|Q9SXZ2.2|FT_ARATH;	RecName: Full=Protein FLOWERING LOCUS T;	PF01161.17;	PBP;	Phosphatidylethanolamine-binding protein;
TRINITY_DN10159_c0_g1	1401	------	------	------	------	------	------	------	------	------	------	------	------	------
TRINITY_DN1016_c0_g1	508	GO:0006412;GO:0006412;GO:0006412;GO:0006412;GO:0005840;GO:0005840;GO:0005840;GO:0005840;GO:0003723;GO:0003735;GO:0003723;GO:0003735;GO:0003723;GO:0003735;GO:0003723;GO:0003735;	BP:translation;BP:translation;BP:translation;BP:translation;CC:ribosome;CC:ribosome;CC:ribosome;CC:ribosome;MF:RNA binding;MF:structural constituent of ribosome;MF:RNA binding;MF:structural constituent of ribosome;MF:RNA binding;MF:structural constituent of ribosome;MF:RNA binding;MF:structural constituent of ribosome;	K02964	RP-S18e, RPS18	map03010;	Ribosome;	ONH93564.1;	hypothetical protein PRUPE_8G238900 [Prunus persica];	gi|464707|sp|P34788.1|RS18_ARATH;	RecName: Full=40S ribosomal protein S18;	PF00416.19;	Ribosomal_S13;	Ribosomal protein S13/S18;
TRINITY_DN10160_c0_g1	1588	GO:0006557;GO:0008295;GO:0006597;GO:0006557;GO:0008295;GO:0006597;GO:0006557;GO:0008295;GO:0006597;GO:0006557;GO:0008295;GO:0006597;GO:0005829;GO:0004014;GO:0004014;GO:0004014;GO:0004014;	BP:S-adenosylmethioninamine biosynthetic process;BP:spermidine biosynthetic process;BP:spermine biosynthetic process;BP:S-adenosylmethioninamine biosynthetic process;BP:spermidine biosynthetic process;BP:spermine biosynthetic process;BP:S-adenosylmethioninamine biosynthetic process;BP:spermidine biosynthetic process;BP:spermine biosynthetic process;BP:S-adenosylmethioninamine biosynthetic process…	K01611	speD, AMD1	map00270; map00330;	Cysteine and methionine metabolism;Arginine and proline metabolism;	XP_002277316.1;	PREDICTED: S-adenosylmethionine decarboxylase proenzyme 4 [Vitis vinifera];	gi|122214349|sp|Q3E9D5.1|DCAM4_ARATH;	RecName: Full=S-adenosylmethionine decarboxylase proenzyme 4; Short=AdoMetDC4; Contains: RecName: Full=S-adenosylmethionine decarboxylase 1 alpha chain; Contains: RecName: Full=S-adenosylmethionine decarboxylase 1 beta chain; AltName: Full=Protein BUSHY AND DWARF 2; Flags: Precursor;	PF01536.13;	SAM_decarbox;	Adenosylmethionine decarboxylase;
TRINITY_DN10161_c0_g1	344	------	------	------	------	------	------	------	------	------	------	------	------	------
TRINITY_DN10162_c0_g1	253	------	------	K13907	CSTA_B	------	------	------	------	gi|952543428|sp|B2Z449.1|CYTB_PAROL;	RecName: Full=Cystatin-B; AltName: Full=PoCystatin-B; AltName: Full=Stefin-B;	PF00031.18;	Cystatin;	Cystatin domain;
TRINITY_DN10163_c0_g1	2716	GO:0016021;	CC:integral component of membrane;	------	------	------	------	XP_021752711.1;	uncharacterized protein LOC110718209 [Chenopodium quinoa];	------	------	------	------	------
TRINITY_DN10165_c0_g1	430	------	------	------	------	------	------	XP_012448992.1;	PREDICTED: uncharacterized protein LOC105772213 [Gossypium raimondii];	------	------	PF04520.10;	Senescence_reg;	Senescence regulator;
TRINITY_DN10166_c0_g1	263	------	------	K08145	SLC2A8, GLUT8	------	------	------	------	------	------	PF00083.21;	Sugar_tr;	Sugar;
TRINITY_DN10167_c0_g1	1113	GO:0006355;GO:0006351;GO:0005634;GO:0003677;	BP:regulation of transcription, DNA-templated;BP:transcription, DNA-templated;CC:nucleus;MF:DNA binding;	------	------	------	------	XP_019707176.1;	PREDICTED: transcription factor PCF5-like isoform X3 [Elaeis guineensis];	gi|75100598|sp|O82277.1|TCP10_ARATH;	RecName: Full=Transcription factor TCP10;	PF03634.10;	TCP;	TCP family transcription factor;
TRINITY_DN10168_c0_g1	619	------	------	------	------	------	------	XP_011026642.1;	PREDICTED: uncharacterized protein LOC105127174 [Populus euphratica];	------	------	------	------	------
TRINITY_DN10169_c0_g1	394	GO:0016021;GO:0016021;GO:0016021;	CC:integral component of membrane;CC:integral component of membrane;CC:integral component of membrane;	------	------	------	------	CBI23970.3;	unnamed protein product, partial [Vitis vinifera];	------	------	PF04765.10;	DUF616;	Protein of unknown function;
TRINITY_DN1017_c0_g1	254	------	------	------	------	------	------	------	------	------	------	------	------	------
TRINITY_DN10170_c0_g1	882	GO:0008643;GO:0008643;GO:0008643;GO:0016021;GO:0005886;GO:0016021;GO:0005886;GO:0016021;GO:0005886;	BP:carbohydrate transport;BP:carbohydrate transport;BP:carbohydrate transport;CC:integral component of membrane;CC:plasma membrane;CC:integral component of membrane;CC:plasma membrane;CC:integral component of membrane;CC:plasma membrane;	K15382	SLC50A, SWEET	------	------	XP_011045549.1;	PREDICTED: bidirectional sugar transporter SWEET2 [Populus euphratica];	gi|122087174|sp|Q7JVE7.1|SWET1_DROME;	RecName: Full=Sugar transporter SWEET1; AltName: Full=Protein saliva;	PF03083.13;	MtN3_slv;	Sugar efflux transporter for intercellular exchange;
TRINITY_DN10171_c0_g1	887	------	------	------	------	------	------	XP_021859951.1;	major pollen allergen Ole e 10-like [Spinacia oleracea];	gi|75173381|sp|Q9FZ86.1|PDCB3_ARATH;	RecName: Full=PLASMODESMATA CALLOSE-BINDING PROTEIN 3; Short=AtPDCB3; Flags: Precursor;	PF07983.10;	X8;	X8 domain;
TRINITY_DN10172_c0_g1	326	------	------	------	------	------	------	------	------	------	------	------	------	------
TRINITY_DN10173_c0_g1	827	------	------	K03961	NDUFB5	map00190;	Oxidative phosphorylation;	------	------	gi|75075674|sp|Q4R4E0.1|NDUB5_MACFA;	RecName: Full=NADH dehydrogenase [ubiquinone] 1 beta subcomplex subunit 5, mitochondrial; AltName: Full=Complex I-SGDH; Short=CI-SGDH; AltName: Full=NADH-ubiquinone oxidoreductase SGDH subunit; Flags: Precursor [Macaca fascicularis];	PF09781.6;	NDUF_B5;	NAD;
TRINITY_DN10174_c0_g1	290	------	------	------	------	------	------	------	------	gi|146345514|sp|P16975.4|SPRC_RAT;	RecName: Full=SPARC; AltName: Full=Basement-membrane protein 40; Short=BM-40; AltName: Full=Osteonectin; Short=ON; AltName: Full=Secreted protein acidic and rich in cysteine; Flags: Precursor;	PF10591.6;	SPARC_Ca_bdg;	Secreted protein acidic and rich in cysteine Ca binding region;
TRINITY_DN10175_c0_g1	297	------	------	------	------	------	------	------	------	------	------	------	------	------
TRINITY_DN10176_c0_g1	1129	GO:0016021;	CC:integral component of membrane;	------	------	------	------	ACH63239.1;	harpin-induced protein [Rheum australe];	gi|75313491|sp|Q9SJ52.1|YLS9_ARATH;	RecName: Full=Protein YLS9; AltName: Full=Protein NDR1/HIN1-LIKE 10; Short=AtNHL10; AltName: Full=Protein YELLOW-LEAF-SPECIFIC GENE 9;	PF03168.10;	LEA_2;	Late embryogenesis abundant protein;
TRINITY_DN10177_c0_g1	457	------	------	------	------	------	------	------	------	------	------	------	------	------
TRINITY_DN10178_c0_g1	1245	GO:0016021;GO:0016021;GO:0005524;GO:0004674;GO:0005524;GO:0004674;	CC:integral component of membrane;CC:integral component of membrane;MF:ATP binding;MF:protein serine/threonine kinase activity;MF:ATP binding;MF:protein serine/threonine kinase activity;	------	------	------	------	XP_004308533.1;	PREDICTED: probable LRR receptor-like serine/threonine-protein kinase At3g47570 [Fragaria vesca subsp. vesca];	gi|264664489|sp|C0LGP4.1|Y3475_ARATH;	RecName: Full=Probable LRR receptor-like serine/threonine-protein kinase At3g47570; Flags: Precursor;	PF13855.3; PF12799.4; PF07714.14; PF00069.22;	LRR_8;LRR_4;Pkinase_Tyr;Pkinase;	Leucine rich repeat;Leucine Rich repeats;Protein tyrosine kinase;Protein kinase domain;
TRINITY_DN10179_c0_g1	1615	GO:0071281;GO:0009873;GO:0006355;GO:0005634;GO:0005622;GO:0005634;GO:0005634;GO:0005634;GO:0003700;GO:0003677;GO:0003700;GO:0003700;GO:0003700;	BP:cellular response to iron ion;BP:ethylene-activated signaling pathway;BP:regulation of transcription, DNA-templated;CC:nucleus;CC:intracellular;CC:nucleus;CC:nucleus;CC:nucleus;MF:transcription factor activity, sequence-specific DNA binding;MF:DNA binding;MF:transcription factor activity, sequence-specific DNA binding;MF:transcription factor activity, sequence-specific DNA binding;MF:transcrip…	K14514	EIN3	map04016; map04075;	MAPK signaling pathway - plant;Plant hormone signal transduction;	XP_010694878.1;	PREDICTED: ETHYLENE INSENSITIVE 3-like 1 protein [Beta vulgaris subsp. vulgaris];	gi|37078133|sp|O24606.1|EIN3_ARATH;	RecName: Full=Protein ETHYLENE INSENSITIVE 3;	PF04873.10;	EIN3;	Ethylene insensitive 3;
TRINITY_DN1018_c0_g1	389	------	------	------	------	------	------	------	------	------	------	------	------	------
TRINITY_DN10180_c0_g1	831	------	------	K07910	RAB18	------	------	XP_021850777.1;	ras-related protein RABC1 [Spinacia oleracea];	gi|75097949|sp|O23657.1|RABC1_ARATH;	RecName: Full=Ras-related protein RABC1; Short=AtRABC1; AltName: Full=Ras-related protein Rab18; Short=AtRab18;	PF00071.19;	Ras;	Ras family;
TRINITY_DN10181_c0_g1	383	------	------	K02970	RP-S21, MRPS21, rpsU	map03010;	Ribosome;	------	------	gi|108935899|sp|P82920.3|RT21_BOVIN;	RecName: Full=28S ribosomal protein S21, mitochondrial; Short=MRP-S21; Short=S21mt;	PF01165.17;	Ribosomal_S21;	Ribosomal protein S21;
TRINITY_DN10182_c0_g1	361	------	------	K07200	PRKAG	------	------	XP_023909815.1;	5'-AMP-activated protein kinase subunit gamma-like [Quercus suber];	gi|341940166|sp|Q91WG5.2|AAKG2_MOUSE;	RecName: Full=5'-AMP-activated protein kinase subunit gamma-2; Short=AMPK gamma2; Short=AMPK subunit gamma-2;	PF00571.25;	CBS;	CBS domain;
TRINITY_DN10183_c0_g1	331	GO:0016021;	CC:integral component of membrane;	------	------	------	------	XP_024036944.1;	probably inactive leucine-rich repeat receptor-like protein kinase At3g28040 [Citrus clementina];	gi|75337232|sp|Q9SHI3.1|RLP2_ARATH;	RecName: Full=Receptor-like protein 2; Short=AtRLP2; Flags: Precursor;	------	------	------
TRINITY_DN10184_c0_g1	627	------	------	------	------	------	------	------	------	------	------	------	------	------
TRINITY_DN10185_c0_g1	1321	GO:0016021;	CC:integral component of membrane;	K10251	HSD17B12, KAR, IFA38	map01040; map00062;	Biosynthesis of unsaturated fatty acids;Fatty acid elongation;	AAB82766.1;	b-keto acyl reductase [Hordeum vulgare subsp. vulgare];	gi|114149275|sp|Q28IU1.1|DHB12_XENTR;	RecName: Full=Very-long-chain 3-oxoacyl-CoA reductase; AltName: Full=17-beta-hydroxysteroid dehydrogenase 12; Short=17-beta-HSD 12; AltName: Full=3-ketoacyl-CoA reductase; Short=KAR; AltName: Full=Estradiol 17-beta-dehydrogenase 12;	PF00106.22; PF13561.3;	adh_short;adh_short_C2;	short chain dehydrogenase;Enoyl;
TRINITY_DN10186_c0_g1	370	------	------	------	------	------	------	------	------	------	------	------	------	------
TRINITY_DN10187_c0_g1	278	------	------	------	------	------	------	------	------	------	------	------	------	------
TRINITY_DN10187_c0_g2	319	------	------	------	------	------	------	------	------	------	------	------	------	------
TRINITY_DN10188_c0_g1	336	------	------	------	------	------	------	------	------	------	------	------	------	------
TRINITY_DN10190_c0_g1	1236	GO:0019427;GO:0019427;GO:0003987;GO:0016208;GO:0003987;GO:0016208;GO:0005524;	BP:acetyl-CoA biosynthetic process from acetate;BP:acetyl-CoA biosynthetic process from acetate;MF:acetate-CoA ligase activity;MF:AMP binding;MF:acetate-CoA ligase activity;MF:AMP binding;MF:ATP binding;	K01895	ACSS, acs	map00010; map00640; map00620;	Glycolysis / Gluconeogenesis;Propanoate metabolism;Pyruvate metabolism;	XP_021973452.1;	acetyl-coenzyme A synthetase, chloroplastic/glyoxysomal-like [Helianthus annuus];	gi|34922289|sp|Q9VP61.1|ACSA_DROME;	RecName: Full=Acetyl-coenzyme A synthetase; AltName: Full=Acetate--CoA ligase; AltName: Full=Acetyl-CoA synthetase; Short=ACS; Short=AceCS; AltName: Full=Acyl-activating enzyme;	PF00501.25; PF13193.3;	AMP-binding;AMP-binding_C;	AMP-binding enzyme;AMP-binding enzyme C-terminal domain;
TRINITY_DN10191_c0_g1	1811	GO:0006913;GO:0006913;GO:0006913;GO:0005643;GO:0005643;GO:0005643;	BP:nucleocytoplasmic transport;BP:nucleocytoplasmic transport;BP:nucleocytoplasmic transport;CC:nuclear pore;CC:nuclear pore;CC:nuclear pore;	K14307	NUPL1, NUP49	map03013;	RNA transport;	XP_010070489.1;	PREDICTED: nuclear pore complex protein NUP58 [Eucalyptus grandis];	gi|75158696|sp|Q8RWH9.1|NUP58_ARATH;	RecName: Full=Nuclear pore complex protein NUP58; AltName: Full=Nucleoporin 58; AltName: Full=Protein TRANSCURVATA1;	------	------	------
TRINITY_DN10192_c0_g1	516	------	------	------	------	------	------	------	------	------	------	------	------	------
TRINITY_DN10193_c0_g1	309	------	------	------	------	------	------	PON34788.1;	NHL domain protein [Parasponia andersonii];	------	------	------	------	------
TRINITY_DN10194_c0_g1	428	------	------	------	------	------	------	------	------	------	------	------	------	------
TRINITY_DN10195_c0_g1	215	------	------	------	------	------	------	------	------	------	------	------	------	------
TRINITY_DN10196_c0_g1	337	------	------	------	------	------	------	------	------	------	------	------	------	------
TRINITY_DN10197_c0_g1	325	------	------	------	------	------	------	------	------	------	------	------	------	------
TRINITY_DN10198_c0_g1	851	GO:0008152;GO:0008152;GO:0008152;GO:0016846;GO:0016846;GO:0016846;	BP:metabolic process;BP:metabolic process;BP:metabolic process;MF:carbon-sulfur lyase activity;MF:carbon-sulfur lyase activity;MF:carbon-sulfur lyase activity;	------	------	------	------	XP_010062288.1;	PREDICTED: centromere protein V [Eucalyptus grandis];	gi|109892841|sp|Q9CXS4.2|CENPV_MOUSE;	RecName: Full=Centromere protein V; Short=CENP-V; AltName: Full=Proline-rich protein 6;	PF04828.11;	GFA;	Glutathione-dependent formaldehyde-activating enzyme;
TRINITY_DN10199_c0_g1	1004	------	------	------	------	------	------	------	------	gi|74870313|sp|Q9VPW8.1|PINO_DROME;	RecName: Full=Protein pinocchio;	PF02132.12;	RecR;	RecR protein;
TRINITY_DN102_c0_g1	969	------	------	------	------	------	------	XP_021768316.1;	protein BREVIS RADIX-like [Chenopodium quinoa];	gi|229621711|sp|Q17TI5.2|BRX_ARATH;	RecName: Full=Protein BREVIS RADIX; Short=AtBRX;	PF08381.8; PF13713.3;	BRX;BRX_N;	Transcription factor regulating root and shoot growth via Pin3;Transcription factor BRX N-terminal domain;
TRINITY_DN10200_c0_g1	643	------	------	------	------	------	------	------	------	------	------	------	------	------
TRINITY_DN10201_c0_g1	280	------	------	------	------	------	------	------	------	------	------	------	------	------
TRINITY_DN10202_c0_g1	956	GO:0005730;GO:0005730;GO:0005730;	CC:nucleolus;CC:nucleolus;CC:nucleolus;	K14831	MAK16	------	------	PSC67646.1;	MAK16-like protein A [Micractinium conductrix];	gi|71153096|sp|Q66L33.1|MK16A_XENLA;	RecName: Full=Protein MAK16 homolog A; AltName: Full=MAK16-like protein A [Xenopus laevis];	PF01778.14; PF04874.11;	Ribosomal_L28e;Mak16;	Ribosomal L28e protein family;Mak16 protein C-terminal region;
TRINITY_DN10203_c0_g1	467	GO:0046872;GO:0046872;GO:0046872;	MF:metal ion binding;MF:metal ion binding;MF:metal ion binding;	------	------	------	------	XP_018501925.1;	PREDICTED: protein DA1-related 2-like [Pyrus x bretschneideri];	gi|122236286|sp|Q0WSN2.1|DAR2_ARATH;	RecName: Full=Protein DA1-related 2;	PF12315.5;	DUF3633;	Protein of unknown function;
TRINITY_DN10204_c0_g1	344	GO:0006355;GO:0006355;GO:0006355;GO:0006355;GO:0005634;GO:0005634;GO:0005634;GO:0005634;GO:0003677;GO:0003677;GO:0003677;GO:0003677;	BP:regulation of transcription, DNA-templated;BP:regulation of transcription, DNA-templated;BP:regulation of transcription, DNA-templated;BP:regulation of transcription, DNA-templated;CC:nucleus;CC:nucleus;CC:nucleus;CC:nucleus;MF:DNA binding;MF:DNA binding;MF:DNA binding;MF:DNA binding;	------	------	------	------	XP_010255083.1;	PREDICTED: dof zinc finger protein DOF3.4 [Nelumbo nucifera];	gi|55584036|sp|Q39088.2|DOF34_ARATH;	RecName: Full=Dof zinc finger protein DOF3.4; Short=AtDOF3.4; AltName: Full=OBF-binding protein 1;	PF02701.12;	zf-Dof;	Dof domain, zinc finger;
TRINITY_DN10205_c0_g1	1878	GO:0009834;GO:0045492;GO:0005794;GO:0016021;GO:0015020;	BP:plant-type secondary cell wall biogenesis;BP:xylan biosynthetic process;CC:Golgi apparatus;CC:integral component of membrane;MF:glucuronosyltransferase activity;	K20890	GUX	------	------	XP_021729571.1;	UDP-glucuronate:xylan alpha-glucuronosyltransferase 2-like isoform X1 [Chenopodium quinoa];	gi|75151077|sp|Q8GWW4.1|GUX2_ARATH;	RecName: Full=UDP-glucuronate:xylan alpha-glucuronosyltransferase 2; Short=UDP-GlcA:xylan glucuronyltransferase 2; AltName: Full=Glycogenin-like protein 2; AltName: Full=Plant glycogenin-like starch initiation protein 3; AltName: Full=Protein GLUCURONIC ACID SUBSTITUTION OF XYLAN 2; Short=AtGUX2;	PF01501.17;	Glyco_transf_8;	Glycosyl transferase family 8;
TRINITY_DN10206_c0_g1	275	------	------	------	------	------	------	------	------	------	------	------	------	------
TRINITY_DN10207_c0_g1	1951	------	------	------	------	------	------	------	------	------	------	------	------	------
TRINITY_DN10208_c0_g1	1100	GO:0046686;GO:0006099;GO:0005739;GO:0005524;GO:0005507;GO:0000287;GO:0004775;	BP:response to cadmium ion;BP:tricarboxylic acid cycle;CC:mitochondrion;MF:ATP binding;MF:copper ion binding;MF:magnesium ion binding;MF:succinate-CoA ligas;	K01900	LSC2	map00020; map00640;	Citrate cycl;Propanoate metabolism;	XP_023907986.1;	succinate--CoA ligase [ADP-forming] subunit beta, mitochondrial-like [Quercus suber];	gi|82225355|sp|Q9YI37.1|SUCB1_COLLI;	RecName: Full=Succinyl-CoA ligase [ADP-forming] subunit beta, mitochondrial; AltName: Full=ATP-specific succinyl-CoA synthetase subunit beta; AltName: Full=Succinyl-CoA synthetase beta-A chain; Short=SCS-betaA; Flags: Precursor;	PF08442.7; PF00549.16;	ATP-grasp_2;Ligase_CoA;	ATP-grasp domain;CoA-ligase;
TRINITY_DN10210_c0_g1	775	GO:0005524;GO:0004672;	MF:ATP binding;MF:protein kinase activity;	K20717	YDA	map04016;	MAPK signaling pathway - plant;	XP_009404852.1;	PREDICTED: mitogen-activated protein kinase kinase kinase YODA-like isoform X2 [Musa acuminata subsp. malaccensis];	gi|75333641|sp|Q9CAD5.1|YODA_ARATH;	RecName: Full=Mitogen-activated protein kinase kinase kinase YODA; AltName: Full=YODA MAPKK kinase;	------	------	------
TRINITY_DN10211_c0_g1	2136	------	------	------	------	------	------	XP_015898412.1;	PREDICTED: translin-like [Ziziphus jujuba];	gi|6136058|sp|P79769.1|TSN_CHICK;	RecName: Full=Translin; AltName: Full=Component 3 of promoter of RISC; Short=C3PO;	PF01997.13;	Translin;	Translin family;
TRINITY_DN10212_c0_g1	700	------	------	------	------	------	------	------	------	------	------	------	------	------
TRINITY_DN10213_c0_g1	1052	------	------	------	------	------	------	XP_021720550.1;	NDR1/HIN1-like protein 10 [Chenopodium quinoa];	gi|75313491|sp|Q9SJ52.1|YLS9_ARATH;	RecName: Full=Protein YLS9; AltName: Full=Protein NDR1/HIN1-LIKE 10; Short=AtNHL10; AltName: Full=Protein YELLOW-LEAF-SPECIFIC GENE 9;	------	------	------
TRINITY_DN10214_c0_g1	1406	------	------	------	------	------	------	XP_021651800.1;	F-box protein At3g07870-like [Hevea brasiliensis];	gi|259016347|sp|Q9SUY0.3|FB244_ARATH;	RecName: Full=F-box protein At4g22390;	PF12937.4; PF00646.30; PF07734.10; PF08268.9;	F-box-like;F-box;FBA_1;FBA_3;	F-box-like;F-box domain;F-box associated;F-box associated domain;
TRINITY_DN10215_c0_g1	602	------	------	------	------	------	------	------	------	------	------	------	------	------
TRINITY_DN10216_c0_g1	201	------	------	------	------	------	------	------	------	------	------	------	------	------
TRINITY_DN10217_c0_g1	408	------	------	------	------	------	------	------	------	------	------	------	------	------
TRINITY_DN10218_c0_g1	1190	GO:0006396;GO:0016021;GO:0016021;GO:0008270;GO:0003723;GO:0008173;GO:0008270;	BP:RNA processing;CC:integral component of membrane;CC:integral component of membrane;MF:zinc ion binding;MF:RNA binding;MF:RNA methyltransferase activity;MF:zinc ion binding;	------	------	------	------	XP_012064833.1;	uncharacterized protein LOC105628103 isoform X2 [Jatropha curcas];	------	------	PF12906.4;	RINGv;	RING-variant domain;
TRINITY_DN10219_c0_g1	1533	------	------	------	------	------	------	XP_010651982.1;	PREDICTED: transcription repressor OFP12-like [Vitis vinifera];	gi|667467093|sp|F4I8R6.1|OFP12_ARATH;	RecName: Full=Transcription repressor OFP12; AltName: Full=Ovate family protein 12; Short=AtOFP12;	PF04844.10;	Ovate;	Transcriptional repressor, ovate;
TRINITY_DN1022_c0_g1	467	------	------	------	------	------	------	------	------	------	------	------	------	------
TRINITY_DN10220_c0_g1	2905	GO:0005978;GO:0005978;GO:0003844;GO:0043169;GO:0004553;GO:0003844;GO:0043169;GO:0004553;	BP:glycogen biosynthetic process;BP:glycogen biosynthetic process;MF:1,4-alpha-glucan branching enzyme activity;MF:cation binding;MF:hydrolase activity, hydrolyzing O-glycosyl compounds;MF:1,4-alpha-glucan branching enzyme activity;MF:cation binding;MF:hydrolase activity, hydrolyzing O-glycosyl compounds;	K00700	GBE1, glgB	map00500;	Starch and sucrose metabolism;	OMP09692.1;	hypothetical protein COLO4_05220 [Corchorus olitorius];	gi|75221108|sp|Q41059.1|GLGB2_PEA;	RecName: Full=1,4-alpha-glucan-branching enzyme 1, chloroplastic/amyloplastic; AltName: Full=Starch branching enzyme I; Flags: Precursor;	PF02806.15; PF02922.15; PF00128.21;	Alpha-amylase_C;CBM_48;Alpha-amylase;	Alpha amylase, C-terminal all-beta domain;Carbohydrate-binding module 48;Alpha amylase, catalytic domain;
TRINITY_DN10221_c0_g1	2655	GO:0009734;GO:0006355;GO:0006351;GO:0009734;GO:0006355;GO:0006351;GO:0005634;GO:0005634;GO:0003677;GO:0003677;	BP:auxin-activated signaling pathway;BP:regulation of transcription, DNA-templated;BP:transcription, DNA-templated;BP:auxin-activated signaling pathway;BP:regulation of transcription, DNA-templated;BP:transcription, DNA-templated;CC:nucleus;CC:nucleus;MF:DNA binding;MF:DNA binding;	------	------	------	------	XP_010245064.1;	PREDICTED: auxin response factor 17 [Nelumbo nucifera];	gi|46576532|sp|Q84WU6.1|ARFQ_ARATH;	RecName: Full=Auxin response factor 17;	PF06507.10; PF02362.18;	Auxin_resp;B3;	Auxin response factor;B3 DNA binding domain;
TRINITY_DN10222_c0_g1	918	------	------	------	------	------	------	XP_023900566.1;	uncharacterized protein LOC112012400 [Quercus suber];	------	------	PF08695.7;	Coa1;	Cytochrome oxidase complex assembly protein 1;
TRINITY_DN10223_c0_g1	259	------	------	------	------	------	------	KMS99454.1;	hypothetical protein BVRB_2g044530 [Beta vulgaris subsp. vulgaris];	------	------	------	------	------
TRINITY_DN10224_c0_g1	359	GO:0006412;GO:0006412;GO:0005840;GO:0005840;GO:0003735;GO:0003735;	BP:translation;BP:translation;CC:ribosome;CC:ribosome;MF:structural constituent of ribosome;MF:structural constituent of ribosome;	K02870	RP-L12e, RPL12	map03010;	Ribosome;	XP_023887678.1;	60S ribosomal protein L12 [Quercus suber];	gi|71153109|sp|Q6QMZ7.1|RL12_CHILA;	RecName: Full=60S ribosomal protein L12;	PF03946.11;	Ribosomal_L11_N;	Ribosomal protein L11, N-terminal domain;
TRINITY_DN10225_c0_g1	858	GO:0006355;GO:0006351;GO:0006355;GO:0006351;GO:0006355;GO:0006351;GO:0005634;GO:0003700;GO:0043565;	BP:regulation of transcription, DNA-templated;BP:transcription, DNA-templated;BP:regulation of transcription, DNA-templated;BP:transcription, DNA-templated;BP:regulation of transcription, DNA-templated;BP:transcription, DNA-templated;CC:nucleus;MF:transcription factor activity, sequence-specific DNA binding;MF:sequence-specific DNA binding;	------	------	------	------	XP_022720164.1;	scarecrow-like protein 21 [Durio zibethinus];	gi|75168234|sp|Q9AVK4.1|SCR_PEA;	RecName: Full=Protein SCARECROW; AltName: Full=PsSCR;	PF03514.11;	GRAS;	GRAS domain family;
TRINITY_DN10226_c0_g1	427	------	------	K03900	VWF	------	------	------	------	gi|1346296|sp|P98092.1|HMCT_BOMMO;	RecName: Full=Hemocytin; AltName: Full=Humoral lectin; Flags: Precursor;	PF00094.22; PF00093.15;	VWD;VWC;	von Willebrand factor type D domain;von Willebrand factor type C domain;
TRINITY_DN10227_c0_g1	299	------	------	------	------	------	------	------	------	------	------	------	------	------
TRINITY_DN10228_c0_g1	906	------	------	------	------	------	------	------	------	------	------	------	------	------
TRINITY_DN1023_c0_g1	1868	GO:0015074;GO:0003676;GO:0003676;	BP:DNA integration;MF:nucleic acid binding;MF:nucleic acid binding;	------	------	------	------	PNX75280.1;	retrotransposon-related protein, partial [Trifolium pratense];	gi|130398|sp|P20825.1|POL2_DROME;	RecName: Full=Retrovirus-related Pol polyprotein from transposon 297; Includes: RecName: Full=Protease; Includes: RecName: Full=Reverse transcriptase; Includes: RecName: Full=Endonuclease;	PF00078.24;	RVT_1;	Reverse transcriptase;
TRINITY_DN10230_c0_g1	1018	------	------	------	------	------	------	XP_023926719.1;	uncharacterized protein LOC112038134 [Quercus suber];	gi|18202246|sp|O89114.1|DNJB5_MOUSE;	RecName: Full=DnaJ homolog subfamily B member 5; AltName: Full=Heat shock protein Hsp40-3; AltName: Full=Heat shock protein cognate 40; Short=Hsc40;	PF00226.28;	DnaJ;	DnaJ domain;
TRINITY_DN10231_c0_g1	339	------	------	------	------	------	------	------	------	------	------	------	------	------
TRINITY_DN10232_c0_g1	795	------	------	K07208	RHEB	------	------	XP_023907877.1;	ras-like protein [Quercus suber];	gi|9297057|sp|Q9VND8.1|RHEB_DROME;	RecName: Full=GTP-binding protein Rheb homolog; Flags: Precursor;	PF00071.19; PF08477.10; PF00025.18; PF01926.20; PF00009.24; PF09439.7;	Ras;Roc;Arf;MMR_HSR1;GTP_EFTU;SRPRB;	Ras family;Ras of Complex, Roc, domain of DAPkinase;ADP-ribosylation factor family;50S ribosome-binding GTPase;Elongation factor Tu GTP binding domain;Signal recognition particle receptor beta subunit;
TRINITY_DN10233_c0_g1	460	------	------	------	------	------	------	------	------	------	------	------	------	------
TRINITY_DN10234_c0_g1	369	------	------	------	------	------	------	------	------	------	------	------	------	------
TRINITY_DN10235_c0_g1	230	GO:0006096;GO:0006096;GO:0006096;GO:0016021;GO:0004332;GO:0004332;GO:0004332;	BP:glycolytic process;BP:glycolytic process;BP:glycolytic process;CC:integral component of membrane;MF:fructose-bisphosphate aldolase activity;MF:fructose-bisphosphate aldolase activity;MF:fructose-bisphosphate aldolase activity;	K01623	ALDO	map00010; map00030; map00051; map00710;	Glycolysis / Gluconeogenesis;Pentose phosphate pathway;Fructose and mannose metabolism;Carbon fixation in photosynthetic organisms;	XP_009403948.1;	PREDICTED: fructose-bisphosphate aldolase 1, chloroplastic-like [Musa acuminata subsp. malaccensis];	gi|75268018|sp|Q9ZU52.1|ALFC3_ARATH;	RecName: Full=Probable fructose-bisphosphate aldolase 3, chloroplastic; Flags: Precursor;	PF00274.16;	Glycolytic;	Fructose-bisphosphate aldolase class-I;
TRINITY_DN10236_c0_g1	1117	------	------	------	------	------	------	------	------	------	------	------	------	------
TRINITY_DN10238_c0_g1	1838	------	------	------	------	------	------	------	------	------	------	------	------	------
TRINITY_DN10239_c0_g1	1194	------	------	K03322	mntH	------	------	XP_021866375.1;	metal transporter Nramp6-like isoform X1 [Spinacia oleracea];	gi|30173130|sp|Q9S9N8.2|NRAM6_ARATH;	RecName: Full=Metal transporter Nramp6; Short=AtNramp6;	PF01566.15;	Nramp;	Natural resistance-associated macrophage protein;
TRINITY_DN1024_c0_g1	291	------	------	------	------	------	------	------	------	------	------	------	------	------
TRINITY_DN1024_c0_g2	713	------	------	------	------	------	------	XP_018434986.1;	PREDICTED: dof zinc finger protein DOF2.5-like [Raphanus sativus];	gi|24211608|sp|Q43385.2|DOF37_ARATH;	RecName: Full=Dof zinc finger protein DOF3.7; Short=AtDOF3.7; AltName: Full=Dof affecting germination 1; AltName: Full=RolB domain B factor a; AltName: Full=Transcription factor BBFa; Short=AtBBFa;	PF02701.12;	zf-Dof;	Dof domain, zinc finger;
TRINITY_DN10240_c0_g1	426	------	------	------	------	------	------	------	------	------	------	------	------	------
TRINITY_DN10241_c0_g1	312	------	------	------	------	------	------	------	------	gi|75193983|sp|Q9S7L9.1|CX6B1_ARATH;	RecName: Full=Cytochrome c oxidase subunit 6b-1; Short=AtCOX6b-1;	------	------	------
TRINITY_DN10242_c0_g1	1212	------	------	K15235	JOSD	------	------	XP_021715490.1;	josephin-like protein [Chenopodium quinoa];	gi|29336590|sp|O82391.1|JOSL_ARATH;	RecName: Full=Josephin-like protein;	PF02099.14;	Josephin;	Josephin;
TRINITY_DN10243_c0_g1	797	------	------	------	------	------	------	XP_021856802.1;	rho GTPase-activating protein 5 [Spinacia oleracea];	gi|75171716|sp|Q9FMR1.1|RGAP1_ARATH;	RecName: Full=Rho GTPase-activating protein 1; AltName: Full=Rho-type GTPase-activating protein 1;	PF00620.24;	RhoGAP;	RhoGAP domain;
TRINITY_DN10244_c0_g1	841	GO:0016021;	CC:integral component of membrane;	------	------	------	------	XP_021814077.1;	uncharacterized protein LOC110756900 [Prunus avium];	------	------	PF06364.9;	DUF1068;	Protein of unknown function;
TRINITY_DN10245_c0_g1	1006	GO:0006351;GO:0006351;GO:0006351;GO:0006351;GO:0006351;GO:0005634;GO:0005634;GO:0005634;GO:0005634;GO:0005634;GO:0003677;GO:0003700;GO:0003677;GO:0003700;GO:0003677;GO:0003700;GO:0003677;GO:0003700;GO:0003677;GO:0003700;	BP:transcription, DNA-templated;BP:transcription, DNA-templated;BP:transcription, DNA-templated;BP:transcription, DNA-templated;BP:transcription, DNA-templated;CC:nucleus;CC:nucleus;CC:nucleus;CC:nucleus;CC:nucleus;MF:DNA binding;MF:transcription factor activity, sequence-specific DNA binding;MF:DNA binding;MF:transcription factor activity, sequence-specific DNA binding;MF:DNA binding;MF:transcri…	K09286	EREBP	------	------	XP_002517871.1;	PREDICTED: ethylene-responsive transcription factor 4 [Ricinus communis];	gi|57012868|sp|Q9FE67.1|ERF80_ARATH;	RecName: Full=Ethylene-responsive transcription factor 9; Short=AtERF9; AltName: Full=Ethylene-responsive element-binding factor 9; Short=EREBP-9;	PF00847.17;	AP2;	AP2 domain;
TRINITY_DN10246_c0_g1	748	GO:0016021;GO:0005886;GO:0005524;GO:0000287;GO:0004012;	CC:integral component of membrane;CC:plasma membrane;MF:ATP binding;MF:magnesium ion binding;MF:phospholipid-translocating ATPase activity;	K14802	DRS2, ATP8A	------	------	XP_021773395.1;	phospholipid-transporting ATPase 1-like [Chenopodium quinoa];	gi|12229646|sp|P98204.1|ALA1_ARATH;	RecName: Full=Phospholipid-transporting ATPase 1; Short=AtALA1; AltName: Full=Aminophospholipid flippase 1;	PF13246.3; PF00702.23;	Cation_ATPase;Hydrolase;	Cation transport ATPase;haloacid dehalogenase-like hydrolase;
TRINITY_DN10248_c0_g1	1080	GO:0016021;GO:0016021;GO:0020037;GO:0005506;GO:0004497;GO:0016705;GO:0020037;GO:0005506;GO:0004497;GO:0016705;	CC:integral component of membrane;CC:integral component of membrane;MF:heme binding;MF:iron ion binding;MF:monooxygenase activity;MF:oxidoreductase activity, acting on paired donors, with incorporation or reduction of molecular oxygen;MF:heme binding;MF:iron ion binding;MF:monooxygenase activity;MF:oxidoreductase activity, acting on paired donors, with incorporation or reduction of molecular oxyg…	K09843	E1.14.13.93	map00906;	Carotenoid biosynthesis;	XP_010676702.1;	PREDICTED: abscisic acid 8'-hydroxylase 1-like [Beta vulgaris subsp. vulgaris];	gi|75306306|sp|Q949P1.1|ABAH1_ARATH;	RecName: Full=Abscisic acid 8'-hydroxylase 1; Short=ABA 8'-hydroxylase 1; AltName: Full=Cytochrome P450 707A1;	PF00067.19;	p450;	Cytochrome P450;
TRINITY_DN10249_c0_g1	300	------	------	------	------	------	------	------	------	------	------	PF00083.21;	Sugar_tr;	Sugar;
TRINITY_DN1025_c0_g1	269	GO:0015031;GO:0015031;GO:0015031;GO:0015031;GO:0016020;GO:0016020;GO:0016020;GO:0016020;	BP:protein transport;BP:protein transport;BP:protein transport;BP:protein transport;CC:membrane;CC:membrane;CC:membrane;CC:membrane;	K20472	COPZ, RET3	------	------	KXZ52847.1;	hypothetical protein GPECTOR_8g23 [Gonium pectorale];	gi|109940066|sp|P35604.2|COPZ1_BOVIN;	RecName: Full=Coatomer subunit zeta-1; AltName: Full=Zeta-1-coat protein; Short=Zeta-1 COP;	PF01217.17;	Clat_adaptor_s;	Clathrin adaptor complex small chain;
TRINITY_DN10250_c0_g1	1325	------	------	------	------	------	------	XP_021728636.1;	uncharacterized protein LOC110695717 [Chenopodium quinoa];	------	------	------	------	------
TRINITY_DN10251_c0_g1	1189	------	------	------	------	------	------	------	------	------	------	------	------	------
TRINITY_DN10252_c0_g1	1859	GO:0051213;GO:0051213;GO:0051213;	MF:dioxygenase activity;MF:dioxygenase activity;MF:dioxygenase activity;	------	------	------	------	OMO70560.1;	Oxoglutarate/iron-dependent dioxygenase [Corchorus capsularis];	gi|239977066|sp|P0CAT7.1|ALKB_CAUCR;	RecName: Full=Alpha-ketoglutarate-dependent dioxygenase AlkB homolog; AltName: Full=DNA oxidative demethylase AlkB >gi|239977078|sp|B8GWW6.2|ALKB_CAUCN RecName: Full=Alpha-ketoglutarate-dependent dioxygenase AlkB homolog; AltName: Full=DNA oxidative demethylase AlkB;	PF13532.3;	2OG-FeII_Oxy_2;	2OG-F;
TRINITY_DN10253_c0_g1	558	------	------	------	------	------	------	------	------	------	------	------	------	------
TRINITY_DN10254_c0_g1	743	GO:0042254;GO:0005730;GO:0005840;GO:0003723;	BP:ribosome biogenesis;CC:nucleolus;CC:ribosome;MF:RNA binding;	K12845	SNU13, NHP2L	map03008; map03040;	Ribosome biogenesis in eukaryotes;Spliceosome;	PSS36245.1;	NHP2-like protein, partial [Actinidia chinensis var. chinensis];	gi|82186659|sp|Q6P8E9.1|NH2L1_XENTR;	RecName: Full=NHP2-like protein 1; AltName: Full=High mobility group-like nuclear protein 2 homolog 1; AltName: Full=U4/U6.U5 small nuclear ribonucleoprotein SNU13; AltName: Full=U4/U6.U5 tri-snRNP 15.5 kDa protein;	PF01248.23; PF15608.3;	Ribosomal_L7Ae;PELOTA_1;	Ribosomal protein L7Ae/L30e/S12e/Gadd45 family;PELOTA RNA binding domain;
TRINITY_DN10255_c0_g1	557	------	------	------	------	------	------	------	------	------	------	------	------	------
TRINITY_DN10256_c0_g1	651	------	------	------	------	------	------	XP_015891277.1;	PREDICTED: protein LIGHT-DEPENDENT SHORT HYPOCOTYLS 4-like [Ziziphus jujuba];	gi|75100589|sp|O82268.1|LSH3_ARATH;	RecName: Full=Protein LIGHT-DEPENDENT SHORT HYPOCOTYLS 3; AltName: Full=Protein ORGAN BOUNDARY 1;	PF04852.9;	DUF640;	Protein of unknown function;
TRINITY_DN10257_c0_g1	371	------	------	------	------	------	------	------	------	------	------	------	------	------
TRINITY_DN10258_c0_g1	698	------	------	------	------	------	------	XP_017221769.1;	PREDICTED: MLP-like protein 34 [Daucus carota subsp. sativus];	gi|148872485|sp|Q941R6.2|MLP31_ARATH;	RecName: Full=MLP-like protein 31;	PF00407.16;	Bet_v_1;	Pathogenesis-related protein Bet v I family;
TRINITY_DN10259_c0_g1	1091	GO:0005975;GO:0005975;GO:0004564;GO:0004564;	BP:carbohydrate metabolic process;BP:carbohydrate metabolic process;MF:beta-fructofuranosidase activity;MF:beta-fructofuranosidase activity;	K01193	INV, sacA	map00500; map00052;	Starch and sucrose metabolism;Galactose metabolism;	AEB66647.2;	cell wall invertase [Rumex dentatus];	gi|75294662|sp|Q70XE6.1|6FEH_BETVU;	RecName: Full=Fructan 6-exohydrolase; Flags: Precursor;	PF00251.17; PF04616.11;	Glyco_hydro_32N;Glyco_hydro_43;	Glycosyl hydrolases family 32 N-terminal domain;Glycosyl hydrolases family 43;
TRINITY_DN1026_c0_g1	254	GO:0006520;GO:0016639;	BP:cellular amino acid metabolic process;MF:oxidoreductase activity, acting on the CH-NH2 group of donors, NAD or NADP as acceptor;	------	------	------	------	GAQ91419.1;	Amino acid dehydrogenase family protein [Klebsormidium nitens];	gi|118546|sp|P28998.1|DHE4_CHLSO;	RecName: Full=NADP-specific glutamate dehydrogenase; Short=NADP-GDH;	------	------	------
TRINITY_DN10260_c0_g1	1452	------	------	------	------	------	------	KZM85393.1;	hypothetical protein DCAR_027185 [Daucus carota subsp. sativus];	gi|122214260|sp|Q3E936.1|MAKR1_ARATH;	RecName: Full=Probable membrane-associated kinase regulator 1;	------	------	------
TRINITY_DN10262_c0_g1	667	------	------	------	------	------	------	------	------	------	------	------	------	------
TRINITY_DN10263_c0_g1	350	GO:0006075;GO:0006075;GO:0006075;GO:0000148;GO:0016021;GO:0000148;GO:0016021;GO:0000148;GO:0016021;GO:0003843;GO:0003843;GO:0003843;	BP:;BP:;BP:;CC:1,3-beta-D-glucan synthase complex;CC:integral component of membrane;CC:1,3-beta-D-glucan synthase complex;CC:integral component of membrane;CC:1,3-beta-D-glucan synthase complex;CC:integral component of membrane;MF:1,3-beta-D-glucan synthase activity;MF:1,3-beta-D-glucan synthase activity;MF:1,3-beta-D-glucan synthase activity;	K11000	CALS	------	------	PSS05720.1;	Callose synthase [Actinidia chinensis var. chinensis];	gi|75216593|sp|Q9ZT82.1|CALSC_ARATH;	RecName: Full=Callose synthase 12; AltName: Full=1,3-beta-glucan synthase; AltName: Full=Protein GLUCAN SYNTHASE-LIKE 5; AltName: Full=Protein POWDERY MILDEW RESISTANT 4;	PF02364.12;	Glucan_synthase;	1,3-beta-glucan synthase component;
TRINITY_DN10264_c0_g1	540	------	------	------	------	------	------	------	------	------	------	PF13456.3;	RVT_3;	Reverse transcriptase-like;
TRINITY_DN10265_c0_g1	744	GO:0005737;GO:0005094;	CC:cytoplasm;MF:Rho GDP-dissociation inhibitor activity;	K19759;K12462	ARHGDI, RHOGDI;DNAAF5	------	------	XP_023917921.1;	rho GDP-dissociation inhibitor-like [Quercus suber];	gi|1707892|sp|P52565.3|GDIR1_HUMAN;	RecName: Full=Rho GDP-dissociation inhibitor 1; Short=Rho GDI 1; AltName: Full=Rho-GDI alpha >gi|75075715|sp|Q4R4J0.1|GDIR1_MACFA RecName: Full=Rho GDP-dissociation inhibitor 1; Short=Rho GDI 1; AltName: Full=Rho-GDI alpha;	PF02115.14;	Rho_GDI;	RHO protein GDP dissociation inhibitor;
TRINITY_DN10266_c0_g1	448	------	------	------	------	------	------	XP_015880560.1;	PREDICTED: kinesin KP1 [Ziziphus jujuba];	------	------	------	------	------
TRINITY_DN10268_c0_g1	1572	GO:0071669;GO:0071669;GO:0016866;GO:0016866;	BP:plant-type cell wall organization or biogenesis;BP:plant-type cell wall organization or biogenesis;MF:intramolecular transferase activity;MF:intramolecular transferase activity;	K13379	RGP, UTM	map00520;	Amino sugar and nucleotide sugar metabolism;	PSR98850.1;	UDP-arabinopyranose mutase [Actinidia chinensis var. chinensis];	gi|75170207|sp|Q9FFD2.1|RGP5_ARATH;	RecName: Full=Probable UDP-arabinopyranose mutase 5; AltName: Full=Reversibly glycosylated polypeptide 5; Short=AtRGP5; AltName: Full=UDP-L-arabinose mutase 5;	PF03214.10;	RGP;	Reversibly glycosylated polypeptide;
TRINITY_DN10269_c0_g1	296	------	------	K14709	SLC39A1_2_3, ZIP1_2_3	------	------	------	------	gi|74858904|sp|Q55EA1.1|ZNTD_DICDI;	RecName: Full=Protein zntD;	PF02535.19;	Zip;	ZIP Zinc transporter;
TRINITY_DN10269_c1_g1	378	------	------	K14709	SLC39A1_2_3, ZIP1_2_3	------	------	------	------	gi|37090185|sp|P59889.1|S39A1_DANRE;	RecName: Full=Zinc transporter ZIP1; AltName: Full=DrZIP1; AltName: Full=Solute carrier family 39 member 1; AltName: Full=Zrt- and Irt-like protein 1; Short=ZIP-1;	PF02535.19;	Zip;	ZIP Zinc transporter;
TRINITY_DN10270_c0_g1	613	------	------	------	------	------	------	------	------	------	------	------	------	------
TRINITY_DN10271_c0_g1	436	------	------	------	------	------	------	------	------	------	------	------	------	------
TRINITY_DN10272_c0_g1	1031	GO:0016021;GO:0016021;GO:0016021;GO:0016021;GO:0016021;GO:0015299;GO:0015299;GO:0015299;GO:0015299;GO:0015299;	CC:integral component of membrane;CC:integral component of membrane;CC:integral component of membrane;CC:integral component of membrane;CC:integral component of membrane;MF:solut;MF:solut;MF:solut;MF:solut;MF:solut;	------	------	------	------	GAQ89599.1;	Na+/H+ antiporter [Klebsormidium nitens];	gi|81898365|sp|Q8C0X2.1|SL9B1_MOUSE;	RecName: Full=Sodium/hydrogen exchanger 9B1; AltName: Full=N;	PF00999.18;	Na_H_Exchanger;	Sodium/hydrogen exchanger family;
TRINITY_DN10273_c0_g1	539	------	------	------	------	------	------	------	------	------	------	------	------	------
TRINITY_DN10274_c0_g1	2164	------	------	------	------	------	------	------	------	------	------	------	------	------
TRINITY_DN10275_c0_g1	506	GO:0016021;	CC:integral component of membrane;	------	------	------	------	GAQ84998.1;	hypothetical protein KFL_002160080 [Klebsormidium nitens];	------	------	PF15632.3; PF13439.3;	ATPgrasp_Ter;Glyco_transf_4;	ATP-grasp in the biosynthetic pathway with Ter operon;Glycosyltransferase Family 4;
TRINITY_DN10276_c0_g1	2341	GO:0016021;GO:0016021;GO:0005768;GO:0016021;GO:0005886;GO:0005802;GO:0016740;GO:0042803;	CC:integral component of membrane;CC:integral component of membrane;CC:endosome;CC:integral component of membrane;CC:plasma membrane;CC:trans-Golgi network;MF:transferase activity;MF:protein homodimerization activity;	K20887	CSLC4	------	------	XP_023876791.1;	xyloglucan glycosyltransferase 4 [Quercus suber];	gi|75273615|sp|Q9LJP4.1|CSLC4_ARATH;	RecName: Full=Xyloglucan glycosyltransferase 4; AltName: Full=Cellulose synthase-like protein C4; Short=AtCslC4; AltName: Full=Xyloglucan synthase 4;	PF13641.3; PF13632.3; PF00535.23; PF13506.3;	Glyco_tranf_2_3;Glyco_trans_2_3;Glycos_transf_2;Glyco_transf_21;	Glycosyltransferase like family 2;Glycosyl transferase family group 2;Glycosyl transferase family 2;Glycosyl transferase family 21;
TRINITY_DN10277_c0_g1	773	GO:0006355;GO:0006351;GO:0006355;GO:0006351;GO:0006355;GO:0006351;GO:0005634;GO:0005634;GO:0005634;GO:0003677;GO:0003677;GO:0003677;	BP:regulation of transcription, DNA-templated;BP:transcription, DNA-templated;BP:regulation of transcription, DNA-templated;BP:transcription, DNA-templated;BP:regulation of transcription, DNA-templated;BP:transcription, DNA-templated;CC:nucleus;CC:nucleus;CC:nucleus;MF:DNA binding;MF:DNA binding;MF:DNA binding;	------	------	------	------	AIA57511.1;	NAC domain-containing protein [Boehmeria nivea];	gi|50400809|sp|O49255.1|NAC29_ARATH;	RecName: Full=NAC transcription factor 29; Short=AtNAC029; AltName: Full=Protein NAC-LIKE, ACTIVATED BY AP3/PI; Short=AtNAP;	PF02365.12;	NAM;	No apical meristem;
TRINITY_DN10278_c0_g1	1303	------	------	K21026	AAE	map00901;	Indole alkaloid biosynthesis;	XP_010672325.1;	PREDICTED: acetylajmalan esterase-like [Beta vulgaris subsp. vulgaris];	gi|122216888|sp|Q3MKY2.1|AAE_RAUSE;	RecName: Full=Acetylajmalan esterase; Flags: Precursor;	PF00657.19;	Lipase_GDSL;	GDSL-like Lipase/Acylhydrolase;
TRINITY_DN10279_c0_g1	364	------	------	------	------	------	------	------	------	------	------	PF07423.8;	DUF1510;	Protein of unknown function;
TRINITY_DN1028_c0_g1	253	------	------	------	------	------	------	------	------	------	------	------	------	------
TRINITY_DN10280_c0_g1	566	------	------	------	------	------	------	------	------	------	------	------	------	------
TRINITY_DN10281_c0_g1	383	------	------	K10352	MYH	------	------	XP_023915239.1;	myosin type-2 heavy chain 1-like [Quercus suber];	gi|51338816|sp|Q99323.2|MYSN_DROME;	RecName: Full=Myosin heavy chain, non-muscle; AltName: Full=Myosin II; AltName: Full=Non-muscle MHC; AltName: Full=Zipper protein;	PF01576.16; PF00612.24;	Myosin_tail_1;IQ;	Myosin tail;IQ calmodulin-binding motif;
TRINITY_DN10282_c0_g1	1282	GO:0005737;GO:0005634;GO:0005737;GO:0005634;GO:0005737;GO:0005634;GO:0005737;GO:0005634;GO:0000502;	CC:cytoplasm;CC:nucleus;CC:cytoplasm;CC:nucleus;CC:cytoplasm;CC:nucleus;CC:cytoplasm;CC:nucleus;CC:proteasome complex;	K06691	RPN13	map03050;	Proteasome;	CDP12484.1;	unnamed protein product [Coffea canephora];	gi|122114435|sp|Q7K2G1.1|ADRM1_DROME;	RecName: Full=Proteasomal ubiquitin receptor ADRM1 homolog; AltName: Full=Regulatory particle non-ATPase 13 protein; AltName: Full=p42E;	PF16550.2; PF04683.10;	RPN13_C;Proteasom_Rpn13;	UCH-binding domain;Proteasome complex subunit Rpn13 ubiquitin receptor;
TRINITY_DN10283_c0_g1	353	------	------	------	------	------	------	------	------	------	------	------	------	------
TRINITY_DN10284_c0_g1	744	------	------	------	------	------	------	XP_010678811.1;	PREDICTED: protein MODIFIER OF SNC1 1 [Beta vulgaris subsp. vulgaris];	gi|310947137|sp|Q9SB63.2|MOS1_ARATH;	RecName: Full=Protein MODIFIER OF SNC1 1; AltName: Full=MODIFIER OF snc1, 1;	------	------	------
TRINITY_DN10285_c0_g1	452	GO:0006412;GO:0006412;GO:0006412;GO:0005840;GO:0005840;GO:0005840;GO:0003735;GO:0003735;GO:0003735;	BP:translation;BP:translation;BP:translation;CC:ribosome;CC:ribosome;CC:ribosome;MF:structural constituent of ribosome;MF:structural constituent of ribosome;MF:structural constituent of ribosome;	K02974	RP-S24e, RPS24	map03010;	Ribosome;	AFK49397.1;	unknown [Lotus japonicus];	gi|51338620|sp|P62850.1|RS24_RAT;	RecName: Full=40S ribosomal protein S24 >gi|51338645|sp|P62847.1|RS24_HUMAN RecName: Full=40S ribosomal protein S24 >gi|51338646|sp|P62848.1|RS24_MESAU RecName: Full=40S ribosomal protein S24; AltName: Full=Ribosomal protein S19 >gi|51338647|sp|P62849.1|RS24_MOUSE RecName: Full=40S ribosomal protein S24;	PF01282.16;	Ribosomal_S24e;	Ribosomal protein S24e;
TRINITY_DN10286_c0_g1	880	GO:0016021;GO:0016491;GO:0016491;	CC:integral component of membrane;MF:oxidoreductase activity;MF:oxidoreductase activity;	------	------	------	------	OMO87397.1;	NADPH-dependent FMN reductase [Corchorus olitorius];	gi|75273736|sp|Q9LK88.1|NQR_ARATH;	RecName: Full=NADPH:quinone oxidoreductase;	PF03358.12; PF02525.14;	FMN_red;Flavodoxin_2;	NADPH-dependent FMN reductase;Flavodoxin-like fold;
TRINITY_DN10287_c0_g1	2581	------	------	------	------	------	------	XP_023923701.1;	protein NPGR1 [Quercus suber];	gi|34222845|sp|Q8BGB2.1|TTC7A_MOUSE;	RecName: Full=Tetratricopeptide repeat protein 7A; Short=TPR repeat protein 7A;	PF13431.3;	TPR_17;	Tetratricopeptide repeat;
TRINITY_DN10288_c0_g1	488	------	------	------	------	------	------	------	------	------	------	------	------	------
TRINITY_DN10289_c0_g1	409	------	------	------	------	------	------	PSR89816.1;	Protein IQ-DOMAIN like [Actinidia chinensis var. chinensis];	------	------	------	------	------
TRINITY_DN10289_c0_g2	883	------	------	------	------	------	------	PSR89816.1;	Protein IQ-DOMAIN like [Actinidia chinensis var. chinensis];	------	------	------	------	------
TRINITY_DN1029_c0_g1	256	------	------	------	------	------	------	------	------	------	------	------	------	------
TRINITY_DN10290_c0_g1	1418	------	------	K02365	ESP1	------	------	XP_023730599.1;	separase [Lactuca sativa];	gi|75105286|sp|Q5IBC5.1|ESP1_ARATH;	RecName: Full=Separase; AltName: Full=Protein EXTRA SPINDLE POLES; Short=AtESP; AltName: Full=Protein RADIALLY SWOLLEN 4;	------	------	------
TRINITY_DN10291_c0_g1	2594	GO:0006396;GO:0005737;GO:0005524;GO:0004004;GO:0003723;GO:0005524;GO:0004386;GO:0003676;GO:0005524;GO:0004386;GO:0003676;	BP:RNA processing;CC:cytoplasm;MF:ATP binding;MF:ATP-dependent RNA helicase activity;MF:RNA binding;MF:ATP binding;MF:helicase activity;MF:nucleic acid binding;MF:ATP binding;MF:helicase activity;MF:nucleic acid binding;	K14442	DHX36, RHAU	map03018;	RNA degradation;	XP_002278608.2;	PREDICTED: DExH-box ATP-dependent RNA helicase DExH6 [Vitis vinifera];	gi|980952138|sp|F4INY4.1|HVT1_ARATH;	RecName: Full=DExH-box ATP-dependent RNA helicase DExH6; AltName: Full=Protein HELICASE IN VASCULAR TISSUE AND TAPETUM;	PF07717.13; PF01641.15;	OB_NTP_bind;SelR;	Oligonucleotide/oligosaccharide-binding;SelR domain;
TRINITY_DN10292_c0_g1	328	------	------	------	------	------	------	------	------	------	------	------	------	------
TRINITY_DN10293_c0_g1	1178	GO:0005524;GO:0016301;GO:0005524;GO:0004386;GO:0005524;GO:0004386;GO:0046872;	MF:ATP binding;MF:kinase activity;MF:ATP binding;MF:helicase activity;MF:ATP binding;MF:helicase activity;MF:metal ion binding;	------	------	------	------	AMP82929.1;	LRR receptor-like serine/threonine-protein kinase [Catalpa bungei];	gi|75332079|sp|Q94BR5.1|CHR28_ARATH;	RecName: Full=Helicase-like transcription factor CHR28; AltName: Full=Protein CHROMATIN REMODELING 28; AltName: Full=Protein SNF2-RING-HELICASE-LIKE 2;	------	------	------
TRINITY_DN10294_c0_g1	388	GO:0006886;GO:0016192;GO:0006886;GO:0016192;GO:0006886;GO:0016192;GO:0006886;GO:0016192;GO:0006886;GO:0016192;GO:0030123;GO:0030123;GO:0030123;GO:0030123;GO:0030123;GO:0008565;GO:0008565;GO:0008565;GO:0008565;GO:0008565;	BP:intracellular protein transport;BP:vesicle-mediated transport;BP:intracellular protein transport;BP:vesicle-mediated transport;BP:intracellular protein transport;BP:vesicle-mediated transport;BP:intracellular protein transport;BP:vesicle-mediated transport;BP:intracellular protein transport;BP:vesicle-mediated transport;CC:AP-3 adaptor complex;CC:AP-3 adaptor complex;CC:AP-3 adaptor complex;CC…	K12399	AP3S	------	------	OVA07028.1;	Adaptor protein complex [Macleaya cordata];	gi|33112222|sp|Q92572.1|AP3S1_HUMAN;	RecName: Full=AP-3 complex subunit sigma-1; AltName: Full=AP-3 complex subunit sigma-3A; AltName: Full=Adaptor-related protein complex 3 subunit sigma-1; AltName: Full=Clathrin-associated/assembly/adaptor protein, small 3; AltName: Full=Sigma-3A-adaptin; Short=Sigma3A-adaptin; AltName: Full=Sigma-adaptin 3a >gi|33112223|sp|Q9DCR2.2|AP3S1_MOUSE RecName: Full=AP-3 complex subunit sigma-1; AltName: …	PF01217.17;	Clat_adaptor_s;	Clathrin adaptor complex small chain;
TRINITY_DN10295_c0_g1	1481	------	------	------	------	------	------	PON97563.1;	hypothetical protein TorRG33x02_067650 [Trema orientalis];	------	------	------	------	------
TRINITY_DN10296_c0_g1	597	------	------	------	------	------	------	------	------	------	------	------	------	------
TRINITY_DN10297_c0_g1	362	------	------	K01283;K03018	ACE, CD143;RPC1, POLR3A	map00240; map03020; map00230;	Pyrimidine metabolism;RNA polymerase;Purine metabolism;	------	------	gi|158518539|sp|Q10714.3|ACE_DROME;	RecName: Full=Angiotensin-converting enzyme; AltName: Full=Dipeptidyl carboxypeptidase I; AltName: Full=Kininase II; Flags: Precursor;	PF01401.15;	Peptidase_M2;	Angiotensin-converting enzyme;
TRINITY_DN10298_c0_g2	3669	GO:0006886;GO:0016192;GO:0005622;	BP:intracellular protein transport;BP:vesicle-mediated transport;CC:intracellular;	K20179	VPS11, PEP5	------	------	XP_021720310.1;	vacuolar protein-sorting-associated protein 11 homolog isoform X1 [Chenopodium quinoa];	gi|75337297|sp|Q9SJ40.1|VPS11_ARATH;	RecName: Full=Vacuolar protein-sorting-associated protein 11 homolog; Short=AtVPS11;	PF00637.17; PF12451.5; PF17122.2;	Clathrin;VPS11_C;zf-C3H2C3;	Region in Clathrin and VPS;Vacuolar protein sorting protein 11 C terminal;Zinc-finger;
TRINITY_DN10299_c0_g1	608	GO:0004190;GO:0004190;	MF:aspartic-type endopeptidase activity;MF:aspartic-type endopeptidase activity;	------	------	------	------	XP_002324349.2;	aspartyl protease family protein At5g10770 [Populus trichocarpa];	gi|75160614|sp|Q8S9J6.1|ASPA_ARATH;	RecName: Full=Aspartyl protease family protein At5g10770; Flags: Precursor;	PF14543.3; PF00026.20;	TAXi_N;Asp;	Xylanase inhibitor N-terminal;Eukaryotic aspartyl protease;
TRINITY_DN103_c0_g1	1218	------	------	------	------	------	------	GAU25762.1;	hypothetical protein TSUD_222190 [Trifolium subterraneum];	------	------	------	------	------
TRINITY_DN1030_c0_g1	770	GO:0000398;GO:0005732;GO:0003723;	BP:mRNA splicing, via spliceosome;CC:small nucleolar ribonucleoprotein complex;MF:RNA binding;	K12625	LSM6	map03018; map03040;	RNA degradation;Spliceosome;	XP_021849269.1;	sm-like protein LSM36B [Spinacia oleracea];	gi|75270390|sp|O22823.1|LSM6B_ARATH;	RecName: Full=Sm-like protein LSM36B; Short=AtLSM6B; AltName: Full=U6 snRNA-associated Sm-like protein LSM6B;	PF01423.19; PF14438.3;	LSM;SM-ATX;	LSM domain;Ataxin 2 SM domain;
TRINITY_DN10300_c0_g1	1061	GO:0016021;	CC:integral component of membrane;	------	------	------	------	XP_021859680.1;	uncharacterized protein LOC110798795 [Spinacia oleracea];	------	------	------	------	------
TRINITY_DN10302_c0_g1	696	------	------	------	------	------	------	------	------	------	------	------	------	------
TRINITY_DN10303_c0_g1	2195	------	------	------	------	------	------	XP_021835386.1;	disease resistance protein RGA2-like [Spinacia oleracea];	gi|46576965|sp|Q7XA39.1|RGA4_SOLBU;	RecName: Full=Putative disease resistance protein RGA4; AltName: Full=RGA4-blb;	PF00931.19; PF12799.4; PF13855.3;	NB-ARC;LRR_4;LRR_8;	NB-ARC domain;Leucine Rich repeats;Leucine rich repeat;
TRINITY_DN10304_c0_g1	362	GO:0008152;GO:0008152;GO:0016758;GO:0016758;	BP:metabolic process;BP:metabolic process;MF:transferase activity, transferring hexosyl groups;MF:transferase activity, transferring hexosyl groups;	K21374	UGT85A	------	------	XP_021993639.1;	UDP-glycosyltransferase 85A8-like [Helianthus annuus];	gi|75312298|sp|Q9M9E7.1|U85A4_ARATH;	RecName: Full=UDP-glycosyltransferase 85A4;	------	------	------
TRINITY_DN10305_c0_g1	275	GO:0005978;GO:0005978;GO:0005978;GO:0005978;GO:0005978;GO:0003844;GO:0043169;GO:0004553;GO:0003844;GO:0043169;GO:0004553;GO:0003844;GO:0043169;GO:0004553;GO:0003844;GO:0004553;GO:0003844;GO:0004553;	BP:glycogen biosynthetic process;BP:glycogen biosynthetic process;BP:glycogen biosynthetic process;BP:glycogen biosynthetic process;BP:glycogen biosynthetic process;MF:1,4-alpha-glucan branching enzyme activity;MF:cation binding;MF:hydrolase activity, hydrolyzing O-glycosyl compounds;MF:1,4-alpha-glucan branching enzyme activity;MF:cation binding;MF:hydrolase activity, hydrolyzing O-glycosyl comp…	K00700	GBE1, glgB	map00500;	Starch and sucrose metabolism;	PNW77619.1;	hypothetical protein CHLRE_10g444700v5 [Chlamydomonas reinhardtii];	gi|75181336|sp|Q9LZS3.1|GLGB2_ARATH;	RecName: Full=1,4-alpha-glucan-branching enzyme 2-2, chloroplastic/amyloplastic; Short=AtSBE II-2; AltName: Full=Branching enzyme 2; Short=AtBE2; AltName: Full=Starch-branching enzyme 2-2; Flags: Precursor;	------	------	------
TRINITY_DN10306_c0_g1	450	------	------	------	------	------	------	XP_006465766.1;	PREDICTED: uncharacterized protein LOC102609518 [Citrus sinensis];	------	------	PF05664.8;	DUF810;	Plant family of unknown function;
TRINITY_DN10307_c0_g1	665	------	------	------	------	------	------	------	------	------	------	------	------	------
TRINITY_DN10308_c0_g1	373	GO:0005783;GO:0016021;GO:0016758;	CC:endoplasmic reticulum;CC:integral component of membrane;MF:transferase activity, transferring hexosyl groups;	K03845	ALG3	map00510;	N-Glycan biosynthesis;	XP_005645650.1;	ALG3-domain-containing protein [Coccomyxa subellipsoidea C-169];	gi|3024221|sp|Q24332.1|NT56_DROVI;	RecName: Full=Letha;	PF05208.10;	ALG3;	ALG3 protein;
TRINITY_DN10309_c0_g1	678	------	------	------	------	------	------	------	------	------	------	------	------	------
TRINITY_DN1031_c0_g1	357	------	------	------	------	------	------	------	------	------	------	------	------	------
TRINITY_DN10310_c0_g1	899	GO:0010215;GO:0031225;GO:0030246;	BP:cellulose microfibril organization;CC:anchored component of membrane;MF:carbohydrate binding;	------	------	------	------	XP_021856458.1;	COBRA-like protein 10 [Spinacia oleracea];	gi|47117916|sp|Q9T045.2|CBL11_ARATH;	RecName: Full=COBRA-like protein 11; Flags: Precursor;	PF04833.12;	COBRA;	COBRA-like protein;
TRINITY_DN10311_c0_g1	1910	GO:0046983;GO:0046983;GO:0046983;GO:0046983;	MF:protein dimerization activity;MF:protein dimerization activity;MF:protein dimerization activity;MF:protein dimerization activity;	K13422	MYC2	map04016; map04075;	MAPK signaling pathway - plant;Plant hormone signal transduction;	AMK74868.1;	basic helix-loop-helix 2 [Fagopyrum tataricum];	gi|75309118|sp|Q9FIP9.1|MYC3_ARATH;	RecName: Full=Transcription factor MYC3; AltName: Full=Basic helix-loop-helix protein 5; Short=AtbHLH5; Short=bHLH 5; AltName: Full=Protein ALTERED TRYPTOPHAN REGULATION 2; AltName: Full=Transcription factor ATR2; AltName: Full=Transcription factor EN 36; AltName: Full=bHLH transcription factor bHLH005;	PF14215.3; PF00010.23;	bHLH-MYC_N;HLH;	bHLH-MYC and R2R3-MYB transcription factors N-terminal;Helix-loop-helix DNA-binding domain;
TRINITY_DN10312_c0_g1	996	GO:0006886;GO:0016192;GO:0006886;GO:0016192;GO:0030121;GO:0030121;	BP:intracellular protein transport;BP:vesicle-mediated transport;BP:intracellular protein transport;BP:vesicle-mediated transport;CC:AP-1 adaptor complex;CC:AP-1 adaptor complex;	K12391	AP1G1	------	------	XP_012701036.1;	AP-1 complex subunit gamma-2 isoform X2 [Setaria italica];	gi|75041130|sp|Q5R5M2.1|AP1G1_PONAB;	RecName: Full=AP-1 complex subunit gamma-1; AltName: Full=Adaptor protein complex AP-1 subunit gamma-1; AltName: Full=Adaptor-related protein complex 1 subunit gamma-1; AltName: Full=Clathrin assembly protein complex 1 gamma-1 large chain; AltName: Full=Gamma-adaptin; AltName: Full=Gamma1-adaptin; AltName: Full=Golgi adaptor HA1/AP1 adaptin subunit gamma-1;	PF02883.17;	Alpha_adaptinC2;	Adaptin C-terminal domain;
TRINITY_DN10313_c0_g1	534	------	------	------	------	------	------	------	------	------	------	------	------	------
TRINITY_DN10314_c0_g1	339	------	------	------	------	------	------	------	------	------	------	------	------	------
TRINITY_DN10315_c0_g1	508	------	------	------	------	------	------	------	------	------	------	------	------	------
TRINITY_DN10316_c0_g1	1176	GO:0016787;GO:0016787;	MF:hydrolase activity;MF:hydrolase activity;	------	------	------	------	XP_009365361.1;	PREDICTED: uncharacterized protein LOC103955209 [Pyrus x bretschneideri];	------	------	PF00149.25;	Metallophos;	Calcineurin-like phosphoesterase;
TRINITY_DN10316_c1_g1	854	------	------	------	------	------	------	------	------	------	------	------	------	------
TRINITY_DN10317_c0_g1	1173	GO:0006355;GO:0006351;GO:0005634;GO:0003677;	BP:regulation of transcription, DNA-templated;BP:transcription, DNA-templated;CC:nucleus;MF:DNA binding;	------	------	------	------	XP_021971195.1;	transcription factor MYBC1 [Helianthus annuus];	gi|75337463|sp|Q9SNB4.1|PCL1_ARATH;	RecName: Full=Transcription factor LUX; AltName: Full=Protein LUX ARRHYTHMO; AltName: Full=Protein PHYTOCLOCK 1;	PF00249.28;	Myb_DNA-binding;	Myb-like DNA-binding domain;
TRINITY_DN10318_c0_g1	424	------	------	------	------	------	------	------	------	------	------	------	------	------
TRINITY_DN10319_c0_g1	333	------	------	------	------	------	------	------	------	------	------	------	------	------
TRINITY_DN10319_c0_g2	1309	GO:0016301;GO:0016773;GO:0016301;GO:0016773;	MF:kinase activity;MF:phosphotransferase activity, alcohol group as acceptor;MF:kinase activity;MF:phosphotransferase activity, alcohol group as acceptor;	K00847	E2.7.1.4, scrK	map00520; map00500; map00051;	Amino sugar and nucleotide sugar metabolism;Starch and sucrose metabolism;Fructose and mannose metabolism;	PSS35849.1;	Fructokinase-2 like [Actinidia chinensis var. chinensis];	gi|75311776|sp|Q9M1B9.1|SCRK4_ARATH;	RecName: Full=Probable fructokinase-4;	PF00294.21;	PfkB;	pfkB family carbohydrate kinase;
TRINITY_DN1032_c0_g1	350	GO:0006412;GO:0006412;GO:0006412;GO:0006412;GO:0006412;GO:0015935;GO:0015935;GO:0015935;GO:0016021;GO:0015935;GO:0015935;GO:0003723;GO:0003735;GO:0003723;GO:0003735;GO:0003723;GO:0003735;GO:0003723;GO:0003735;GO:0003723;GO:0003735;	BP:translation;BP:translation;BP:translation;BP:translation;BP:translation;CC:small ribosomal subunit;CC:small ribosomal subunit;CC:small ribosomal subunit;CC:integral component of membrane;CC:small ribosomal subunit;CC:small ribosomal subunit;MF:RNA binding;MF:structural constituent of ribosome;MF:RNA binding;MF:structural constituent of ribosome;MF:RNA binding;MF:structural constituent of ribos…	K02985	RP-S3e, RPS3	map03010;	Ribosome;	GAQ80594.1;	40S ribosomal protein S3 family protein [Klebsormidium nitens];	gi|1350990|sp|P48153.1|RS3_MANSE;	RecName: Full=40S ribosomal protein S3;	PF07650.14;	KH_2;	KH domain;
TRINITY_DN10320_c0_g1	2504	------	------	------	------	------	------	------	------	gi|76800648|sp|P46379.2|BAG6_HUMAN;	RecName: Full=Large proline-rich protein BAG6; AltName: Full=BAG family molecular chaperone regulator 6; AltName: Full=BCL2-associated athanogene 6; Short=BAG-6; Short=BAG6; AltName: Full=HLA-B-associated transcript 3; AltName: Full=Protein G3; AltName: Full=Protein Scythe;	PF12057.5;	DUF3538;	Domain of unknown function;
TRINITY_DN10321_c0_g1	1054	GO:0016021;GO:0016021;	CC:integral component of membrane;CC:integral component of membrane;	------	------	------	------	XP_012066469.1;	CSC1-like protein At1g32090 [Jatropha curcas];	gi|75172659|sp|Q9FVQ5.1|CSCL1_ARATH;	RecName: Full=CSC1-like protein At1g32090;	PF02714.12; PF14703.3;	RSN1_7TM;PHM7_cyt;	Calcium-dependent channel, 7TM region, putative phosphate;Cytosolic domain of 10TM putative phosphate transporter;
TRINITY_DN10322_c0_g1	724	------	------	------	------	------	------	------	------	------	------	------	------	------
TRINITY_DN10323_c0_g1	1035	------	------	------	------	------	------	GAQ87451.1;	hypothetical protein KFL_003540030 [Klebsormidium nitens];	gi|342187320|sp|Q8CGF6.2|WDR47_MOUSE;	RecName: Full=WD repeat-containing protein 47; AltName: Full=Neuronal enriched MAP interacting protein; Short=Nemitin;	PF00400.29; PF12894.4;	WD40;ANAPC4_WD40;	WD domain, G-beta repeat;Anaphase-promoting complex subunit 4 WD40 domain;
TRINITY_DN10325_c0_g1	213	------	------	------	------	------	------	------	------	------	------	------	------	------
TRINITY_DN10326_c0_g1	238	GO:0015074;GO:0015074;GO:0015074;GO:0015074;GO:0003676;GO:0003676;GO:0003676;GO:0003676;	BP:DNA integration;BP:DNA integration;BP:DNA integration;BP:DNA integration;MF:nucleic acid binding;MF:nucleic acid binding;MF:nucleic acid binding;MF:nucleic acid binding;	K19791	FET3_5	------	------	GAU47808.1;	hypothetical protein TSUD_404130 [Trifolium subterraneum];	gi|45477041|sp|P92519.1|M810_ARATH;	RecName: Full=Uncharacterized mitochondrial protein AtMg00810; AltName: Full=ORF240b;	------	------	------
TRINITY_DN10326_c0_g2	611	GO:0015074;GO:0015074;GO:0003676;GO:0003676;GO:0008270;	BP:DNA integration;BP:DNA integration;MF:nucleic acid binding;MF:nucleic acid binding;MF:zinc ion binding;	K20477	RGP1	------	------	PNX93476.1;	retrovirus-related Pol polyprotein from transposon TNT 1-94 [Trifolium pratense];	gi|45477041|sp|P92519.1|M810_ARATH;	RecName: Full=Uncharacterized mitochondrial protein AtMg00810; AltName: Full=ORF240b;	PF07727.11;	RVT_2;	Reverse transcriptase;
TRINITY_DN10327_c0_g1	609	------	------	------	------	------	------	------	------	------	------	------	------	------
TRINITY_DN10328_c0_g1	1945	------	------	------	------	------	------	XP_021771115.1;	uncharacterized protein LOC110735236 [Chenopodium quinoa];	gi|635552441|sp|F4JSE7.1|EDR2_ARATH;	RecName: Full=Protein ENHANCED DISEASE RESISTANCE 2;	PF07059.9;	DUF1336;	Protein of unknown function;
TRINITY_DN10329_c0_g1	1003	GO:0006486;GO:0006486;GO:0016021;GO:0016021;GO:0016757;GO:0016757;	BP:protein glycosylation;BP:protein glycosylation;CC:integral component of membrane;CC:integral component of membrane;MF:transferase activity, transferring glycosyl groups;MF:transferase activity, transferring glycosyl groups;	K20888	MUR3	------	------	XP_010262466.1;	PREDICTED: xyloglucan galactosyltransferase MUR3-like [Nelumbo nucifera];	gi|68052329|sp|Q7XJ98.1|MUR3_ARATH;	RecName: Full=Xyloglucan galactosyltransferase MUR3; AltName: Full=Protein KATAMARI; AltName: Full=Protein MURUS 3; Short=AtMUR3; AltName: Full=Protein SHORT ROOT IN SALT MEDIUM 3;	PF03016.12;	Exostosin;	Exostosin family;
TRINITY_DN1033_c0_g1	436	GO:0016021;GO:0016021;GO:0016021;GO:0005525;GO:0003924;GO:0005525;GO:0003924;GO:0005525;GO:0003924;	CC:integral component of membrane;CC:integral component of membrane;CC:integral component of membrane;MF:GTP binding;MF:GTPase activity;MF:GTP binding;MF:GTPase activity;MF:GTP binding;MF:GTPase activity;	------	------	------	------	XP_015631618.1;	PREDICTED: guanylate-binding protein 4 isoform X3 [Oryza sativa Japonica Group];	gi|82184127|sp|Q6GN29.1|ATLA2_XENLA;	RecName: Full=Atlastin-2; AltName: Full=ADP-ribosylation factor-like protein 6-interacting protein 2; Short=ARL-6-interacting protein 2; Short=Aip-2 [Xenopus laevis];	PF02263.16;	GBP;	Guanylate-binding protein, N-terminal domain;
TRINITY_DN10330_c0_g1	2106	GO:0006099;GO:0046912;	BP:tricarboxylic acid cycle;MF:transferase activity, transferring acyl groups, acyl groups converted into alkyl on transfer;	K01647	CS, gltA	map00020; map00630;	Citrate cycl;Glyoxylate and dicarboxylate metabolism;	XP_021732877.1;	citrate synthase, glyoxysomal-like [Chenopodium quinoa];	gi|1345933|sp|P49299.1|CYSZ_CUCMA;	RecName: Full=Citrate synthase, glyoxysomal; AltName: Full=GCS; Flags: Precursor;	PF00285.18;	Citrate_synt;	Citrate synthase, C-terminal domain;
TRINITY_DN10331_c0_g1	237	------	------	------	------	------	------	------	------	------	------	------	------	------
TRINITY_DN10332_c0_g1	1526	------	------	------	------	------	------	CBI24240.3;	unnamed protein product, partial [Vitis vinifera];	------	------	PF00168.27;	C2;	C2 domain;
TRINITY_DN10333_c0_g1	1067	------	------	------	------	------	------	------	------	------	------	------	------	------
TRINITY_DN10334_c0_g1	808	GO:0006511;GO:0006511;GO:0005737;GO:0005634;GO:0019773;GO:0005737;GO:0005634;GO:0019773;GO:0004298;GO:0004298;	BP:ubiquitin-dependent protein catabolic process;BP:ubiquitin-dependent protein catabolic process;CC:cytoplasm;CC:nucleus;CC:proteasome core complex, alpha-subunit complex;CC:cytoplasm;CC:nucleus;CC:proteasome core complex, alpha-subunit complex;MF:threonine-type endopeptidase activity;MF:threonine-type endopeptidase activity;	K02725	PSMA1	map03050;	Proteasome;	XP_010684086.1;	PREDICTED: proteasome subunit alpha type-1-A-like [Beta vulgaris subsp. vulgaris];	gi|17380545|sp|P34066.3|PSA1A_ARATH;	RecName: Full=Proteasome subunit alpha type-1-A; AltName: Full=20S proteasome alpha subunit F-1; AltName: Full=Proteasome 30 kDa subunit; AltName: Full=Proteasome component 2A; Short=AtPSM30; AltName: Full=Proteasome subunit alpha type-6; AltName: Full=Protein ARSENIC TOLERANCE 5;	PF00227.23;	Proteasome;	Proteasome subunit;
TRINITY_DN10335_c0_g1	565	GO:0005509;GO:0005544;GO:0005509;GO:0005544;GO:0005509;GO:0005544;GO:0005509;GO:0005544;GO:0005509;GO:0005544;	MF:calcium ion binding;MF:calcium-dependent phospholipid binding;MF:calcium ion binding;MF:calcium-dependent phospholipid binding;MF:calcium ion binding;MF:calcium-dependent phospholipid binding;MF:calcium ion binding;MF:calcium-dependent phospholipid binding;MF:calcium ion binding;MF:calcium-dependent phospholipid binding;	K17091	ANXA1	------	------	XP_002986497.1;	annexin A4 isoform X2 [Selaginella moellendorffii];	gi|113944|sp|P04083.2|ANXA1_HUMAN;	RecName: Full=Annexin A1; AltName: Full=Annexin I; AltName: Full=Annexin-1; AltName: Full=Calpactin II; AltName: Full=Calpactin-2; AltName: Full=Chromobindin-9; AltName: Full=Lipocortin I; AltName: Full=Phospholipase A2 inhibitory protein; AltName: Full=p35;	PF00191.17;	Annexin;	Annexin;
TRINITY_DN10336_c0_g1	911	------	------	------	------	------	------	XP_021847585.1;	cytosolic Fe-S cluster assembly factor NBP35 [Spinacia oleracea];	gi|75151955|sp|Q8H1Q2.1|NBP35_ARATH;	RecName: Full=Cytosolic Fe-S cluster assembly factor NBP35; AltName: Full=Nucleotide binding protein 35; Short=AtNBP35;	PF10609.6; PF01656.20; PF02374.12; PF13614.3; PF09140.8; PF00142.15;	ParA;CbiA;ArsA_ATPase;AAA_31;MipZ;Fer4_NifH;	NUBPL iron-transfer P-loop NTPase;CobQ/CobB/MinD/ParA nucleotide binding domain;Anion-transporting ATPase;AAA domain;ATPase MipZ;4Fe-4S iron sulfur cluster binding proteins, NifH/frxC family;
TRINITY_DN10337_c0_g1	1706	------	------	------	------	------	------	XP_008380990.1;	PREDICTED: hyccin-like [Malus domestica];	gi|77416421|sp|Q9BYI3.2|HYCCI_HUMAN;	RecName: Full=Hyccin; AltName: Full=Down-regulated by CTNNB1 protein A; AltName: Full=Protein FAM126A;	PF09790.6;	Hyccin;	Hyccin;
TRINITY_DN10338_c0_g1	1035	------	------	------	------	------	------	XP_010104465.1;	uncharacterized protein LOC21399136 [Morus notabilis];	------	------	PF11961.5;	DUF3475;	Domain of unknown function;
TRINITY_DN10339_c0_g1	985	------	------	------	------	------	------	------	------	------	------	------	------	------
TRINITY_DN10339_c0_g2	917	------	------	------	------	------	------	------	------	------	------	------	------	------
TRINITY_DN1034_c0_g1	516	------	------	------	------	------	------	------	------	------	------	------	------	------
TRINITY_DN10340_c0_g1	909	GO:0001678;GO:0006096;GO:0005623;GO:0005524;GO:0005536;GO:0004396;	BP:cellular glucose homeostasis;BP:glycolytic process;CC:cell;MF:ATP binding;MF:glucose binding;MF:hexokinase activity;	K00844	HK	map00010; map00520; map00500; map00051; map00052;	Glycolysis / Gluconeogenesis;Amino sugar and nucleotide sugar metabolism;Starch and sucrose metabolism;Fructose and mannose metabolism;Galactose metabolism;	POO00547.1;	Hexokinase [Trema orientalis];	gi|11386886|sp|Q9SEK3.1|HXK1_SPIOL;	RecName: Full=Hexokinase-1; AltName: Full=SoHxK1;	PF03727.13;	Hexokinase_2;	Hexokinase;
TRINITY_DN10341_c0_g1	825	------	------	------	------	------	------	------	------	------	------	------	------	------
TRINITY_DN10342_c0_g1	3211	GO:0016021;	CC:integral component of membrane;	------	------	------	------	XP_010686496.1;	PREDICTED: uncharacterized protein LOC104900701 [Beta vulgaris subsp. vulgaris];	------	------	PF11145.5;	DUF2921;	Protein of unknown function;
TRINITY_DN10343_c0_g1	433	------	------	------	------	------	------	------	------	------	------	------	------	------
TRINITY_DN10344_c0_g1	342	GO:0007165;GO:0005096;	BP:signal transduction;MF:GTPase activator activity;	K20636	ARHGAP12_27	------	------	BAJ89451.1;	predicted protein [Hordeum vulgare subsp. vulgare];	gi|47117294|sp|Q9BRR9.2|RHG09_HUMAN;	RecName: Full=Rho GTPase-activating protein 9; AltName: Full=Rho-type GTPase-activating protein 9;	------	------	------
TRINITY_DN10345_c0_g1	378	------	------	------	------	------	------	------	------	gi|75207745|sp|Q9STW5.1|MACP2_ARATH;	RecName: Full=MACPF domain-containing protein At4g24290;	------	------	------
TRINITY_DN10346_c0_g1	1298	GO:0046872;GO:0016491;	MF:metal ion binding;MF:oxidoreductase activity;	K05282	E1.14.11.12	map00904;	Diterpenoid biosynthesis;	XP_022737740.1;	gibberellin 20 oxidase 1-like [Durio zibethinus];	gi|60390166|sp|Q39110.2|GAOX1_ARATH;	RecName: Full=Gibberellin 20 oxidase 1; AltName: Full=GA 20-oxidase 1; Short=AtGA20ox1; AltName: Full=Gibberellin C-20 oxidase 1;	PF03171.17; PF14226.3;	2OG-FeII_Oxy;DIOX_N;	2OG-F;non-haem dioxygenase in morphine synthesis N-terminal;
TRINITY_DN10347_c0_g1	1382	GO:0015031;GO:0015031;GO:0015031;GO:0005794;GO:0016021;GO:0005739;GO:0005886;GO:0030658;GO:0016021;GO:0005886;GO:0030658;GO:0016021;GO:0005886;GO:0030658;	BP:protein transport;BP:protein transport;BP:protein transport;CC:Golgi apparatus;CC:integral component of membrane;CC:mitochondrion;CC:plasma membrane;CC:transport vesicle membrane;CC:integral component of membrane;CC:plasma membrane;CC:transport vesicle membrane;CC:integral component of membrane;CC:plasma membrane;CC:transport vesicle membrane;	K19995	SCAMP	------	------	XP_007158207.1;	hypothetical protein PHAVU_002G133200g [Phaseolus vulgaris];	gi|21542432|sp|O15126.2|SCAM1_HUMAN;	RecName: Full=Secretory carrier-associated membrane protein 1; Short=Secretory carrier membrane protein 1;	PF04144.10;	SCAMP;	SCAMP family;
TRINITY_DN10349_c0_g1	377	GO:0007017;GO:0007017;GO:0007017;GO:0007017;GO:0007017;GO:0005737;GO:0005874;GO:0005874;GO:0005874;GO:0005737;GO:0005874;GO:0005737;GO:0005874;GO:0005525;GO:0003924;GO:0005200;GO:0005525;GO:0003924;GO:0005200;GO:0005525;GO:0003924;GO:0005200;GO:0003924;GO:0005200;GO:0005525;GO:0003924;GO:0005200;GO:0005525;	BP:microtubule-based process;BP:microtubule-based process;BP:microtubule-based process;BP:microtubule-based process;BP:microtubule-based process;CC:cytoplasm;CC:microtubule;CC:microtubule;CC:microtubule;CC:cytoplasm;CC:microtubule;CC:cytoplasm;CC:microtubule;MF:GTP binding;MF:GTPase activity;MF:structural constituent of cytoskeleton;MF:GTP binding;MF:GTPase activity;MF:structural constituent of c…	K07375	TUBB	map04145;	Phagosome;	AKR76260.1;	beta-1 tubulin [Dendrobium catenatum];	gi|12585365|sp|O17449.1|TBB1_MANSE;	RecName: Full=Tubulin beta-1 chain; AltName: Full=Beta-1-tubulin;	PF00091.22; PF10644.6;	Tubulin;Misat_Tub_SegII;	Tubulin/FtsZ family, GTPase domain;Misato Segment II tubulin-like domain;
TRINITY_DN1035_c0_g1	826	------	------	K04733	IRAK4	------	------	XP_021726272.1;	putative receptor-like protein kinase At4g00960 [Chenopodium quinoa];	gi|152013440|sp|Q8W4G6.2|CRK15_ARATH;	RecName: Full=Cysteine-rich receptor-like protein kinase 15; Short=Cysteine-rich RLK15; Flags: Precursor;	PF07714.14; PF00069.22;	Pkinase_Tyr;Pkinase;	Protein tyrosine kinase;Protein kinase domain;
TRINITY_DN10350_c0_g1	570	------	------	------	------	------	------	------	------	------	------	------	------	------
TRINITY_DN10351_c0_g1	1280	GO:0005975;GO:0006952;GO:0009607;GO:0046658;GO:0042973;GO:0004553;GO:0030247;	BP:carbohydrate metabolic process;BP:defense response;BP:response to biotic stimulus;CC:anchored component of plasma membrane;MF:glucan endo-1,3-beta-D-glucosidase activity;MF:hydrolase activity, hydrolyzing O-glycosyl compounds;MF:polysaccharide binding;	------	------	------	------	XP_019075863.1;	PREDICTED: glucan endo-1,3-beta-glucosidase isoform X3 [Vitis vinifera];	gi|378405175|sp|A7PQW3.2|E13B_VITVI;	RecName: Full=Glucan endo-1,3-beta-glucosidase; AltName: Full;	PF00332.15;	Glyco_hydro_17;	Glycosyl hydrolases family 17;
TRINITY_DN10352_c0_g1	1834	GO:0045490;GO:0045490;GO:0046872;GO:0030570;GO:0046872;GO:0030570;	BP:pectin catabolic process;BP:pectin catabolic process;MF:metal ion binding;MF:pectate lyase activity;MF:metal ion binding;MF:pectate lyase activity;	K01728	pel	map00040;	Pentose and glucuronate interconversions;	XP_010320956.1;	PREDICTED: probable pectate lyase 5 [Solanum lycopersicum];	gi|32129846|sp|Q9FXD8.2|PLY5_ARATH;	RecName: Full=Probable pectate lyase 5; Flags: Precursor;	PF00544.16; PF13229.3;	Pec_lyase_C;Beta_helix;	Pectate lyase;Right handed beta helix region;
TRINITY_DN10353_c0_g1	1705	GO:0005634;GO:0008270;	CC:nucleus;MF:zinc ion binding;	------	------	------	------	XP_012850793.1;	PREDICTED: zinc finger protein CONSTANS-LIKE 14-like [Erythranthe guttata];	gi|17433040|sp|Q9C7E8.1|COL15_ARATH;	RecName: Full=Zinc finger protein CONSTANS-LIKE 15;	PF06203.11; PF00643.21;	CCT;zf-B_box;	CCT motif;B-box zinc finger;
TRINITY_DN10354_c0_g1	1947	GO:0016021;GO:0016021;	CC:integral component of membrane;CC:integral component of membrane;	K03453	TC.BASS	------	------	PIA25733.1;	hypothetical protein AQUCO_10800019v1 [Aquilegia coerulea];	gi|75158846|sp|Q8RXE8.1|BASS3_ARATH;	RecName: Full=Probable sodium/metabolite cotransporter BASS3, chloroplastic; AltName: Full=Bile acid transporter 3; AltName: Full=Bile acid-sodium symporter family protein 3; Flags: Precursor;	PF01758.13; PF13593.3;	SBF;SBF_like;	Sodium Bile acid symporter family;SBF-like CPA transporter family;
TRINITY_DN10355_c0_g1	1848	GO:0016021;GO:0005525;GO:0003924;GO:0005525;GO:0003924;	CC:integral component of membrane;MF:GTP binding;MF:GTPase activity;MF:GTP binding;MF:GTPase activity;	K07904	RAB11A	map04144;	Endocytosis;	OMO65445.1;	Small GTPase superfamily [Corchorus olitorius];	gi|109940140|sp|P40393.2|RIC2_ORYSJ;	RecName: Full=Ras-related protein RIC2;	PF00071.19; PF08477.10; PF01926.20; PF00025.18;	Ras;Roc;MMR_HSR1;Arf;	Ras family;Ras of Complex, Roc, domain of DAPkinase;50S ribosome-binding GTPase;ADP-ribosylation factor family;
TRINITY_DN10356_c0_g1	1200	GO:0006952;GO:0009607;GO:0006952;GO:0009607;GO:0006952;GO:0009607;GO:0016021;GO:0016021;GO:0016021;GO:0005516;GO:0005516;GO:0005516;	BP:defense response;BP:response to biotic stimulus;BP:defense response;BP:response to biotic stimulus;BP:defense response;BP:response to biotic stimulus;CC:integral component of membrane;CC:integral component of membrane;CC:integral component of membrane;MF:calmodulin binding;MF:calmodulin binding;MF:calmodulin binding;	K08472	MLO	------	------	XP_015899086.1;	PREDICTED: MLO-like protein 11 [Ziziphus jujuba];	gi|33112394|sp|Q9FI00.1|MLO11_ARATH;	RecName: Full=MLO-like protein 11; Short=AtMlo11;	PF03094.12;	Mlo;	Mlo family;
TRINITY_DN10357_c0_g1	504	------	------	K17584	PCIF1	------	------	------	------	------	------	------	------	------
TRINITY_DN10358_c0_g1	973	------	------	------	------	------	------	XP_021836589.1;	uncharacterized protein LOC110776342 isoform X1 [Spinacia oleracea];	------	------	PF03107.13; PF07649.9; PF13832.3; PF13771.3; PF00130.19;	C1_2;C1_3;zf-HC5HC2H_2;zf-HC5HC2H;C1_1;	C1 domain;C1-like domain;PHD-zinc-finger like domain;PHD-like zinc-binding domain;Phorbol esters/diacylglycerol binding domain;
TRINITY_DN10359_c0_g1	1185	GO:0045040;GO:0045040;GO:0045040;GO:0016021;GO:0005742;GO:0016021;GO:0005742;GO:0016021;GO:0005742;	BP:protein import into mitochondrial outer membrane;BP:protein import into mitochondrial outer membrane;BP:protein import into mitochondrial outer membrane;CC:integral component of membrane;CC:mitochondrial outer membrane translocase complex;CC:integral component of membrane;CC:mitochondrial outer membrane translocase complex;CC:integral component of membrane;CC:mitochondrial outer membrane trans…	------	------	------	------	KZV47559.1;	hypothetical protein F511_32223 [Dorcoceras hygrometricum];	gi|13631844|sp|P92792.1|TOM20_SOLTU;	RecName: Full=Mitochondrial import receptor subunit TOM20; AltName: Full=Translocase of outer membrane 20 kDa subunit;	PF06552.9;	TOM20_plant;	Plant specific mitochondrial import receptor subunit TOM20;
TRINITY_DN1036_c0_g1	985	------	------	------	------	------	------	XP_023921850.1;	uncharacterized protein LOC112033300 [Quercus suber];	------	------	------	------	------
TRINITY_DN10360_c0_g1	441	------	------	------	------	------	------	------	------	------	------	------	------	------
TRINITY_DN10361_c0_g1	673	------	------	------	------	------	------	------	------	------	------	------	------	------
TRINITY_DN10362_c0_g1	1291	GO:0009507;GO:0016791;GO:0008967;	CC:chloroplast;MF:phosphatase activity;MF:phosphoglycolate phosphatase activity;	K19269;K00275	PGP, PGLP;pdxH, PNPO	map00630; map00750;	Glyoxylate and dicarboxylate metabolism;Vitamin B6 metabolism;	XP_004134812.1;	PREDICTED: phosphoglycolate phosphatase 2 [Cucumis sativus];	gi|81900425|sp|Q8CHP8.1|PGP_MOUSE;	RecName: Full=Glycerol-3-phosphate phosphatase; Short=G3PP; AltName: Full=Aspartate-based ubiquitous M;	PF13344.3; PF13242.3; PF00702.23; PF13419.3;	Hydrolase_6;Hydrolase_like;Hydrolase;HAD_2;	Haloacid dehalogenase-like hydrolase;HAD-hyrolase-like;haloacid dehalogenase-like hydrolase;Haloacid dehalogenase-like hydrolase;
TRINITY_DN10363_c0_g1	777	------	------	------	------	------	------	------	------	------	------	------	------	------
TRINITY_DN10364_c0_g1	1280	GO:0006355;GO:0006351;GO:0006355;GO:0006351;GO:0006355;GO:0006351;GO:0009788;GO:0006355;GO:0009611;GO:0006351;GO:0005634;GO:0005634;GO:0005634;GO:0005634;GO:0003677;GO:0003677;GO:0003677;GO:0003677;	BP:regulation of transcription, DNA-templated;BP:transcription, DNA-templated;BP:regulation of transcription, DNA-templated;BP:transcription, DNA-templated;BP:regulation of transcription, DNA-templated;BP:transcription, DNA-templated;BP:negative regulation of abscisic acid-activated signaling pathway;BP:regulation of transcription, DNA-templated;BP:response to wounding;BP:transcription, DNA-templ…	------	------	------	------	XP_012844117.1;	PREDICTED: NAC domain-containing protein 2-like [Erythranthe guttata];	gi|51316206|sp|Q39013.2|NAC2_ARATH;	RecName: Full=NAC domain-containing protein 2; Short=ANAC002;	PF02365.12;	NAM;	No apical meristem;
TRINITY_DN10365_c0_g1	598	------	------	------	------	------	------	------	------	------	------	------	------	------
TRINITY_DN10366_c0_g1	412	GO:0008270;GO:0016787;GO:0008270;GO:0008270;	MF:zinc ion binding;MF:hydrolase activity;MF:zinc ion binding;MF:zinc ion binding;	------	------	------	------	XP_010254581.1;	PREDICTED: pentatricopeptide repeat-containing protein At5g65570 [Nelumbo nucifera];	gi|75180382|sp|Q9LSL8.1|PP446_ARATH;	RecName: Full=Pentatricopeptide repeat-containing protein At5g65570;	PF01535.17; PF13041.3;	PPR;PPR_2;	PPR repeat;PPR repeat family;
TRINITY_DN10367_c0_g1	588	------	------	------	------	------	------	------	------	------	------	------	------	------
TRINITY_DN10368_c0_g1	339	------	------	------	------	------	------	------	------	------	------	------	------	------
TRINITY_DN10369_c0_g1	291	------	------	------	------	------	------	------	------	------	------	------	------	------
TRINITY_DN1037_c0_g1	927	GO:0005618;GO:0005576;GO:0005576;GO:0005576;GO:0005576;GO:0030145;GO:0045735;GO:0030145;GO:0045735;GO:0030145;GO:0045735;GO:0030145;GO:0045735;	CC:cell wall;CC:extracellular region;CC:extracellular region;CC:extracellular region;CC:extracellular region;MF:manganese ion binding;MF:nutrient reservoir activity;MF:manganese ion binding;MF:nutrient reservoir activity;MF:manganese ion binding;MF:nutrient reservoir activity;MF:manganese ion binding;MF:nutrient reservoir activity;	------	------	------	------	XP_002272899.1;	PREDICTED: germin-like protein 11-1 [Vitis vinifera];	gi|18202908|sp|Q9FLT3.1|GL34_ARATH;	RecName: Full=Germin-like protein subfamily 3 member 4; Flags: Precursor;	PF00190.19; PF07883.8;	Cupin_1;Cupin_2;	Cupin;Cupin domain;
TRINITY_DN10370_c0_g1	415	------	------	------	------	------	------	------	------	------	------	------	------	------
TRINITY_DN10370_c0_g2	788	GO:0006351;GO:0003677;GO:0003899;	BP:transcription, DNA-templated;MF:DNA binding;MF:DNA-directed RNA polymerase activity;	K03023	RPC3, POLR3C	map00240; map03020; map00230;	Pyrimidine metabolism;RNA polymerase;Purine metabolism;	PSS32385.1;	DNA-directed RNA polymerase III subunit like [Actinidia chinensis var. chinensis];	gi|124021674|sp|Q2TBL4.1|RPC3_BOVIN;	RecName: Full=DNA-directed RNA polymerase III subunit RPC3; Short=RNA polymerase III subunit C3; AltName: Full=DNA-directed RNA polymerase III subunit C;	------	------	------
TRINITY_DN10371_c0_g1	904	GO:0016021;GO:0016021;GO:0016021;	CC:integral component of membrane;CC:integral component of membrane;CC:integral component of membrane;	------	------	------	------	XP_021618100.1;	uncharacterized protein LOC110619146 [Manihot esculenta];	------	------	PF04654.9;	DUF599;	Protein of unknown function, DUF599;
TRINITY_DN10372_c0_g1	1606	GO:0010264;GO:0005524;GO:0019140;	BP:myo-inositol hexakisphosphate biosynthetic process;MF:ATP binding;MF:inositol 3-kinase activity;	K19517	MIK	map00562;	Inositol phosphate metabolism;	XP_002314103.2;	inositol 3-kinase isoform X1 [Populus trichocarpa];	gi|75249448|sp|Q93Z01.1|MIK_ARATH;	RecName: Full=Inositol 3-kinase; AltName: Full=Myo-inositol kinase; Short=AtMIK;	PF00294.21;	PfkB;	pfkB family carbohydrate kinase;
TRINITY_DN10373_c0_g1	466	GO:0008168;GO:0008168;GO:0008168;GO:0008168;	MF:methyltransferase activity;MF:methyltransferase activity;MF:methyltransferase activity;MF:methyltransferase activity;	------	------	------	------	XP_012842959.1;	PREDICTED: methyltransferase-like protein 13 [Erythranthe guttata];	gi|82237168|sp|Q6NTR1.1|MET13_XENLA;	RecName: Full=Methyltransferase-like protein 13;	PF08241.9; PF13847.3; PF13649.3;	Methyltransf_11;Methyltransf_31;Methyltransf_25;	Methyltransferase domain;Methyltransferase domain;Methyltransferase domain;
TRINITY_DN10374_c0_g1	573	------	------	------	------	------	------	------	------	------	------	------	------	------
TRINITY_DN10375_c0_g1	1865	------	------	------	------	------	------	XP_006360511.1;	PREDICTED: uncharacterized protein LOC102588960 [Solanum tuberosum];	------	------	------	------	------
TRINITY_DN10376_c0_g1	810	------	------	------	------	------	------	------	------	------	------	------	------	------
TRINITY_DN10377_c0_g1	575	------	------	------	------	------	------	------	------	------	------	------	------	------
TRINITY_DN10377_c0_g2	905	GO:0006412;GO:0005840;GO:0003735;	BP:translation;CC:ribosome;MF:structural constituent of ribosome;	K02871	RP-L13, MRPL13, rplM	map03010;	Ribosome;	XP_007215976.1;	uncharacterized protein LOC18782525 [Prunus persica];	gi|254798488|sp|B8G6P5.1|RL13_CHLAD;	RecName: Full=50S ribosomal protein L13;	PF00572.15;	Ribosomal_L13;	Ribosomal protein L13;
TRINITY_DN10378_c0_g1	1243	------	------	------	------	------	------	PSR99771.1;	Autophagy-related protein [Actinidia chinensis var. chinensis];	------	------	------	------	------
TRINITY_DN10379_c0_g1	1000	GO:0007165;GO:0010107;GO:0007584;GO:0009414;GO:0007165;GO:0010118;GO:0005829;GO:0005634;GO:0005886;GO:0009536;GO:0005524;GO:0004674;GO:0005524;GO:0004674;	BP:signal transduction;BP:potassium ion import;BP:response to nutrient;BP:response to water deprivation;BP:signal transduction;BP:stomatal movement;CC:cytosol;CC:nucleus;CC:plasma membrane;CC:plastid;MF:ATP binding;MF:protein serine/threonine kinase activity;MF:ATP binding;MF:protein serine/threonine kinase activity;	------	------	------	------	XP_024156120.1;	CBL-interacting serine/threonine-protein kinase 3 isoform X2 [Rosa chinensis];	gi|259016206|sp|Q2V452.2|CIPK3_ARATH;	RecName: Full=CBL-interacting serine/threonine-protein kinase 3; AltName: Full=SNF1-related kinase 3.17; AltName: Full=SOS2-like protein kinase PKS12;	PF00069.22; PF07714.14; PF14531.3; PF06293.11;	Pkinase;Pkinase_Tyr;Kinase-like;Kdo;	Protein kinase domain;Protein tyrosine kinase;Kinase-like;Lipopolysaccharide kinase;
TRINITY_DN1038_c0_g1	241	------	------	K01690	edd	map00030;	Pentose phosphate pathway;	------	------	------	------	------	------	------
TRINITY_DN10380_c0_g1	810	GO:0045454;GO:0005623;GO:0051920;	BP:cell redox homeostasis;CC:cell;MF:peroxiredoxin activity;	K03386	PRDX2_4, ahpC	------	------	XP_021867340.1;	2-Cys peroxiredoxin BAS1, chloroplastic [Spinacia oleracea];	gi|75323389|sp|Q6ER94.1|BAS1_ORYSJ;	RecName: Full=2-Cys peroxiredoxin BAS1, chloroplastic; AltName: Full=Thiol-specific antioxidant protein; Flags: Precursor;	PF00578.18; PF08534.7;	AhpC-TSA;Redoxin;	AhpC/TSA family;Redoxin;
TRINITY_DN10381_c0_g1	266	GO:0007015;GO:0007018;GO:0016459;GO:0003779;GO:0005524;GO:0008017;GO:0003777;	BP:actin filament organization;BP:microtubule-based movement;CC:myosin complex;MF:actin binding;MF:ATP binding;MF:microtubule binding;MF:microtubule motor activity;	K10357	MYO5	------	------	XP_010687310.1;	PREDICTED: myosin-6 [Beta vulgaris subsp. vulgaris];	gi|519882930|sp|F4K5J1.2|MYO17_ARATH;	RecName: Full=Myosin-17; AltName: Full=Myosin XI K; Short=AtXIK;	PF00063.18;	Myosin_head;	Myosin head;
TRINITY_DN10382_c0_g1	1603	GO:0004558;GO:0032450;	MF:alpha-1,4-glucosidase activity;MF:maltose alpha-glucosidase activity;	K01187	malZ	map00500; map00052;	Starch and sucrose metabolism;Galactose metabolism;	XP_015872006.1;	PREDICTED: probable alpha-glucosidase [Ziziphus jujuba];	gi|41712585|sp|P07190.2|MAL1_DROME;	RecName: Full=Maltase A1; AltName: Full=Larval visceral protein H; Flags: Precursor;	PF00128.21;	Alpha-amylase;	Alpha amylase, catalytic domain;
TRINITY_DN10384_c0_g1	1017	------	------	------	------	------	------	------	------	------	------	------	------	------
TRINITY_DN10385_c0_g1	252	GO:0016787;	MF:hydrolase activity;	------	------	------	------	PPD93814.1;	hypothetical protein GOBAR_DD09165 [Gossypium barbadense];	------	------	------	------	------
TRINITY_DN10386_c0_g1	2585	GO:0050660;GO:0046872;GO:0017150;GO:0050660;GO:0046872;GO:0017150;	MF:flavin adenine dinucleotide binding;MF:metal ion binding;MF:tRNA dihydrouridine synthase activity;MF:flavin adenine dinucleotide binding;MF:metal ion binding;MF:tRNA dihydrouridine synthase activity;	K05544	DUS3	------	------	XP_007042002.2;	PREDICTED: tRNA-dihydrouridin;	gi|374095403|sp|Q9T0J6.2|DUS3L_ARATH;	RecName: Full=tRNA-dihydrouridin;	PF01207.14; PF00642.21;	Dus;zf-CCCH;	Dihydrouridine synthase;Zinc finger C-x8-C-x5-C-x3-H type;
TRINITY_DN10387_c0_g1	576	------	------	------	------	------	------	PRQ16182.1;	hypothetical protein RchiOBHm_Chr7g0181441 [Rosa chinensis];	------	------	------	------	------
TRINITY_DN10389_c0_g1	983	GO:0015031;GO:0016192;GO:0005794;GO:0005622;GO:0005622;GO:0005525;GO:0005525;GO:0005525;	BP:protein transport;BP:vesicle-mediated transport;CC:Golgi apparatus;CC:intracellular;CC:intracellular;MF:GTP binding;MF:GTP binding;MF:GTP binding;	K07937	ARF1	map04144;	Endocytosis;	P51824.2;	RecName: Full=ADP-ribosylation factor 1;	gi|47117660|sp|P61209.2|ARF1_DROME;	RecName: Full=ADP-ribosylation factor 1 >gi|47117661|sp|P61210.2|ARF1_LOCMI RecName: Full=ADP-ribosylation factor 1; AltName: Full=lARF1;	PF00025.18; PF09439.7; PF08477.10; PF00071.19; PF00503.17; PF04670.9; PF01926.20;	Arf;SRPRB;Roc;Ras;G-alpha;Gtr1_RagA;MMR_HSR1;	ADP-ribosylation factor family;Signal recognition particle receptor beta subunit;Ras of Complex, Roc, domain of DAPkinase;Ras family;G-protein alpha subunit;Gtr1/RagA G protein conserved region;50S ribosome-binding GTPase;
TRINITY_DN1039_c0_g1	1027	GO:0006468;GO:0005634;GO:0005524;GO:0004672;GO:0005524;GO:0004693;	BP:protein phosphorylation;CC:nucleus;MF:ATP binding;MF:protein kinase activity;MF:ATP binding;MF:cyclin-dependent protein serine/threonine kinase activity;	K08819	CDK12_13	------	------	KGN54045.1;	hypothetical protein Csa_4G269760 [Cucumis sativus];	gi|75323639|sp|Q6I5Y0.1|CDKC1_ORYSJ;	RecName: Full=Cyclin-dependent kinase C-1; Short=CDKC;1;	PF00069.22; PF07714.14;	Pkinase;Pkinase_Tyr;	Protein kinase domain;Protein tyrosine kinase;
TRINITY_DN10390_c0_g1	556	GO:0005634;GO:0005634;GO:0005634;GO:0005634;GO:0003700;GO:0043565;GO:0003700;GO:0043565;GO:0003700;GO:0043565;GO:0003700;GO:0043565;	CC:nucleus;CC:nucleus;CC:nucleus;CC:nucleus;MF:transcription factor activity, sequence-specific DNA binding;MF:sequence-specific DNA binding;MF:transcription factor activity, sequence-specific DNA binding;MF:sequence-specific DNA binding;MF:transcription factor activity, sequence-specific DNA binding;MF:sequence-specific DNA binding;MF:transcription factor activity, sequence-specific DNA binding;…	K09419	HSFF	------	------	PIN23514.1;	Heat shock transcription factor [Handroanthus impetiginosus];	gi|21431799|sp|Q9SCW5.2|HFA1E_ARATH;	RecName: Full=Heat stress transcription factor A-1e; Short=AtHsfA1e; AltName: Full=AtHsf-06; AltName: Full=Heat shock factor protein 2; Short=HSF 2; AltName: Full=Heat shock transcription factor 2; Short=HSTF 2;	PF00447.14;	HSF_DNA-bind;	HSF-type DNA-binding;
TRINITY_DN10390_c1_g1	284	------	------	------	------	------	------	------	------	------	------	------	------	------
TRINITY_DN10390_c1_g2	2211	GO:0005634;GO:0003700;GO:0043565;	CC:nucleus;MF:transcription factor activity, sequence-specific DNA binding;MF:sequence-specific DNA binding;	K09419	HSFF	------	------	XP_019105332.1;	PREDICTED: heat stress transcription factor A-2c [Beta vulgaris subsp. vulgaris];	gi|206558311|sp|Q8H7Y6.2|HFA2D_ORYSJ;	RecName: Full=Heat stress transcription factor A-2d; AltName: Full=Heat stress transcription factor 7; Short=rHsf7; AltName: Full=Heat stress transcription factor 8; Short=OsHsf-08;	PF00447.14;	HSF_DNA-bind;	HSF-type DNA-binding;
TRINITY_DN10392_c0_g1	840	------	------	------	------	------	------	AUS89372.1;	nodulin related protein [Sesuvium portulacastrum];	------	------	------	------	------
TRINITY_DN10393_c0_g1	1065	GO:0006302;GO:0000012;GO:0005634;GO:0017005;GO:0003690;GO:0003697;	BP:double-strand break repair;BP:single strand break repair;CC:nucleus;MF:3'-tyrosyl-DNA phosphodiesterase activity;MF:double-stranded DNA binding;MF:single-stranded DNA binding;	K10862	TDP1	------	------	XP_021719640.1;	tyrosyl-DNA phosphodiesterase 1-like isoform X1 [Chenopodium quinoa];	gi|75151923|sp|Q8H1D9.1|TYDP1_ARATH;	RecName: Full=Tyrosyl-DNA phosphodiesterase 1; Short=AtTDP; Short=Tyr-DNA phosphodiesterase 1;	PF00498.23; PF06087.9;	FHA;Tyr-DNA_phospho;	FHA domain;Tyrosyl-DNA phosphodiesterase;
TRINITY_DN10394_c0_g1	701	------	------	------	------	------	------	------	------	------	------	------	------	------
TRINITY_DN10395_c0_g1	347	------	------	------	------	------	------	------	------	------	------	------	------	------
TRINITY_DN10396_c0_g1	898	GO:0016021;	CC:integral component of membrane;	------	------	------	------	XP_020550458.1;	uncharacterized protein At4g15970-like [Sesamum indicum];	gi|68566155|sp|P0C042.1|Y4597_ARATH;	RecName: Full=Uncharacterized protein At4g15970;	PF03407.13;	Nucleotid_trans;	Nucleotide-diphospho-sugar transferase;
TRINITY_DN10397_c0_g1	440	------	------	------	------	------	------	------	------	------	------	------	------	------
TRINITY_DN10398_c0_g1	373	------	------	------	------	------	------	PON96980.1;	Glycoside hydrolase [Trema orientalis];	gi|223635599|sp|A7PZL3.1|PGLR_VITVI;	RecName: Full=Probable polygalacturonase; Short=PG; AltName: Full=Pectinase;	PF00295.14;	Glyco_hydro_28;	Glycosyl hydrolases family 28;
TRINITY_DN10399_c0_g1	203	------	------	------	------	------	------	------	------	------	------	------	------	------
TRINITY_DN104_c0_g1	605	------	------	------	------	------	------	------	------	------	------	------	------	------
TRINITY_DN1040_c0_g1	579	GO:0005524;GO:0004672;GO:0005524;GO:0004674;	MF:ATP binding;MF:protein kinase activity;MF:ATP binding;MF:protein serine/threonine kinase activity;	K03083	GSK3B	------	------	PKI74886.1;	hypothetical protein CRG98_004658 [Punica granatum];	gi|38503402|sp|Q39019.2|KSG10_ARATH;	RecName: Full=Shaggy-related protein kinase kappa; AltName: Full=ASK-kappa; Short=AtK-1;	------	------	------
TRINITY_DN10400_c0_g1	501	------	------	------	------	------	------	------	------	------	------	------	------	------
TRINITY_DN10401_c0_g1	1375	------	------	------	------	------	------	XP_021725424.1;	protein SCAI homolog [Chenopodium quinoa];	gi|251757332|sp|Q8N9R8.2|SCAI_HUMAN;	RecName: Full=Protein SCAI; AltName: Full=Suppressor of cancer cell invasion protein;	PF12070.5;	DUF3550;	Protein of unknown function;
TRINITY_DN10402_c0_g1	2002	------	------	------	------	------	------	PIN14154.1;	hypothetical protein CDL12_13211 [Handroanthus impetiginosus];	gi|75151119|sp|Q8GX29.1|SKI25_ARATH;	RecName: Full=F-box/kelch-repeat protein SKIP25; AltName: Full=SKP1-interacting partner 25;	PF13964.3;	Kelch_6;	Kelch motif;
TRINITY_DN10403_c0_g1	859	------	------	------	------	------	------	XP_023901918.1;	lactamase-like protein ptaB [Quercus suber];	gi|122134264|sp|Q1LZ83.1|LACB2_BOVIN;	RecName: Full=Beta-lactamase-like protein 2;	------	------	------
TRINITY_DN10404_c0_g1	467	------	------	------	------	------	------	------	------	------	------	------	------	------
TRINITY_DN10405_c0_g1	912	GO:0006412;GO:0006412;GO:0006412;GO:0006412;GO:0015934;GO:0015934;GO:0015934;GO:0015934;GO:0003735;GO:0003735;GO:0003735;GO:0003735;	BP:translation;BP:translation;BP:translation;BP:translation;CC:large ribosomal subunit;CC:large ribosomal subunit;CC:large ribosomal subunit;CC:large ribosomal subunit;MF:structural constituent of ribosome;MF:structural constituent of ribosome;MF:structural constituent of ribosome;MF:structural constituent of ribosome;	K02880	RP-L17e, RPL17	map03010;	Ribosome;	XP_013899588.1;	60S ribosomal protein L17 [Monoraphidium neglectum];	gi|3914685|sp|O48557.1|RL17_MAIZE;	RecName: Full=60S ribosomal protein L17;	PF00237.16;	Ribosomal_L22;	Ribosomal protein L22p/L17e;
TRINITY_DN10407_c0_g1	440	------	------	------	------	------	------	------	------	------	------	------	------	------
TRINITY_DN10409_c0_g1	1474	GO:0016021;GO:0030247;	CC:integral component of membrane;MF:polysaccharide binding;	------	------	------	------	XP_010676294.1;	PREDICTED: RING-H2 finger protein ATL22 [Beta vulgaris subsp. vulgaris];	gi|302595617|sp|P0CH01.1|AT21A_ARATH;	RecName: Full=Putative RING-H2 finger protein ATL21A; Flags: Precursor;	PF13639.3; PF12678.4; PF17123.2; PF13923.3; PF13947.3; PF00097.22; PF13445.3; PF13920.3; PF14634.3; PF14380.3; PF12861.4;	zf-RING_2;zf-rbx1;zf-RING_11;zf-C3HC4_2;GUB_WAK_bind;zf-C3HC4;zf-RING_UBOX;zf-C3HC4_3;zf-RING_5;WAK_assoc;zf-ANAPC11;	Ring finger domain;RING-H2 zinc finger domain;RING-like zinc finger;Zinc finger, C3HC4 type;Wall-associated receptor kinase galacturonan-binding;Zinc finger, C3HC4 type;RING-type zinc-finger;Zinc finger, C3HC4 type;zinc-RING finger domain;Wall-associated receptor kinase C-terminal;Anaphase-promoting complex subunit 11 RING-H2 finger;
TRINITY_DN10409_c1_g1	461	------	------	------	------	------	------	------	------	------	------	------	------	------
TRINITY_DN1041_c0_g1	1351	GO:0000272;GO:0000272;GO:0000272;GO:0000272;GO:0016161;GO:0016161;GO:0016161;GO:0016161;	BP:polysaccharide catabolic process;BP:polysaccharide catabolic process;BP:polysaccharide catabolic process;BP:polysaccharide catabolic process;MF:beta-amylase activity;MF:beta-amylase activity;MF:beta-amylase activity;MF:beta-amylase activity;	------	------	------	------	XP_010024561.1;	PREDICTED: inactive beta-amylase 9 isoform X1 [Eucalyptus grandis];	gi|75331155|sp|Q8VYW2.1|BAM9_ARATH;	RecName: Full=Inactive beta-amylase 9; AltName: Full=1,4-alpha-D-glucan maltohydrolase; AltName: Full=Inactive beta-amylase 3;	PF01373.14;	Glyco_hydro_14;	Glycosyl hydrolase family 14;
TRINITY_DN10410_c0_g1	294	GO:0005975;GO:0006108;GO:0006099;GO:0005975;GO:0009793;GO:0006108;GO:0009409;GO:0009735;GO:0006099;GO:0048046;GO:0009941;GO:0009570;GO:0005739;GO:0010319;GO:0005774;GO:0030060;GO:0030060;GO:0008746;	BP:carbohydrate metabolic process;BP:malate metabolic process;BP:tricarboxylic acid cycle;BP:carbohydrate metabolic process;BP:embryo development ending in seed dormancy;BP:malate metabolic process;BP:response to cold;BP:response to cytokinin;BP:tricarboxylic acid cycle;CC:apoplast;CC:chloroplast envelope;CC:chloroplast stroma;CC:mitochondrion;CC:stromule;CC:vacuolar membrane;MF:L-malate dehydrog…	K00026	MDH2	map00020; map00270; map00710; map00620; map00630;	Citrate cycl;Cysteine and methionine metabolism;Carbon fixation in photosynthetic organisms;Pyruvate metabolism;Glyoxylate and dicarboxylate metabolism;	XP_012852982.1;	PREDICTED: malate dehydrogenase, chloroplastic [Erythranthe guttata];	gi|146345457|sp|P08249.3|MDHM_MOUSE;	RecName: Full=Malate dehydrogenase, mitochondrial; Flags: Precursor;	PF00056.20;	Ldh_1_N;	lactate/malate dehydrogenase, NAD binding domain;
TRINITY_DN10411_c0_g1	767	------	------	K11793	CRBN	------	------	------	------	gi|122144234|sp|Q0P564.1|CRBN_BOVIN;	RecName: Full=Protein cereblon;	PF02190.13;	LON_substr_bdg;	ATP-dependent protease La;
TRINITY_DN10412_c0_g1	1828	------	------	------	------	------	------	------	------	------	------	------	------	------
TRINITY_DN10412_c0_g2	1521	GO:0015074;GO:0003676;GO:0003676;	BP:DNA integration;MF:nucleic acid binding;MF:nucleic acid binding;	------	------	------	------	CAN64955.1;	hypothetical protein VITISV_029829 [Vitis vinifera];	------	------	------	------	------
TRINITY_DN10413_c0_g1	285	GO:0061077;GO:0005737;GO:0005528;GO:0003755;GO:0003755;GO:0003755;	BP:chaperone-mediated protein folding;CC:cytoplasm;MF:FK506 binding;MF:peptidyl-prolyl cis-trans isomerase activity;MF:peptidyl-prolyl cis-trans isomerase activity;MF:peptidyl-prolyl cis-trans isomerase activity;	K09571	FKBP4_5	------	------	XP_004247908.1;	PREDICTED: 70 kDa peptidyl-prolyl isomerase [Solanum lycopersicum];	gi|75171065|sp|Q9FJL3.1|FKB65_ARATH;	RecName: Full=Peptidyl-prolyl cis-trans isomerase FKBP65; Short=PPIase FKBP65; AltName: Full=70 kDa peptidyl-prolyl isomerase; AltName: Full=FK506-binding protein 65; Short=AtFKBP65; AltName: Full=Immunophilin FKBP65; AltName: Full=Peptidyl-prolyl isomerase ROF2; AltName: Full=Protein ROTAMASE FKBP 2; AltName: Full=Rotamase;	------	------	------
TRINITY_DN10414_c0_g1	694	GO:0005737;GO:0005737;GO:0005737;GO:0003723;GO:0003723;GO:0003723;	CC:cytoplasm;CC:cytoplasm;CC:cytoplasm;MF:RNA binding;MF:RNA binding;MF:RNA binding;	K13126	PABPC	map03018; map03013; map03015;	RNA degradation;RNA transport;mRNA surveillance pathway;	XP_002503581.1;	predicted protein [Micromonas commoda];	gi|47605941|sp|Q9EPH8.1|PABP1_RAT;	RecName: Full=Polyadenylate-binding protein 1; Short=PABP-1; Short=Pol;	PF00076.19; PF13893.3;	RRM_1;RRM_5;	RNA recognition motif.;RNA recognition motif.;
TRINITY_DN10415_c0_g1	226	------	------	------	------	------	------	------	------	------	------	------	------	------
TRINITY_DN10416_c0_g1	1085	GO:0016021;	CC:integral component of membrane;	------	------	------	------	XP_021755243.1;	uncharacterized protein LOC110720511 [Chenopodium quinoa];	------	------	------	------	------
TRINITY_DN10417_c0_g1	349	GO:0006950;GO:0006950;GO:0006950;GO:0006950;GO:0005516;GO:0005516;GO:0005516;GO:0005516;	BP:response to stress;BP:response to stress;BP:response to stress;BP:response to stress;MF:calmodulin binding;MF:calmodulin binding;MF:calmodulin binding;MF:calmodulin binding;	------	------	------	------	XP_013897652.1;	hypothetical protein MNEG_9330 [Monoraphidium neglectum];	------	------	PF07887.8;	Calmodulin_bind;	Calmodulin binding protein-like;
TRINITY_DN10418_c0_g1	1210	------	------	------	------	------	------	------	------	------	------	------	------	------
TRINITY_DN10419_c0_g1	431	------	------	K08176	PHO84	------	------	XP_010671040.1;	PREDICTED: probable inorganic phosphate transporter 1-3 [Beta vulgaris subsp. vulgaris];	gi|75307847|sp|Q96303.1|PHT14_ARATH;	RecName: Full=Inorganic phosphate transporter 1-4; Short=AtPht1;4; AltName: Full=;	PF00083.21; PF07690.13;	Sugar_tr;MFS_1;	Sugar;Major Facilitator Superfamily;
TRINITY_DN1042_c0_g1	541	------	------	------	------	------	------	------	------	------	------	------	------	------
TRINITY_DN10420_c0_g1	3118	GO:0016021;GO:0019706;	CC:integral component of membrane;MF:protein-cysteine S-palmitoyltransferase activity;	K16675	ZDHHC9_14_18	------	------	XP_021835056.1;	protein S-acyltransferase 8-like [Spinacia oleracea];	gi|162416217|sp|Q9SB58.2|ZDH19_ARATH;	RecName: Full=Protein S-acyltransferase 8; AltName: Full=Probable palmitoyltransferase At4g24630; AltName: Full=Zinc finger DHHC domain-containing protein At4g24630;	PF01529.17;	zf-DHHC;	DHHC palmitoyltransferase;
TRINITY_DN10421_c0_g1	2233	GO:0007031;GO:0007031;GO:0007031;GO:0016021;	BP:peroxisome organization;BP:peroxisome organization;BP:peroxisome organization;CC:integral component of membrane;	------	------	------	------	XP_018811873.1;	PREDICTED: peroxisome biogenesis protein 22-like isoform X1 [Juglans regia];	gi|75274037|sp|Q9LSX7.1|PEX22_ARATH;	RecName: Full=Peroxisome biogenesis protein 22; AltName: Full=Peroxin-22; Short=AtPEX22;	------	------	------
TRINITY_DN10422_c0_g1	1354	------	------	------	------	------	------	XP_002515468.1;	PREDICTED: neurochondrin isoform X1 [Ricinus communis];	gi|74869193|sp|Q9VI25.1|NCDN_DROME;	RecName: Full=Neurochondrin homolog; AltName: Full=dNeurochondrin;	PF05536.8;	Neurochondrin;	Neurochondrin;
TRINITY_DN10423_c0_g1	272	GO:0016021;GO:0016021;GO:0016021;GO:0016021;	CC:integral component of membrane;CC:integral component of membrane;CC:integral component of membrane;CC:integral component of membrane;	------	------	------	------	PKI70220.1;	hypothetical protein CRG98_009412 [Punica granatum];	gi|15214227|sp|Q9M095.1|RC23_ARATH;	RecName: Full=UPF0057 membrane protein At4g30650;	PF01679.14;	Pmp3;	Proteolipid membrane potential modulator;
TRINITY_DN10424_c0_g1	2162	------	------	------	------	------	------	------	------	------	------	------	------	------
TRINITY_DN10425_c0_g1	754	GO:0045454;GO:0045454;GO:0005623;GO:0005623;GO:0009055;GO:0015035;GO:0009055;GO:0015035;	BP:cell redox homeostasis;BP:cell redox homeostasis;CC:cell;CC:cell;MF:electron carrier activity;MF:protein disulfide oxidoreductase activity;MF:electron carrier activity;MF:protein disulfide oxidoreductase activity;	K17479	GRXCR1	------	------	XP_021750547.1;	uncharacterized protein At3g28850-like [Chenopodium quinoa];	gi|75171457|sp|Q9FLE8.1|Y5986_ARATH;	RecName: Full=Uncharacterized protein At5g39865;	------	------	------
TRINITY_DN10426_c0_g1	986	GO:0006542;GO:0005524;GO:0004356;	BP:glutamine biosynthetic process;MF:ATP binding;MF:glutamate-ammonia ligase activity;	K01915	glnA, GLUL	map00630; map00220; map00250; map00910;	Glyoxylate and dicarboxylate metabolism;Arginine biosynthesis;Alanine, aspartate and glutamate metabolism;Nitrogen metabolism;	XP_023919772.1;	glutamine synthetase-like [Quercus suber];	gi|357529501|sp|Q96V52.3|GLNA_EMENI;	RecName: Full=Glutamine synthetase; Short=GS; AltName: Full=Glutamate--ammonia ligase;	PF00120.21;	Gln-synt_C;	Glutamine synthetase, catalytic domain;
TRINITY_DN10427_c0_g1	438	------	------	------	------	------	------	OMO58340.1;	hypothetical protein COLO4_34724 [Corchorus olitorius];	------	------	------	------	------
TRINITY_DN10428_c0_g1	812	------	------	K08070	E1.3.1.74	------	------	KMT14687.1;	hypothetical protein BVRB_4g074550 [Beta vulgaris subsp. vulgaris];	gi|75206691|sp|Q9SLN8.1|DBR_TOBAC;	RecName: Full=2-alkenal reductase;	PF16884.2; PF00107.23;	ADH_N_2;ADH_zinc_N;	N-terminal domain of oxidoreductase;Zinc-binding dehydrogenase;
TRINITY_DN10429_c0_g1	2007	------	------	------	------	------	------	XP_010679221.1;	PREDICTED: uncharacterized protein LOC104894639 isoform X4 [Beta vulgaris subsp. vulgaris];	gi|341940439|sp|Q6WQJ1.2|DGLA_MOUSE;	RecName: Full=Sn1-specific diacylglycerol lipase alpha; Short=DGL-alpha; AltName: Full=Neural stem cell-derived dendrite regulator;	PF01764.22;	Lipase_3;	Lipase;
TRINITY_DN1043_c0_g1	728	------	------	------	------	------	------	XP_021726290.1;	receptor-like serine/threonine-protein kinase SD1-8 [Chenopodium quinoa];	gi|75318808|sp|O81905.1|SD18_ARATH;	RecName: Full=Receptor-like serine/threonine-protein kinase SD1-8; AltName: Full=Arabidopsis thaliana receptor kinase 3; AltName: Full=S-domain-1;	PF11883.5; PF07714.14; PF00069.22;	DUF3403;Pkinase_Tyr;Pkinase;	Domain of unknown function;Protein tyrosine kinase;Protein kinase domain;
TRINITY_DN10430_c0_g1	897	------	------	------	------	------	------	------	------	------	------	------	------	------
TRINITY_DN10431_c0_g1	267	GO:0015074;GO:0015074;GO:0015074;GO:0015074;GO:0015074;GO:0003676;GO:0003676;GO:0003676;GO:0003676;GO:0003676;	BP:DNA integration;BP:DNA integration;BP:DNA integration;BP:DNA integration;BP:DNA integration;MF:nucleic acid binding;MF:nucleic acid binding;MF:nucleic acid binding;MF:nucleic acid binding;MF:nucleic acid binding;	------	------	------	------	PNX87114.1;	retrotransposon-related protein [Trifolium pratense];	------	------	------	------	------
TRINITY_DN10432_c0_g1	1390	GO:0008168;GO:0008938;GO:0008168;	MF:methyltransferase activity;MF:nicotinate N-methyltransferase activity;MF:methyltransferase activity;	K21483	SAMT	------	------	XP_022895378.1;	salicylate carboxymethyltransferase-like [Olea europaea var. sylvestris];	gi|75207104|sp|Q9SPV4.1|SAMT_CLABR;	RecName: Full=Salicylate carboxymethyltransferase; AltName: Full=S-adenosyl-L-methionine:salicylate acid carboxylmethyltransferase; Short=CbSAMT; AltName: Full=Salicylate O-methyltransferase;	PF03492.12;	Methyltransf_7;	SAM dependent carboxyl methyltransferase;
TRINITY_DN10433_c0_g1	2878	GO:0006950;GO:0016021;GO:0016021;GO:0016021;GO:0015299;GO:0015299;GO:0015299;	BP:response to stress;CC:integral component of membrane;CC:integral component of membrane;CC:integral component of membrane;MF:solut;MF:solut;MF:solut;	------	------	------	------	XP_015897486.1;	PREDICTED: cation/;	gi|75311818|sp|Q9M353.1|CHX20_ARATH;	RecName: Full=Cation/;	PF00999.18; PF00582.23;	Na_H_Exchanger;Usp;	Sodium/hydrogen exchanger family;Universal stress protein family;
TRINITY_DN10434_c0_g1	1338	GO:0006281;GO:0030915;	BP:DNA repair;CC:Smc5-Smc6 complex;	------	------	------	------	XP_021720643.1;	non-structural maintenance of chromosomes element 1 homolog [Chenopodium quinoa];	gi|75041954|sp|Q5RAZ5.1|NSE1_PONAB;	RecName: Full=Non-structural maintenance of chromosomes element 1 homolog; Short=Non-SMC element 1 homolog;	PF07574.10; PF08746.8;	SMC_Nse1;zf-RING-like;	Nse1 non-SMC component of SMC5-6 complex;RING-like domain;
TRINITY_DN10435_c0_g1	265	GO:0005840;	CC:ribosome;	------	------	------	------	PKI31644.1;	hypothetical protein CRG98_047964 [Punica granatum];	------	------	------	------	------
TRINITY_DN10436_c0_g1	304	------	------	------	------	------	------	------	------	------	------	------	------	------
TRINITY_DN10437_c0_g1	886	------	------	------	------	------	------	XP_021846993.1;	outer envelope pore protein 24, chloroplastic-like [Spinacia oleracea];	gi|75151846|sp|Q8H0Y1.1|OP24B_ARATH;	RecName: Full=Outer envelope pore protein 24B, chloroplastic; AltName: Full=Chloroplastic outer envelope pore protein of 24 kDa B;	------	------	------
TRINITY_DN10437_c0_g2	376	------	------	------	------	------	------	------	------	------	------	------	------	------
TRINITY_DN10438_c0_g1	1079	GO:0007018;GO:0005871;GO:0005874;GO:0005524;GO:0016887;GO:0008017;GO:0003777;	BP:microtubule-based movement;CC:kinesin complex;CC:microtubule;MF:ATP binding;MF:ATPase activity;MF:microtubule binding;MF:microtubule motor activity;	K11498	CENPE	------	------	XP_021718127.1;	kinesin-like protein KIN-7E isoform X2 [Chenopodium quinoa];	gi|1042851624|sp|Q6H647.2|KN7B_ORYSJ;	RecName: Full=Putative inactive kinesin-like protein KIN-7B;	PF11995.5;	DUF3490;	Domain of unknown function;
TRINITY_DN10439_c0_g1	1615	GO:0005524;GO:0004386;GO:0003676;	MF:ATP binding;MF:helicase activity;MF:nucleic acid binding;	------	------	------	------	AEJ88341.1;	putative DEAD-box ATP-dependent RNA helicase [Tamarix hispida];	gi|109893656|sp|Q9FFQ1.2|RH31_ARATH;	RecName: Full=DEAD-box ATP-dependent RNA helicase 31;	PF00270.26; PF04851.12;	DEAD;ResIII;	DEAD/DEAH box helicase;Type III restriction enzyme, res subunit;
TRINITY_DN1044_c0_g1	219	------	------	------	------	------	------	------	------	------	------	------	------	------
TRINITY_DN10441_c0_g1	535	GO:0015979;GO:0016021;GO:0009654;	BP:photosynthesis;CC:integral component of membrane;CC:photosystem II oxygen evolving complex;	K03541	psbR	map00195;	Photosynthesis;	XP_009419559.1;	PREDICTED: photosystem II 10 kDa polypeptide, chloroplastic [Musa acuminata subsp. malaccensis];	gi|131399|sp|P06183.1|PSBR_SOLTU;	RecName: Full=Photosystem II 10 kDa polypeptide, chloroplastic; AltName: Full=Light-inducible tissue-specific ST-LS1 protein; Flags: Precursor;	PF04725.9;	PsbR;	Photosystem II 10 kDa polypeptide PsbR;
TRINITY_DN10442_c0_g1	2088	GO:0006396;GO:0016021;GO:0016021;GO:0016021;GO:0008270;GO:0003723;GO:0008173;GO:0008270;GO:0008270;	BP:RNA processing;CC:integral component of membrane;CC:integral component of membrane;CC:integral component of membrane;MF:zinc ion binding;MF:RNA binding;MF:RNA methyltransferase activity;MF:zinc ion binding;MF:zinc ion binding;	------	------	------	------	XP_018819513.1;	PREDICTED: uncharacterized protein LOC108990109 isoform X1 [Juglans regia];	------	------	PF12906.4;	RINGv;	RING-variant domain;
TRINITY_DN10443_c0_g1	616	------	------	------	------	------	------	------	------	------	------	------	------	------
TRINITY_DN10444_c0_g1	703	GO:0007165;GO:0007165;GO:0007165;GO:0000159;GO:0000159;GO:0000159;GO:0019888;GO:0019888;GO:0019888;	BP:signal transduction;BP:signal transduction;BP:signal transduction;CC:protein phosphatase type 2A complex;CC:protein phosphatase type 2A complex;CC:protein phosphatase type 2A complex;MF:protein phosphatase regulator activity;MF:protein phosphatase regulator activity;MF:protein phosphatase regulator activity;	K11584	PPP2R5	map03015;	mRNA surveillance pathway;	XP_021753656.1;	serine/threonine protein phosphatase 2A 57 kDa regulatory subunit B' beta isoform-like [Chenopodium quinoa];	gi|75097015|sp|O04376.1|2A5B_ARATH;	RecName: Full=Serine/threonine protein phosphatase 2A 57 kDa regulatory subunit B' beta isoform; Short=AtB' beta; Short=PP2A, B' subunit, beta isoform;	PF01603.17;	B56;	Protein phosphatase 2A regulatory B subunit;
TRINITY_DN10445_c0_g1	1341	GO:0005777;GO:0016853;	CC:peroxisome;MF:isomerase activity;	K17361	ACOT9	------	------	XP_021300767.1;	acyl-coenzyme A thioesterase 9, mitochondrial [Herrania umbratica];	gi|224471815|sp|Q9Y305.2|ACOT9_HUMAN;	RecName: Full=Acyl-coenzyme A thioesterase 9, mitochondrial; Short=Acyl-CoA thioesterase 9; AltName: Full=Acyl-CoA thioester hydrolase 9; Flags: Precursor;	PF03061.19;	4HBT;	Thioesterase superfamily;
TRINITY_DN10446_c0_g1	1441	GO:0016021;GO:0016021;GO:0016021;GO:0050660;GO:0004499;GO:0050661;GO:0050660;GO:0004499;GO:0050661;GO:0050660;GO:0004499;GO:0050661;GO:0050660;GO:0004499;GO:0050661;	CC:integral component of membrane;CC:integral component of membrane;CC:integral component of membrane;MF:flavin adenine dinucleotide binding;MF:N,N-dimethylaniline monooxygenase activity;MF:NADP binding;MF:flavin adenine dinucleotide binding;MF:N,N-dimethylaniline monooxygenase activity;MF:NADP binding;MF:flavin adenine dinucleotide binding;MF:N,N-dimethylaniline monooxygenase activity;MF:NADP bi…	K11816	YUCCA	map00380;	Tryptophan metabolism;	PHU06948.1;	putative indole-3-pyruvate monooxygenase YUCCA3 [Capsicum chinense];	gi|75212616|sp|Q9SVU0.1|YUC8_ARATH;	RecName: Full=Probable indole-3-pyruvate monooxygenase YUCCA8; AltName: Full=Flavin-containing monooxygenase YUCCA8;	PF00743.16; PF13738.3; PF13434.3; PF07992.11; PF01494.16; PF13450.3;	FMO-like;Pyr_redox_3;K_oxygenase;Pyr_redox_2;FAD_binding_3;NAD_binding_8;	Flavin-binding monooxygenase-like;Pyridine nucleotide-disulphide oxidoreductase;L-lysine 6-monooxygenase;Pyridine nucleotide-disulphide oxidoreductase;FAD binding domain;NA;
TRINITY_DN10447_c0_g1	415	------	------	------	------	------	------	------	------	------	------	------	------	------
TRINITY_DN10448_c0_g1	892	------	------	------	------	------	------	XP_021858935.1;	AT-hook motif nuclear-localized protein 7-like isoform X1 [Spinacia oleracea];	gi|75248487|sp|Q8VYJ2.1|AHL1_ARATH;	RecName: Full=AT-hook motif nuclear-localized protein 1;	PF03479.12;	DUF296;	Domain of unknown function;
TRINITY_DN10449_c0_g1	953	------	------	------	------	------	------	XP_012838174.1;	PREDICTED: uncharacterized protein LOC105958715 [Erythranthe guttata];	------	------	PF05056.9;	DUF674;	Protein of unknown function;
TRINITY_DN1045_c0_g1	449	------	------	------	------	------	------	------	------	------	------	------	------	------
TRINITY_DN10450_c0_g1	1963	------	------	------	------	------	------	XP_017645382.1;	PREDICTED: uncharacterized protein LOC108486074 isoform X4 [Gossypium arboreum];	gi|302595925|sp|Q9M9Y4.2|DRIP1_ARATH;	RecName: Full=E3 ubiquitin protein ligase DRIP1; AltName: Full=DREB2A-interacting protein 1;	PF16207.2; PF11816.5;	RAWUL;DUF3337;	RAWUL domain RING finger- and WD40-associated ubiquitin-like;Domain of unknown function;
TRINITY_DN10451_c0_g1	719	GO:0045454;GO:0006662;GO:0045454;GO:0006662;GO:0045454;GO:0006662;GO:0045454;GO:0006662;GO:0005623;GO:0005623;GO:0048046;GO:0005623;GO:0005623;GO:0015035;GO:0015035;GO:0008047;GO:0016671;GO:0015035;GO:0015035;	BP:cell redox homeostasis;BP:glycerol ether metabolic process;BP:cell redox homeostasis;BP:glycerol ether metabolic process;BP:cell redox homeostasis;BP:glycerol ether metabolic process;BP:cell redox homeostasis;BP:glycerol ether metabolic process;CC:cell;CC:cell;CC:apoplast;CC:cell;CC:cell;MF:protein disulfide oxidoreductase activity;MF:protein disulfide oxidoreductase activity;MF:enzyme activat…	K03671	trxA	------	------	AAU93947.1;	thioredoxin H [Helicosporidium sp. ex Simulium jonesi];	gi|52783446|sp|Q6XHI1.1|THIO2_DROYA;	RecName: Full=Thioredoxin-2; Short=Trx-2;	PF00085.17; PF13098.3; PF13905.3; PF14595.3; PF00578.18; PF13728.3; PF13899.3; PF08534.7;	Thioredoxin;Thioredoxin_2;Thioredoxin_8;Thioredoxin_9;AhpC-TSA;TraF;Thioredoxin_7;Redoxin;	Thioredoxin;Thioredoxin-like domain;Thioredoxin-like;Thioredoxin;AhpC/TSA family;F plasmid transfer operon protein;Thioredoxin-like;Redoxin;
TRINITY_DN10452_c0_g1	715	------	------	------	------	------	------	------	------	------	------	PF01607.21;	CBM_14;	Chitin binding Peritrophin-A domain;
TRINITY_DN10453_c0_g1	555	------	------	------	------	------	------	XP_016721439.1;	PREDICTED: uncharacterized protein LOC107933675 [Gossypium hirsutum];	------	------	PF04570.11;	zf-FLZ;	zinc-finger of the FCS-type, C2-C2;
TRINITY_DN10454_c0_g1	1716	GO:0005524;GO:0004672;GO:0005524;GO:0005509;GO:0004672;GO:0005524;GO:0005509;GO:0004672;	MF:ATP binding;MF:protein kinase activity;MF:ATP binding;MF:calcium ion binding;MF:protein kinase activity;MF:ATP binding;MF:calcium ion binding;MF:protein kinase activity;	------	------	------	------	PIA46429.1;	hypothetical protein AQUCO_01500160v1 [Aquilegia coerulea];	gi|1706130|sp|P53681.1|CRK_DAUCA;	RecName: Full=CDPK-related protein kinase; AltName: Full=PK421;	PF00069.22; PF07714.14; PF06293.11; PF14531.3;	Pkinase;Pkinase_Tyr;Kdo;Kinase-like;	Protein kinase domain;Protein tyrosine kinase;Lipopolysaccharide kinase;Kinase-like;
TRINITY_DN10455_c0_g1	891	GO:0006950;GO:0006950;GO:0006950;GO:0006950;	BP:response to stress;BP:response to stress;BP:response to stress;BP:response to stress;	------	------	------	------	XP_022858106.1;	universal stress protein PHOS32-like [Olea europaea var. sylvestris];	gi|75161512|sp|Q8VYN9.1|PHO32_ARATH;	RecName: Full=Universal stress protein PHOS32; AltName: Full=Phosphorylated protein of 32 kDa; Short=AtPHOS32; Flags: Precursor;	PF00582.23;	Usp;	Universal stress protein family;
TRINITY_DN10455_c0_g2	283	------	------	------	------	------	------	------	------	------	------	------	------	------
TRINITY_DN10456_c0_g1	1329	GO:0048034;GO:0048034;GO:0016021;GO:0016021;GO:0008495;GO:0008495;	BP:heme O biosynthetic process;BP:heme O biosynthetic process;CC:integral component of membrane;CC:integral component of membrane;MF:protoheme IX farnesyltransferase activity;MF:protoheme IX farnesyltransferase activity;	K02257	COX10	map00860; map00190;	Porphyrin and chlorophyll metabolism;Oxidative phosphorylation;	PSC75988.1;	Protoheme IX mitochondrial [Micractinium conductrix];	gi|83286949|sp|Q8CFY5.1|COX10_MOUSE;	RecName: Full=Protoheme IX farnesyltransferase, mitochondrial; AltName: Full=Heme O synthase; Flags: Precursor;	PF01040.15;	UbiA;	UbiA prenyltransferase family;
TRINITY_DN10457_c0_g1	1569	GO:0006457;GO:0003755;	BP:protein folding;MF:peptidyl-prolyl cis-trans isomerase activity;	K05864	PPID, CYPD	------	------	XP_022927819.1;	peptidyl-prolyl cis-trans isomerase CYP40-like [Cucurbita moschata];	gi|75333353|sp|Q9C566.1|CYP40_ARATH;	RecName: Full=Peptidyl-prolyl cis-trans isomerase CYP40; Short=PPIase CYP40; AltName: Full=Cyclophilin of 40 kDa; Short=Cyclophilin-40; AltName: Full=Protein SQUINT; AltName: Full=Rotamase CYP40;	PF00160.18; PF07719.14; PF00515.25; PF13414.3; PF13181.3; PF13428.3; PF13174.3; PF13432.3;	Pro_isomerase;TPR_2;TPR_1;TPR_11;TPR_8;TPR_14;TPR_6;TPR_16;	Cyclophilin type peptidyl-prolyl cis-trans isomerase/CLD;Tetratricopeptide repeat;Tetratricopeptide repeat;TPR repeat;Tetratricopeptide repeat;Tetratricopeptide repeat;Tetratricopeptide repeat;Tetratricopeptide repeat;
TRINITY_DN10458_c0_g1	950	GO:0005789;GO:0016021;GO:0005789;GO:0016021;GO:0005789;GO:0016021;GO:0005789;GO:0016021;GO:0005789;GO:0016021;	CC:endoplasmic reticulum membrane;CC:integral component of membrane;CC:endoplasmic reticulum membrane;CC:integral component of membrane;CC:endoplasmic reticulum membrane;CC:integral component of membrane;CC:endoplasmic reticulum membrane;CC:integral component of membrane;CC:endoplasmic reticulum membrane;CC:integral component of membrane;	K11519	DERL1	map04141;	Protein processing in endoplasmic reticulum;	GAQ81103.1;	DER1 domain containing protein [Klebsormidium nitens];	gi|50400340|sp|Q71SS4.1|DERL1_BOVIN;	RecName: Full=Derlin-1; AltName: Full=Degradation in endoplasmic reticulum protein 1; AltName: Full=Der1-like protein 1;	PF04511.12;	DER1;	Der1-like family;
TRINITY_DN10459_c0_g1	505	GO:0016021;GO:0005525;GO:0003924;	CC:integral component of membrane;MF:GTP binding;MF:GTPase activity;	K07874	RAB1A	------	------	XP_015902008.1;	PREDICTED: GTP-binding protein YPTM2-like isoform X1 [Ziziphus jujuba];	gi|466172|sp|Q05737.1|YPTM2_MAIZE;	RecName: Full=GTP-binding protein YPTM2;	PF00071.19; PF08477.10;	Ras;Roc;	Ras family;Ras of Complex, Roc, domain of DAPkinase;
TRINITY_DN10460_c0_g1	2013	GO:0016021;GO:0016021;GO:0016021;GO:0005524;GO:0030246;GO:0004672;GO:0005524;GO:0030246;GO:0004672;GO:0005524;GO:0030246;GO:0004672;	CC:integral component of membrane;CC:integral component of membrane;CC:integral component of membrane;MF:ATP binding;MF:carbohydrate binding;MF:protein kinase activity;MF:ATP binding;MF:carbohydrate binding;MF:protein kinase activity;MF:ATP binding;MF:carbohydrate binding;MF:protein kinase activity;	------	------	------	------	XP_018806272.1;	PREDICTED: L-type lectin-domain containing receptor kinase IV.1-like [Juglans regia];	gi|75318718|sp|O80939.1|LRK41_ARATH;	RecName: Full=L-type lectin-domain containing receptor kinase IV.1; Short=Arabidopsis thaliana lectin-receptor kinase e; Short=AthlecRK-e; Short=LecRK-IV.1; AltName: Full=Lectin Receptor Kinase 1; Flags: Precursor;	PF00139.16; PF00069.22; PF07714.14;	Lectin_legB;Pkinase;Pkinase_Tyr;	Legume lectin domain;Protein kinase domain;Protein tyrosine kinase;
TRINITY_DN10461_c0_g1	1086	------	------	K00430	E1.11.1.7	map00940;	Phenylpropanoid biosynthesis;	XP_021766334.1;	cationic peroxidase 1-like [Chenopodium quinoa];	gi|6093671|sp|P22195.2|PER1_ARAHY;	RecName: Full=Cationic peroxidase 1; AltName: Full=PNPC1; Flags: Precursor;	PF00141.20;	peroxidase;	Peroxidase;
TRINITY_DN10462_c0_g1	525	GO:0006952;	BP:defense response;	------	------	------	------	KNA12122.1;	hypothetical protein SOVF_128740 [Spinacia oleracea];	gi|46396502|sp|Q9C947.2|DEF05_ARATH;	RecName: Full=Defensin-like protein 5; AltName: Full=Low-molecular-weight cysteine-rich protein 66; Short=Protein LCR66; AltName: Full=Plant defensin 2.4; Flags: Precursor;	PF00304.17;	Gamma-thionin;	Gamma-thionin family;
TRINITY_DN10463_c0_g1	894	GO:0016021;GO:0009055;GO:0051536;GO:0009055;GO:0051536;	CC:integral component of membrane;MF:electron carrier activity;MF:iron-sulfur cluster binding;MF:electron carrier activity;MF:iron-sulfur cluster binding;	------	------	------	------	GAX79808.1;	hypothetical protein CEUSTIGMA_g7248.t1 [Chlamydomonas eustigma];	gi|38258875|sp|O18824.1|SCRB1_BOVIN;	RecName: Full=Scavenger receptor class B member 1; Short=SRB1; AltName: Full=SR-BI;	------	------	------
TRINITY_DN10464_c0_g1	281	GO:0042744;GO:0006979;GO:0042744;GO:0006979;GO:0005576;GO:0005576;GO:0020037;GO:0046872;GO:0004601;GO:0020037;GO:0046872;GO:0004601;	BP:hydrogen peroxide catabolic process;BP:response to oxidative stress;BP:hydrogen peroxide catabolic process;BP:response to oxidative stress;CC:extracellular region;CC:extracellular region;MF:heme binding;MF:metal ion binding;MF:peroxidase activity;MF:heme binding;MF:metal ion binding;MF:peroxidase activity;	K00430	E1.11.1.7	map00940;	Phenylpropanoid biosynthesis;	XP_010694983.1;	PREDICTED: peroxidase 60 [Beta vulgaris subsp. vulgaris];	gi|25453194|sp|O80822.2|PER25_ARATH;	RecName: Full=Peroxidase 25; Short=Atperox P25; Flags: Precursor;	PF00141.20;	peroxidase;	Peroxidase;
TRINITY_DN10465_c0_g1	580	------	------	K14209	SLC36A, PAT	------	------	------	------	------	------	------	------	------
TRINITY_DN10466_c0_g1	263	------	------	------	------	------	------	KMS64610.1;	hypothetical protein BVRB_018500 [Beta vulgaris subsp. vulgaris];	------	------	------	------	------
TRINITY_DN10467_c0_g1	1774	GO:0043190;GO:0043190;	CC:ATP-binding cassett;CC:ATP-binding cassett;	------	------	------	------	ASM90230.1;	ABC transporter [Sesuvium portulacastrum];	gi|75153743|sp|Q8L4R0.1|TGD1_ARATH;	RecName: Full=Protein TRIGALACTOSYLDIACYLGLYCEROL 1, chloroplastic; AltName: Full=ABC transporter I family member 14; Short=ABC transporter ABCI.14; Short=AtABCI14; Flags: Precursor;	PF02405.13;	MlaE;	Permease MlaE;
TRINITY_DN10468_c0_g1	1247	GO:0016021;GO:0016021;	CC:integral component of membrane;CC:integral component of membrane;	------	------	------	------	XP_021748591.1;	uncharacterized protein LOC110714392 [Chenopodium quinoa];	gi|81555938|sp|O32107.1|YUID_BACSU;	RecName: Full=Uncharacterized membrane protein YuiD;	PF02681.11; PF01569.18;	DUF212;PAP2;	Divergent PAP2 family;PAP2 superfamily;
TRINITY_DN10468_c1_g1	422	------	------	------	------	------	------	------	------	------	------	------	------	------
TRINITY_DN10469_c0_g1	321	------	------	------	------	------	------	------	------	------	------	------	------	------
TRINITY_DN1047_c0_g1	2808	------	------	------	------	------	------	XP_024031664.1;	nitrate regulatory gene2 protein isoform X1 [Morus notabilis];	------	------	PF04782.9; PF04783.9;	DUF632;DUF630;	Protein of unknown function;Protein of unknown function;
TRINITY_DN10470_c0_g1	1252	------	------	------	------	------	------	XP_021861604.1;	protein STRICTOSIDINE SYNTHASE-LIKE 10-like [Spinacia oleracea];	gi|75316160|sp|Q4V3D9.1|SSL10_ARATH;	RecName: Full=Protein STRICTOSIDINE SYNTHASE-LIKE 10; Short=AtSSL10; AltName: Full=Strictosidine synthase 8; Short=AtSS8; Flags: Precursor;	PF03088.13; PF08450.9;	Str_synth;SGL;	Strictosidine synthase;SMP-30/Gluconolaconase/LRE-like region;
TRINITY_DN10471_c0_g1	312	GO:0016021;GO:0016021;GO:0016021;GO:0022857;GO:0022857;GO:0022857;	CC:integral component of membrane;CC:integral component of membrane;CC:integral component of membrane;MF:transmembrane transporter activity;MF:transmembrane transporter activity;MF:transmembrane transporter activity;	------	------	------	------	XP_019261827.1;	PREDICTED: organic cation/carnitine transporter 3-like [Nicotiana attenuata];	gi|75265504|sp|Q9SA38.1|OCT3_ARATH;	RecName: Full=Organic cation/carnitine transporter 3; Short=AtOCT3;	PF07690.13; PF00083.21;	MFS_1;Sugar_tr;	Major Facilitator Superfamily;Sugar;
TRINITY_DN10472_c0_g1	2036	GO:0005524;GO:0003676;GO:0005524;GO:0004386;GO:0003676;	MF:ATP binding;MF:nucleic acid binding;MF:ATP binding;MF:helicase activity;MF:nucleic acid binding;	------	------	------	------	PSS04145.1;	DEAD-box ATP-dependent RNA helicase [Actinidia chinensis var. chinensis];	gi|122247355|sp|Q10PV9.1|RH47B_ORYSJ;	RecName: Full=DEAD-box ATP-dependent RNA helicase 47B;	PF00270.26; PF00271.28; PF04851.12; PF16203.2;	DEAD;Helicase_C;ResIII;ERCC3_RAD25_C;	DEAD/DEAH box helicase;Helicase conserved C-terminal domain;Type III restriction enzyme, res subunit;ERCC3/RAD25/XPB C-terminal helicase;
TRINITY_DN10473_c0_g1	1205	GO:0015976;GO:0004089;GO:0008270;	BP:carbon utilization;MF:carbonate dehydratase activity;MF:zinc ion binding;	K01673	cynT, can	map00910;	Nitrogen metabolism;	PON93388.1;	Carbonic anhydrase [Trema orientalis];	gi|663434121|sp|P42737.3|BCA2_ARATH;	RecName: Full=Beta carbonic anhydrase 2, chloroplastic; Short=AtbCA2; Short=AtbetaCA2; AltName: Full=Beta carbonate dehydratase 2; Flags: Precursor;	PF00484.16;	Pro_CA;	Carbonic anhydrase;
TRINITY_DN10474_c0_g1	608	------	------	------	------	------	------	------	------	gi|48427979|sp|P82119.1|CUO6_BLACR;	RecName: Full=Cuticle protein 6; AltName: Full=BcNCP14.9 [Blaberus craniifer];	PF00379.20;	Chitin_bind_4;	Insect cuticle protein;
TRINITY_DN10475_c0_g1	869	GO:0003676;GO:0003676;	MF:nucleic acid binding;MF:nucleic acid binding;	------	------	------	------	CBI16404.3;	unnamed protein product, partial [Vitis vinifera];	gi|75337752|sp|Q9SVY1.1|ZWIP2_ARATH;	RecName: Full=Zinc finger protein WIP2; AltName: Full=Protein NO TRANSMITTING TRACT; AltName: Full=WIP-domain protein 2; Short=AtWIP2;	PF13894.3;	zf-C2H2_4;	C2H2-type zinc finger;
TRINITY_DN10475_c1_g1	218	GO:0003676;GO:0003676;GO:0003676;	MF:nucleic acid binding;MF:nucleic acid binding;MF:nucleic acid binding;	------	------	------	------	XP_007145633.1;	hypothetical protein PHAVU_007G255500g [Phaseolus vulgaris];	gi|75337752|sp|Q9SVY1.1|ZWIP2_ARATH;	RecName: Full=Zinc finger protein WIP2; AltName: Full=Protein NO TRANSMITTING TRACT; AltName: Full=WIP-domain protein 2; Short=AtWIP2;	------	------	------
TRINITY_DN10476_c0_g1	446	------	------	------	------	------	------	------	------	------	------	------	------	------
TRINITY_DN10476_c0_g2	1419	GO:0006596;GO:0006596;GO:0050126;GO:0050126;	BP:polyamine biosynthetic process;BP:polyamine biosynthetic process;MF:N-carbamoylputrescine amidase activity;MF:N-carbamoylputrescine amidase activity;	K12251	aguB	map00330;	Arginine and proline metabolism;	XP_006424218.1;	N-carbamoylputrescine amidase [Citrus clementina];	gi|118572820|sp|Q3HVN1.1|AGUB_SOLTU;	RecName: Full=N-carbamoylputrescine amidase;	PF00795.19;	CN_hydrolase;	Carbon-nitrogen hydrolase;
TRINITY_DN10477_c0_g1	329	GO:0006952;GO:0016226;GO:0006952;GO:0016021;GO:0005886;GO:0005886;GO:0005506;GO:0051536;	BP:defense response;BP:iron-sulfur cluster assembly;BP:defense response;CC:integral component of membrane;CC:plasma membrane;CC:plasma membrane;MF:iron ion binding;MF:iron-sulfur cluster binding;	K11153	RDH12	------	------	AAX96187.1;	Similar to seven transmembrane protein Mlo4 [Oryza sativa Japonica Group];	gi|34395789|sp|Q8TC12.2|RDH11_HUMAN;	RecName: Full=Retinol dehydrogenase 11; AltName: Full=Androgen-regulated short-chain dehydrogenase/reductase 1; AltName: Full=HCV core-binding protein HCBP12; AltName: Full=Prostate short-chain dehydrogenase/reductase 1; AltName: Full=Retinal reductase 1; Short=RalR1; AltName: Full=Short chain dehydrogenase/reductase family 7C member 1;	------	------	------
TRINITY_DN10478_c0_g1	496	GO:0005634;GO:0005634;GO:0005634;	CC:nucleus;CC:nucleus;CC:nucleus;	K05868	CCNB	------	------	XP_009792796.1;	PREDICTED: G2/mitotic-specific cyclin-2-like [Nicotiana sylvestris];	gi|231732|sp|P30286.1|CCNB1_MEDSA;	RecName: Full=G2/mitotic-specific cyclin-1; AltName: Full=B-like cyclin; AltName: Full=CycMs1, partial [Medicago sativa];	------	------	------
TRINITY_DN10479_c0_g1	2181	GO:0016021;GO:0003824;GO:0003824;	CC:integral component of membrane;MF:catalytic activity;MF:catalytic activity;	------	------	------	------	XP_012470306.1;	PREDICTED: HIPL1 protein [Gossypium raimondii];	gi|34395733|sp|Q9SSG3.2|HIPL1_ARATH;	RecName: Full=HIPL1 protein; Flags: Precursor;	PF07995.8;	GSDH;	Glucose / Sorbosone dehydrogenase;
TRINITY_DN1048_c0_g1	623	------	------	------	------	------	------	------	------	------	------	------	------	------
TRINITY_DN10480_c0_g1	612	------	------	------	------	------	------	------	------	------	------	------	------	------
TRINITY_DN10482_c0_g1	402	------	------	------	------	------	------	------	------	------	------	------	------	------
TRINITY_DN10483_c0_g1	1348	------	------	K20285	RABEPK	------	------	POF10273.1;	rab9 effector protein [Quercus suber];	gi|75057901|sp|Q5EA50.1|RABEK_BOVIN;	RecName: Full=Rab9 effector protein with kelch motifs;	PF13418.3; PF13854.3; PF13415.3; PF13964.3; PF01344.22; PF07646.12;	Kelch_4;Kelch_5;Kelch_3;Kelch_6;Kelch_1;Kelch_2;	Galactose oxidase, central domain;Kelch motif;Galactose oxidase, central domain;Kelch motif;Kelch motif;Kelch motif;
TRINITY_DN10485_c0_g1	1552	GO:0010181;GO:0016491;GO:0010181;GO:0016491;	MF:FMN binding;MF:oxidoreductase activity;MF:FMN binding;MF:oxidoreductase activity;	K05894	OPR	map00592;	alpha-Linolenic acid metabolism;	XP_010680354.1;	PREDICTED: artemisinic aldehyde Delt;	gi|75134585|sp|Q6Z965.1|OPR7_ORYSJ;	RecName: Full=12-oxophytodienoate reductase 7; AltName: Full=12-oxophytodienoate-10,11-reductase 7; Short=OPDA-reductase 7; Short=OsOPR7;	PF00724.17;	Oxidored_FMN;	NAD;
TRINITY_DN10486_c0_g1	2009	GO:0009966;GO:0005634;GO:0005634;GO:0005634;GO:0003700;GO:0004864;GO:0043565;GO:0003700;GO:0043565;GO:0003700;GO:0043565;	BP:regulation of signal transduction;CC:nucleus;CC:nucleus;CC:nucleus;MF:transcription factor activity, sequence-specific DNA binding;MF:protein phosphatase inhibitor activity;MF:sequence-specific DNA binding;MF:transcription factor activity, sequence-specific DNA binding;MF:sequence-specific DNA binding;MF:transcription factor activity, sequence-specific DNA binding;MF:sequence-specific DNA bind…	K09419	HSFF	------	------	CAN82265.1;	hypothetical protein VITISV_009283 [Vitis vinifera];	gi|12643858|sp|Q9T0D3.1|HFB2B_ARATH;	RecName: Full=Heat stress transcription factor B-2b; Short=AtHsfB2b; AltName: Full=AtHsf-11; AltName: Full=Heat shock factor protein 7; Short=HSF 7; AltName: Full=Heat shock transcription factor 7; Short=HSTF 7;	PF00447.14;	HSF_DNA-bind;	HSF-type DNA-binding;
TRINITY_DN10487_c0_g1	508	GO:0006397;GO:0005634;GO:0003723;	BP:mRNA processing;CC:nucleus;MF:RNA binding;	K13091	RBM39, RNPC2	------	------	XP_024381118.1;	RNA-binding protein 39-like isoform X2 [Physcomitrella patens];	gi|75070825|sp|Q5RC80.1|RBM39_PONAB;	RecName: Full=RNA-binding protein 39; AltName: Full=RNA-binding motif protein 39;	PF00076.19; PF16842.2;	RRM_1;RRM_occluded;	RNA recognition motif.;Occluded RNA-recognition motif;
TRINITY_DN10488_c0_g1	460	------	------	------	------	------	------	------	------	------	------	------	------	------
TRINITY_DN10489_c0_g1	2202	------	------	------	------	------	------	XP_018824892.1;	PREDICTED: uncharacterized protein LOC108994208 isoform X2 [Juglans regia];	gi|75276808|sp|O04133.1|SRC2_SOYBN;	RecName: Full=Protein SRC2; AltName: Full=Protein SOYBEAN GENE REGULATED BY COLD 2;	PF00168.27;	C2;	C2 domain;
TRINITY_DN10490_c0_g1	612	------	------	K04650	NCOR1, N-CoR	------	------	XP_021295648.1;	uncharacterized protein LOC110425155 isoform X3 [Herrania umbratica];	------	------	------	------	------
TRINITY_DN10491_c0_g1	424	------	------	------	------	------	------	XP_021744200.1;	uncharacterized protein LOC110710235 [Chenopodium quinoa];	------	------	------	------	------
TRINITY_DN10492_c0_g1	526	GO:0006006;GO:0006006;GO:0006006;GO:0051287;GO:0050661;GO:0016620;GO:0051287;GO:0050661;GO:0016620;GO:0051287;GO:0050661;GO:0016620;GO:0016620;	BP:glucose metabolic process;BP:glucose metabolic process;BP:glucose metabolic process;MF:NAD binding;MF:NADP binding;MF:oxidoreductase activity, acting on the aldehyde or oxo group of donors, NAD or NADP as acceptor;MF:NAD binding;MF:NADP binding;MF:oxidoreductase activity, acting on the aldehyde or oxo group of donors, NAD or NADP as acceptor;MF:NAD binding;MF:NADP binding;MF:oxidoreductase act…	K00134	GAPDH, gapA	map00010; map00710;	Glycolysis / Gluconeogenesis;Carbon fixation in photosynthetic organisms;	XP_008389804.1;	PREDICTED: glyceraldehyde-3-phosphate dehydrogenase 2, cytosolic [Malus domestica];	gi|120666|sp|P25861.1|G3PC_ANTMA;	RecName: Full=Glyceraldehyde-3-phosphate dehydrogenase, cytosolic;	PF02800.17;	Gp_dh_C;	Glyceraldehyde 3-phosphate dehydrogenase, C-terminal domain;
TRINITY_DN10493_c0_g1	1654	GO:0046872;GO:0004722;	MF:metal ion binding;MF:protein serine/threonine phosphatase activity;	K14803	PTC2_3	------	------	XP_015889591.1;	PREDICTED: probable protein phosphatase 2C 47 [Ziziphus jujuba];	gi|75313300|sp|Q9SD02.1|P2C47_ARATH;	RecName: Full=Probable protein phosphatase 2C 47; Short=AtPP2C47;	PF00481.18;	PP2C;	Protein phosphatase 2C;
TRINITY_DN10494_c0_g1	730	GO:0003723;GO:0003723;	MF:RNA binding;MF:RNA binding;	K14396	PABPN1, PABP2	map03015;	mRNA surveillance pathway;	XP_008381986.1;	PREDICTED: polyadenylate-binding protein 2 isoform X1 [Malus domestica];	gi|75333962|sp|Q9FJN9.1|PABN2_ARATH;	RecName: Full=Polyadenylate-binding protein 2; Short=AtPabN2; Short=AtPabN3; Short=Pol;	PF00076.19;	RRM_1;	RNA recognition motif.;
TRINITY_DN10495_c0_g1	366	------	------	------	------	------	------	------	------	------	------	------	------	------
TRINITY_DN10496_c0_g2	937	------	------	K11968	ARIH1	------	------	XP_010684232.1;	PREDICTED: probable E3 ubiquitin-protein ligase ARI2 isoform X1 [Beta vulgaris subsp. vulgaris];	gi|75328050|sp|Q84RR2.1|ARI2_ARATH;	RecName: Full=Probable E3 ubiquitin-protein ligase ARI2; AltName: Full=ARIADNE-like protein ARI2; AltName: Full=Protein ariadne homolog 2;	------	------	------
TRINITY_DN10497_c0_g1	1158	GO:0005507;GO:0016491;GO:0005507;GO:0016491;	MF:copper ion binding;MF:oxidoreductase activity;MF:copper ion binding;MF:oxidoreductase activity;	------	------	------	------	OWM66224.1;	hypothetical protein CDL15_Pgr013441 [Punica granatum];	gi|38258655|sp|Q9SU40.1|SKU5_ARATH;	RecName: Full=Monocopper oxidase-like protein SKU5; AltName: Full=Skewed roots; Flags: Precursor;	PF07732.12; PF00394.19;	Cu-oxidase_3;Cu-oxidase;	Multicopper oxidase;Multicopper oxidase;
TRINITY_DN10498_c0_g1	1482	GO:0004587;GO:0030170;GO:0042802;GO:0004587;GO:0030170;GO:0004587;GO:0030170;GO:0004587;GO:0030170;GO:0004587;GO:0030170;	MF:ornithine-oxo-acid transaminase activity;MF:pyridoxal phosphate binding;MF:identical protein binding;MF:ornithine-oxo-acid transaminase activity;MF:pyridoxal phosphate binding;MF:ornithine-oxo-acid transaminase activity;MF:pyridoxal phosphate binding;MF:ornithine-oxo-acid transaminase activity;MF:pyridoxal phosphate binding;MF:ornithine-oxo-acid transaminase activity;MF:pyridoxal phosphate bin…	K00819	rocD, OAT	map00330;	Arginine and proline metabolism;	XP_005644256.1;	ornithine transaminase [Coccomyxa subellipsoidea C-169];	gi|30315971|sp|Q9VW26.1|OAT_DROME;	RecName: Full=Ornithine aminotransferase, mitochondrial; AltName: Full=Ornithine--oxo-acid aminotransferase; Flags: Precursor;	PF00202.18;	Aminotran_3;	Aminotransferase class-III;
TRINITY_DN10499_c0_g1	305	------	------	------	------	------	------	POE72093.1;	hypothetical protein CFP56_11969 [Quercus suber];	------	------	------	------	------
TRINITY_DN105_c0_g1	742	------	------	------	------	------	------	------	------	------	------	------	------	------
TRINITY_DN1050_c0_g1	1254	------	------	------	------	------	------	XP_021738042.1;	DNA polymerase alpha catalytic subunit-like [Chenopodium quinoa];	------	------	------	------	------
TRINITY_DN10501_c0_g1	358	------	------	------	------	------	------	------	------	------	------	------	------	------
TRINITY_DN10502_c0_g1	561	------	------	K12668	OST2, DAD1	map00510; map04141;	N-Glycan biosynthesis;Protein processing in endoplasmic reticulum;	XP_021899981.1;	dolichyl-diphosphooligosaccharide--protein glycosyltransferase subunit DAD1-like isoform X2 [Carica papaya];	gi|20138097|sp|Q9ZWQ7.1|DAD1_CITUN;	RecName: Full=Dolichyl-diphosphooligosaccharide--protein glycosyltransferase subunit DAD1; Short=Oligosaccharyl transferase subunit DAD1; AltName: Full=CitDAD-1-1; AltName: Full=Defender against cell death 1; Short=DAD-1;	PF02109.13;	DAD;	DAD family;
TRINITY_DN10502_c0_g2	270	------	------	------	------	------	------	------	------	------	------	------	------	------
TRINITY_DN10503_c0_g1	578	------	------	------	------	------	------	PIM97393.1;	hypothetical protein CDL12_30137 [Handroanthus impetiginosus];	gi|75249602|sp|Q945T0.1|RALF_TOBAC;	RecName: Full=Rapid alkalinization factor; Short=NtRALF; Flags: Precursor;	PF05498.8;	RALF;	Rapid ALkalinization Factor;
TRINITY_DN10505_c0_g1	464	------	------	------	------	------	------	------	------	------	------	------	------	------
TRINITY_DN10506_c0_g1	1732	------	------	------	------	------	------	XP_021289286.1;	uncharacterized protein LOC110420335 [Herrania umbratica];	------	------	------	------	------
TRINITY_DN10507_c0_g1	591	------	------	------	------	------	------	------	------	------	------	------	------	------
TRINITY_DN10508_c0_g1	1755	GO:0005524;GO:0016787;GO:0005524;GO:0016787;	MF:ATP binding;MF:hydrolase activity;MF:ATP binding;MF:hydrolase activity;	K13525	VCP, CDC48	map04141;	Protein processing in endoplasmic reticulum;	XP_002321618.1;	cell division cycle protein 48 homolog [Populus trichocarpa];	gi|122087253|sp|Q7KN62.1|TERA_DROME;	RecName: Full=Transitional endoplasmic reticulum ATPase TER94; AltName: Full=Valosin-containing protein homolog;	PF00004.26; PF07724.11; PF09336.7; PF13191.3; PF05496.9; PF07728.11; PF00005.24; PF13671.3;	AAA;AAA_2;Vps4_C;AAA_16;RuvB_N;AAA_5;ABC_tran;AAA_33;	ATPase family associated with various cellular activities;AAA domain;Vps4 C terminal oligomerisation domain;AAA ATPase domain;Holliday junction DNA helicase ruvB N-terminus;AAA domain;ABC transporter;AAA domain;
TRINITY_DN10509_c0_g1	1481	------	------	------	------	------	------	CBI27927.3;	unnamed protein product, partial [Vitis vinifera];	------	------	PF11510.5;	FA_FANCE;	Fanconi Anaemia group E protein FANCE;
TRINITY_DN1051_c0_g1	230	------	------	------	------	------	------	------	------	------	------	------	------	------
TRINITY_DN10510_c0_g1	1781	------	------	------	------	------	------	PSS24108.1;	UPF0565 protein like [Actinidia chinensis var. chinensis];	gi|341940554|sp|Q9D9H8.3|CB069_MOUSE;	RecName: Full=UPF0565 protein C2orf69 homolog; Flags: Precursor;	------	------	------
TRINITY_DN10511_c0_g1	463	------	------	------	------	------	------	------	------	------	------	------	------	------
TRINITY_DN10512_c0_g1	2025	GO:0006355;GO:0003690;	BP:regulation of transcription, DNA-templated;MF:double-stranded DNA binding;	K15032	MTERFD	------	------	XP_023894246.1;	transcription termination factor MTERF9, chloroplastic [Quercus suber];	gi|75171622|sp|Q9FM80.1|MTEF9_ARATH;	RecName: Full=Transcription termination factor MTERF9, chloroplastic; AltName: Full=Mitochondrial transcription termination factor 9; AltName: Full=Protein TWIRT1; Flags: Precursor;	PF02536.11;	mTERF;	mTERF;
TRINITY_DN10515_c0_g1	766	GO:0006351;GO:0006351;GO:0005634;GO:0005634;GO:0003700;GO:0043565;GO:0003700;GO:0043565;	BP:transcription, DNA-templated;BP:transcription, DNA-templated;CC:nucleus;CC:nucleus;MF:transcription factor activity, sequence-specific DNA binding;MF:sequence-specific DNA binding;MF:transcription factor activity, sequence-specific DNA binding;MF:sequence-specific DNA binding;	------	------	------	------	XP_022131756.1;	probable WRKY transcription factor 50 [Momordica charantia];	gi|29839580|sp|Q8VWQ5.1|WRK50_ARATH;	RecName: Full=Probable WRKY transcription factor 50; AltName: Full=WRKY DNA-binding protein 50;	PF03106.12;	WRKY;	WRKY DNA -binding domain;
TRINITY_DN10516_c0_g1	402	GO:0006412;GO:0006412;GO:0005840;GO:0005840;GO:0046872;GO:0019843;GO:0003735;GO:0003735;	BP:translation;BP:translation;CC:ribosome;CC:ribosome;MF:metal ion binding;MF:rRNA binding;MF:structural constituent of ribosome;MF:structural constituent of ribosome;	K02922	RP-L37e, RPL37	map03010;	Ribosome;	XP_023875282.1;	60S ribosomal protein L37-1 [Quercus suber];	gi|75301386|sp|Q8LFH7.1|RL371_ARATH;	RecName: Full=60S ribosomal protein L37-1;	PF01907.16;	Ribosomal_L37e;	Ribosomal protein L37e;
TRINITY_DN10517_c1_g1	601	------	------	------	------	------	------	------	------	------	------	------	------	------
TRINITY_DN10518_c0_g1	450	GO:0005975;GO:0005975;GO:0005975;GO:0004553;GO:0004553;GO:0004553;	BP:carbohydrate metabolic process;BP:carbohydrate metabolic process;BP:carbohydrate metabolic process;MF:hydrolase activity, hydrolyzing O-glycosyl compounds;MF:hydrolase activity, hydrolyzing O-glycosyl compounds;MF:hydrolase activity, hydrolyzing O-glycosyl compounds;	K01229;K01223	E3.2.1.86B, bglA;LCT	map00010; map00500; map00052;	Glycolysis / Gluconeogenesis;Starch and sucrose metabolism;Galactose metabolism;	OMP12644.1;	Glycoside hydrolase, family 1 [Corchorus olitorius];	gi|114957|sp|P26208.1|BGLA_CLOTH;	RecName: Full=Beta-glucosidase A; AltName: Full=Beta-D-glucoside glucohydrolase; AltName: Full=Cellobiase; AltName: Full=Gentiobiase;	PF00232.15;	Glyco_hydro_1;	Glycosyl hydrolase family 1;
TRINITY_DN10519_c0_g1	251	GO:0006596;GO:0006596;GO:0006596;GO:0006596;GO:0006596;GO:0016021;GO:0016740;GO:0016740;GO:0016740;GO:0016740;GO:0016740;	BP:polyamine biosynthetic process;BP:polyamine biosynthetic process;BP:polyamine biosynthetic process;BP:polyamine biosynthetic process;BP:polyamine biosynthetic process;CC:integral component of membrane;MF:transferase activity;MF:transferase activity;MF:transferase activity;MF:transferase activity;MF:transferase activity;	K18787	ACL5	------	------	CAN72530.1;	hypothetical protein VITISV_036382 [Vitis vinifera];	gi|75198278|sp|Q9S7X6.1|ACL5_ARATH;	RecName: Full=Thermospermine synthase ACAULIS5;	PF01564.14;	Spermine_synth;	Spermine/spermidine synthase;
TRINITY_DN10519_c0_g2	228	------	------	------	------	------	------	------	------	------	------	------	------	------
TRINITY_DN10520_c0_g1	543	------	------	------	------	------	------	------	------	------	------	------	------	------
TRINITY_DN10521_c0_g1	1076	------	------	------	------	------	------	------	------	------	------	------	------	------
TRINITY_DN10522_c0_g1	776	------	------	K01772	hemH, FECH	map00860;	Porphyrin and chlorophyll metabolism;	XP_023893808.1;	ferrochelatase, mitochondrial-like [Quercus suber];	gi|13124295|sp|Q9V9S8.1|HEMH_DROME;	RecName: Full=Ferrochelatase, mitochondrial; AltName: Full=Heme synthase; AltName: Full=Protoheme ferro-lyase; Flags: Precursor;	PF00762.16;	Ferrochelatase;	Ferrochelatase;
TRINITY_DN10524_c0_g1	1422	GO:0046872;GO:0046872;	MF:metal ion binding;MF:metal ion binding;	------	------	------	------	XP_023766744.1;	DNA-dependent metalloprotease WSS1-like [Lactuca sativa];	gi|731718|sp|P38838.1|WSS1_YEAST;	RecName: Full=DNA-dependent metalloprotease WSS1; AltName: Full=DNA damage response protein WSS1; AltName: Full=SUMO-dependent isopeptidase WSS1; AltName: Full=Weak suppressor of SMT3 protein 1;	PF08325.7; PF00641.15; PF01863.14;	WLM;zf-RanBP;DUF45;	WLM domain;Zn-finger in Ran binding protein and others;Protein of unknown function DUF45;
TRINITY_DN10525_c0_g1	2532	GO:0016021;	CC:integral component of membrane;	------	------	------	------	XP_021773011.1;	myosin heavy chain, embryonic smooth muscle isoform-like [Chenopodium quinoa];	------	------	------	------	------
TRINITY_DN10526_c0_g1	211	------	------	------	------	------	------	------	------	------	------	------	------	------
TRINITY_DN10527_c0_g1	1361	GO:0046872;GO:0004784;GO:0046872;GO:0004784;	MF:metal ion binding;MF:superoxide dismutase activity;MF:metal ion binding;MF:superoxide dismutase activity;	K04564	SOD2	map04146;	Peroxisome;	KDP22500.1;	hypothetical protein JCGZ_26331 [Jatropha curcas];	gi|75264241|sp|Q9LU64.1|SODF2_ARATH;	RecName: Full=Superoxide dismutase [Fe] 2, chloroplastic; AltName: Full=Protein ALBINO OR PALE GREEN 8; AltName: Full=Protein FE SUPEROXIDE DISMUTASE 2; Flags: Precursor;	PF02777.15; PF00081.19;	Sod_Fe_C;Sod_Fe_N;	Iron/manganese superoxide dismutases, C-terminal domain;Iron/manganese superoxide dismutases, alpha-hairpin domain;
TRINITY_DN10528_c0_g1	538	------	------	K14548	UTP4, CIRH1A	map03008;	Ribosome biogenesis in eukaryotes;	------	------	gi|41016916|sp|Q969X6.1|UTP4_HUMAN;	RecName: Full=U3 small nucleolar RNA-associated protein 4 homolog; AltName: Full=Cirhin; AltName: Full=UTP4 small subunit processome component;	------	------	------
TRINITY_DN10529_c0_g1	982	------	------	------	------	------	------	------	------	------	------	PF07898.10;	DUF1676;	Protein of unknown function;
TRINITY_DN1053_c0_g1	2408	GO:0009507;GO:0005887;GO:0008271;GO:0015116;	CC:chloroplast;CC:integral component of plasma membrane;MF:secondary active sulfate transmembrane transporter activity;MF:sulfate transmembrane transporter activity;	K17471	SULTR3	------	------	PSR86092.1;	Sulfate transporter 3.1 like [Actinidia chinensis var. chinensis];	gi|37089958|sp|Q9SV13.1|SUT31_ARATH;	RecName: Full=Sulfate transporter 3.1; AltName: Full=AST12; AltName: Full=AtST1;	PF00916.17; PF01740.18;	Sulfate_transp;STAS;	Sulfate permease family;STAS domain;
TRINITY_DN10530_c0_g1	314	GO:0006006;GO:0006006;GO:0016620;GO:0051287;GO:0050661;GO:0016620;GO:0051287;GO:0050661;GO:0016620;	BP:glucose metabolic process;BP:glucose metabolic process;MF:oxidoreductase activity, acting on the aldehyde or oxo group of donors, NAD or NADP as acceptor;MF:NAD binding;MF:NADP binding;MF:oxidoreductase activity, acting on the aldehyde or oxo group of donors, NAD or NADP as acceptor;MF:NAD binding;MF:NADP binding;MF:oxidoreductase activity, acting on the aldehyde or oxo group of donors, NAD or…	K00134	GAPDH, gapA	map00010; map00710;	Glycolysis / Gluconeogenesis;Carbon fixation in photosynthetic organisms;	CBW95562.1;	putative glyceraldehyde 3-phosphate dehydrogenase [Ophrys sphegodes];	gi|462137|sp|P34921.1|G3PC_DIACA;	RecName: Full=Glyceraldehyde-3-phosphate dehydrogenase, cytosolic;	PF02800.17; PF00044.21;	Gp_dh_C;Gp_dh_N;	Glyceraldehyde 3-phosphate dehydrogenase, C-terminal domain;Glyceraldehyde 3-phosphate dehydrogenase, NAD binding domain;
TRINITY_DN10531_c0_g1	203	------	------	------	------	------	------	------	------	------	------	------	------	------
TRINITY_DN10532_c0_g1	379	GO:0015074;GO:0015074;GO:0015074;GO:0015074;GO:0003676;GO:0003676;GO:0008270;GO:0003676;GO:0008270;GO:0003676;GO:0004491;	BP:DNA integration;BP:DNA integration;BP:DNA integration;BP:DNA integration;MF:nucleic acid binding;MF:nucleic acid binding;MF:zinc ion binding;MF:nucleic acid binding;MF:zinc ion binding;MF:nucleic acid binding;MF:methylmalonate-semialdehyde dehydrogenas;	------	------	------	------	KYP38573.1;	Retrovirus-related Pol polyprotein from transposon TNT 1-94, partial [Cajanus cajan];	gi|45477042|sp|P92520.1|M820_ARATH;	RecName: Full=Uncharacterized mitochondrial protein AtMg00820; AltName: Full=ORF170;	PF07727.11;	RVT_2;	Reverse transcriptase;
TRINITY_DN10533_c0_g1	698	------	------	------	------	------	------	XP_015878578.1;	PREDICTED: uncharacterized protein LOC107414883 [Ziziphus jujuba];	------	------	------	------	------
TRINITY_DN10534_c0_g1	682	------	------	------	------	------	------	XP_021910017.1;	uncharacterized protein At4g22758 [Carica papaya];	------	------	------	------	------
TRINITY_DN10534_c1_g1	282	------	------	------	------	------	------	------	------	------	------	------	------	------
TRINITY_DN10535_c0_g1	1933	GO:0016021;GO:0016021;GO:0020037;GO:0005506;GO:0016705;GO:0020037;GO:0005506;GO:0016705;GO:0020037;GO:0005506;GO:0016705;	CC:integral component of membrane;CC:integral component of membrane;MF:heme binding;MF:iron ion binding;MF:oxidoreductase activity, acting on paired donors, with incorporation or reduction of molecular oxygen;MF:heme binding;MF:iron ion binding;MF:oxidoreductase activity, acting on paired donors, with incorporation or reduction of molecular oxygen;MF:heme binding;MF:iron ion binding;MF:oxidoreduc…	------	------	------	------	CAN66874.1;	hypothetical protein VITISV_021428 [Vitis vinifera];	gi|75315929|sp|Q9ZUX1.1|C94C1_ARATH;	RecName: Full=Cytochrome P450 94C1;	PF00067.19;	p450;	Cytochrome P450;
TRINITY_DN10536_c0_g1	531	GO:0006817;GO:0006817;GO:0006817;GO:0006817;GO:0006817;GO:0016021;GO:0016021;GO:0016020;GO:0016021;GO:0016020;GO:0005315;GO:0005315;GO:0005315;GO:0005315;GO:0005315;	BP:phosphate ion transport;BP:phosphate ion transport;BP:phosphate ion transport;BP:phosphate ion transport;BP:phosphate ion transport;CC:integral component of membrane;CC:integral component of membrane;CC:membrane;CC:integral component of membrane;CC:membrane;MF:inorganic phosphate transmembrane transporter activity;MF:inorganic phosphate transmembrane transporter activity;MF:inorganic phosphate…	K14640	SLC20A, PIT	------	------	XP_013897490.1;	Phosphate-repressible phosphate permease [Monoraphidium neglectum];	gi|130117|sp|P15710.1|PHO4_NEUCR;	RecName: Full=Phosphate-repressible phosphate permease pho-4;	PF01384.17;	PHO4;	Phosphate transporter family;
TRINITY_DN10537_c0_g1	657	------	------	------	------	------	------	------	------	------	------	------	------	------
TRINITY_DN10538_c0_g1	303	------	------	K11141;K04930	KCNQ5;ENPEP, CD249	------	------	------	------	gi|82123133|sp|O57579.1|AMPN_CHICK;	RecName: Full=Aminopeptidase Ey;	PF11838.5;	ERAP1_C;	ERAP1-like C-terminal domain;
TRINITY_DN10539_c0_g1	468	------	------	K14833	NOC2	------	------	OAE30370.1;	hypothetical protein AXG93_3233s1090 [Marchantia polymorpha subsp. ruderalis];	gi|8928529|sp|Q9VIF0.1|NOC2L_DROME;	RecName: Full=Nucleolar complex protein 2 homolog; Short=Protein NOC2 homolog;	PF03715.10;	Noc2;	Noc2p family;
TRINITY_DN1054_c0_g1	545	GO:0051537;GO:0009055;GO:0051537;GO:0009055;GO:0051537;GO:0009055;GO:0051537;GO:0009055;	MF:2 iron, 2 sulfur cluster binding;MF:electron carrier activity;MF:2 iron, 2 sulfur cluster binding;MF:electron carrier activity;MF:2 iron, 2 sulfur cluster binding;MF:electron carrier activity;MF:2 iron, 2 sulfur cluster binding;MF:electron carrier activity;	------	------	------	------	XP_024385272.1;	adrenodoxin-like protein 2, mitochondrial [Physcomitrella patens];	gi|33860138|sp|P37193.3|ADXH_DROME;	RecName: Full=Adrenodoxin-like protein, mitochondrial; Flags: Precursor;	PF00111.24;	Fer2;	2Fe-2S iron-sulfur cluster binding domain;
TRINITY_DN10540_c0_g1	899	------	------	------	------	------	------	------	------	------	------	------	------	------
TRINITY_DN10541_c0_g1	3030	GO:0000398;GO:0000398;GO:0046540;GO:0046540;	BP:mRNA splicing, via spliceosome;BP:mRNA splicing, via spliceosome;CC:U4/U6 x U5 tri-snRNP complex;CC:U4/U6 x U5 tri-snRNP complex;	K12843	PRPF3, PRP3	map03040;	Spliceosome;	XP_002275798.3;	PREDICTED: U4/U6 small nuclear ribonucleoprotein Prp3 isoform X1 [Vitis vinifera];	gi|82081496|sp|Q5ZJ85.1|PRPF3_CHICK;	RecName: Full=U4/U6 small nuclear ribonucleoprotein Prp3; AltName: Full=Pre-mRNA-splicing factor 3;	PF08572.7; PF06544.9;	PRP3;DUF1115;	pre-mRNA processing factor 3;Protein of unknown function;
TRINITY_DN10543_c0_g1	2398	GO:0006075;GO:0006075;GO:0000148;GO:0016021;GO:0000148;GO:0016021;GO:0003843;GO:0003843;	BP:;BP:;CC:1,3-beta-D-glucan synthase complex;CC:integral component of membrane;CC:1,3-beta-D-glucan synthase complex;CC:integral component of membrane;MF:1,3-beta-D-glucan synthase activity;MF:1,3-beta-D-glucan synthase activity;	K11000	CALS	------	------	XP_023007270.1;	callose synthase 5 [Cucurbita maxima];	gi|122213376|sp|Q3B724.1|CALS5_ARATH;	RecName: Full=Callose synthase 5; AltName: Full=1,3-beta-glucan synthase; AltName: Full=Protein GLUCAN SYNTHASE-LIKE 2; AltName: Full=Protein LESS ADHERENT POLLEN 1;	PF02364.12;	Glucan_synthase;	1,3-beta-glucan synthase component;
TRINITY_DN10544_c0_g1	626	GO:0016021;GO:0016021;GO:0019706;GO:0019706;	CC:integral component of membrane;CC:integral component of membrane;MF:protein-cysteine S-palmitoyltransferase activity;MF:protein-cysteine S-palmitoyltransferase activity;	K20027	ZDHHC1_11	------	------	XP_010683094.1;	PREDICTED: probable protein S-acyltransferase 22 [Beta vulgaris subsp. vulgaris];	gi|223635846|sp|Q9C533.2|ZDHC1_ARATH;	RecName: Full=Probable protein S-acyltransferase 22; AltName: Full=Probable palmitoyltransferase At1g69420; AltName: Full=Zinc finger DHHC domain-containing protein At1g69420;	------	------	------
TRINITY_DN10544_c0_g2	321	------	------	------	------	------	------	------	------	------	------	------	------	------
TRINITY_DN10545_c0_g1	581	------	------	------	------	------	------	------	------	------	------	------	------	------
TRINITY_DN10545_c0_g2	515	GO:0046983;GO:0046983;	MF:protein dimerization activity;MF:protein dimerization activity;	------	------	------	------	XP_012092767.1;	transcription factor bHLH122 isoform X1 [Jatropha curcas];	gi|75308807|sp|Q9C690.1|BH122_ARATH;	RecName: Full=Transcription factor bHLH122; AltName: Full=Basic helix-loop-helix protein 122; Short=AtbHLH122; Short=bHLH 122; AltName: Full=Transcription factor EN 70; AltName: Full=bHLH transcription factor bHLH122;	PF00010.23;	HLH;	Helix-loop-helix DNA-binding domain;
TRINITY_DN10546_c0_g1	1357	GO:0016021;GO:0016021;GO:0016021;	CC:integral component of membrane;CC:integral component of membrane;CC:integral component of membrane;	------	------	------	------	XP_002270547.1;	PREDICTED: uncharacterized protein LOC100241339 [Vitis vinifera];	------	------	------	------	------
TRINITY_DN10547_c0_g1	1414	GO:0004558;GO:0032450;	MF:alpha-1,4-glucosidase activity;MF:maltose alpha-glucosidase activity;	K01187	malZ	map00500; map00052;	Starch and sucrose metabolism;Galactose metabolism;	KZV15308.1;	alpha-amylase [Dorcoceras hygrometricum];	gi|68067543|sp|P07192.2|MAL3_DROME;	RecName: Full=Maltase A3; AltName: Full=Larval visceral protein L; Flags: Precursor;	PF00128.21;	Alpha-amylase;	Alpha amylase, catalytic domain;
TRINITY_DN10547_c0_g2	729	------	------	K01187	malZ	map00500; map00052;	Starch and sucrose metabolism;Galactose metabolism;	XP_015872006.1;	PREDICTED: probable alpha-glucosidase [Ziziphus jujuba];	gi|341940930|sp|O16099.2|MAL2_DROVI;	RecName: Full=Maltase 2; Flags: Precursor;	------	------	------
TRINITY_DN10548_c0_g1	551	------	------	------	------	------	------	------	------	------	------	------	------	------
TRINITY_DN10549_c0_g1	233	------	------	------	------	------	------	------	------	------	------	------	------	------
TRINITY_DN10549_c0_g2	290	------	------	------	------	------	------	XP_017621981.1;	PREDICTED: uncharacterized protein LOC108466132 [Gossypium arboreum];	------	------	------	------	------
TRINITY_DN10550_c0_g1	1514	GO:0006364;GO:0008033;GO:0090502;GO:0006364;GO:0008033;GO:0030677;GO:0000172;GO:0030677;GO:0004540;GO:0003723;GO:0004540;GO:0033204;	BP:rRNA processing;BP:tRNA processing;BP:RNA phosphodiester bond hydrolysis, endonucleolytic;BP:rRNA processing;BP:tRNA processing;CC:ribonuclease P complex;CC:ribonuclease MRP complex;CC:ribonuclease P complex;MF:ribonuclease activity;MF:RNA binding;MF:ribonuclease activity;MF:ribonuclease P RNA binding;	K03538	POP4, RPP29	map03008; map03013;	Ribosome biogenesis in eukaryotes;RNA transport;	XP_010667252.1;	PREDICTED: uncharacterized protein LOC104884313 isoform X2 [Beta vulgaris subsp. vulgaris];	gi|20141663|sp|O95707.2|RPP29_HUMAN;	RecName: Full=Ribonuclease P protein subunit p29; Short=hPOP4;	PF01868.13;	UPF0086;	Domain of unknown function UPF0086;
TRINITY_DN10551_c0_g1	370	------	------	------	------	------	------	------	------	------	------	------	------	------
TRINITY_DN10552_c0_g1	1305	------	------	------	------	------	------	XP_010251386.1;	PREDICTED: uncharacterized protein LOC104593326 [Nelumbo nucifera];	------	------	------	------	------
TRINITY_DN10553_c0_g1	443	------	------	------	------	------	------	------	------	------	------	------	------	------
TRINITY_DN10554_c0_g1	613	GO:0006355;GO:0042393;GO:0046872;	BP:regulation of transcription, DNA-templated;MF:histone binding;MF:metal ion binding;	------	------	------	------	XP_022873685.1;	PHD finger protein ALFIN-LIKE 1-like [Olea europaea var. sylvestris];	gi|75262387|sp|Q9FFF5.1|ALFL1_ARATH;	RecName: Full=PHD finger protein ALFIN-LIKE 1; Short=Protein AL1;	PF00628.26;	PHD;	PHD-finger;
TRINITY_DN10555_c0_g1	2122	------	------	------	------	------	------	XP_006586245.1;	PREDICTED: chromatin modification-related protein EAF1 B-like isoform X7 [Glycine max];	gi|817033851|sp|F4J7T2.1|EAF1B_ARATH;	RecName: Full=Chromatin modification-related protein EAF1 B; AltName: Full=ESA1-associated factor 1 B;	------	------	------
TRINITY_DN10556_c0_g1	1315	GO:0006355;GO:0042393;GO:0046872;	BP:regulation of transcription, DNA-templated;MF:histone binding;MF:metal ion binding;	------	------	------	------	XP_021720493.1;	PHD finger protein ALFIN-LIKE 4-like [Chenopodium quinoa];	gi|75252284|sp|Q5XEM9.1|ALFL5_ARATH;	RecName: Full=PHD finger protein ALFIN-LIKE 5; Short=Protein AL5; Contains: RecName: Full=PHD finger protein ALFIN-LIKE 5, N-terminally processed;	PF00628.26;	PHD;	PHD-finger;
TRINITY_DN10558_c0_g1	1397	GO:0008152;GO:0008152;GO:0008152;GO:0000287;GO:0010333;GO:0000287;GO:0010333;GO:0000287;GO:0010333;	BP:metabolic process;BP:metabolic process;BP:metabolic process;MF:magnesium ion binding;MF:terpene synthase activity;MF:magnesium ion binding;MF:terpene synthase activity;MF:magnesium ion binding;MF:terpene synthase activity;	------	------	------	------	AHF22834.1;	drimenol synthase [Persicaria hydropiper];	gi|408407799|sp|F6M8H7.1|SMST_SANMU;	RecName: Full=Probable sesquiterpene synthase; Short=SmSTPS;	PF03936.13; PF01397.18;	Terpene_synth_C;Terpene_synth;	Terpene synthase family, metal binding domain;Terpene synthase, N-terminal domain;
TRINITY_DN10559_c0_g1	490	------	------	------	------	------	------	XP_003603362.1;	14 kDa proline-rich protein DC2.15 [Medicago truncatula];	gi|75207820|sp|Q9SU35.1|ERLL1_ARATH;	RecName: Full=pEARLI1-like lipid transfer protein 1; AltName: Full=Protein AZELAIC ACID INDUCED 1; Flags: Precursor;	PF14547.3; PF14368.3; PF00234.19;	Hydrophob_seed;LTP_2;Tryp_alpha_amyl;	Hydrophobic seed protein;Probable lipid transfer;Protease inhibitor/seed storage/LTP family;
TRINITY_DN1056_c0_g1	1280	GO:0016491;GO:0016491;	MF:oxidoreductase activity;MF:oxidoreductase activity;	------	------	------	------	XP_002265072.1;	PREDICTED: uncharacterized oxidoreductase At4g09670 [Vitis vinifera];	gi|73921136|sp|Q9SZ83.1|Y4967_ARATH;	RecName: Full=Uncharacterized oxidoreductase At4g09670;	PF01408.19;	GFO_IDH_MocA;	Oxidoreductase family, NAD-binding Rossmann fold;
TRINITY_DN10560_c0_g1	671	GO:0005975;GO:0005975;GO:0046658;GO:0016021;GO:0016021;GO:0004553;GO:0030247;GO:0004553;	BP:carbohydrate metabolic process;BP:carbohydrate metabolic process;CC:anchored component of plasma membrane;CC:integral component of membrane;CC:integral component of membrane;MF:hydrolase activity, hydrolyzing O-glycosyl compounds;MF:polysaccharide binding;MF:hydrolase activity, hydrolyzing O-glycosyl compounds;	K19891	GN1_2_3	map00500;	Starch and sucrose metabolism;	XP_010653375.1;	PREDICTED: glucan endo-1,3-beta-glucosidase 3 isoform X1 [Vitis vinifera];	gi|38257801|sp|Q9ZU91.2|E133_ARATH;	RecName: Full=Glucan endo-1,3-beta-glucosidase 3; AltName: Full;	PF07983.10;	X8;	X8 domain;
TRINITY_DN10561_c0_g1	445	------	------	------	------	------	------	------	------	------	------	------	------	------
TRINITY_DN10562_c0_g1	234	------	------	------	------	------	------	------	------	------	------	------	------	------
TRINITY_DN10563_c0_g1	580	GO:0006281;GO:0051382;GO:0006281;GO:0051382;GO:0006281;GO:0051382;GO:0031297;GO:0000712;GO:0071821;GO:0043240;GO:0003690;	BP:DNA repair;BP:kinetochore assembly;BP:DNA repair;BP:kinetochore assembly;BP:DNA repair;BP:kinetochore assembly;BP:replication fork processing;BP:resolution of meiotic recombination intermediates;CC:FANCM-MHF complex;CC:Fanconi anaemia nuclear complex;MF:double-stranded DNA binding;	K15360	STRA13, CENPX, MHF2	------	------	XP_018814956.1;	PREDICTED: centromere protein X [Juglans regia];	gi|122145990|sp|Q2NKU0.1|CENPX_BOVIN;	RecName: Full=Centromere protein X; Short=CENP-X; AltName: Full=FANCM-interacting histone fold protein 2; AltName: Full=Fanconi anemia-associated polypeptide of 10 kDa; AltName: Full=Stimulated by retinoic acid gene 13 protein homolog;	PF09415.7;	CENP-X;	CENP-S associating Centromere protein X;
TRINITY_DN10564_c0_g1	1148	------	------	------	------	------	------	------	------	------	------	------	------	------
TRINITY_DN10565_c0_g1	906	GO:0043066;GO:0005524;GO:0004674;GO:0005524;GO:0004674;	BP:negative regulation of apoptotic process;MF:ATP binding;MF:protein serine/threonine kinase activity;MF:ATP binding;MF:protein serine/threonine kinase activity;	K07198	PRKAA, AMPK	------	------	XP_002306053.2;	SNF1-related protein kinase catalytic subunit alpha KIN10 [Populus trichocarpa];	gi|38503401|sp|Q38997.2|KIN10_ARATH;	RecName: Full=SNF1-related protein kinase catalytic subunit alpha KIN10; Short=AKIN10; AltName: Full=AKIN alpha-2; Short=AKINalpha2;	PF00069.22;	Pkinase;	Protein kinase domain;
TRINITY_DN10566_c0_g1	614	------	------	------	------	------	------	XP_011652880.1;	PREDICTED: uncharacterized protein LOC105435142 [Cucumis sativus];	------	------	------	------	------
TRINITY_DN10566_c1_g1	223	------	------	------	------	------	------	------	------	------	------	------	------	------
TRINITY_DN10567_c0_g1	747	GO:0006412;GO:0006412;GO:0006412;GO:0022625;GO:0022625;GO:0022625;GO:0003735;GO:0003735;GO:0003735;	BP:translation;BP:translation;BP:translation;CC:cytosolic large ribosomal subunit;CC:cytosolic large ribosomal subunit;CC:cytosolic large ribosomal subunit;MF:structural constituent of ribosome;MF:structural constituent of ribosome;MF:structural constituent of ribosome;	K02885	RP-L19e, RPL19	map03010;	Ribosome;	ONK63390.1;	uncharacterized protein A4U43_C07F14630 [Asparagus officinalis];	gi|31340522|sp|P36241.2|RL19_DROME;	RecName: Full=60S ribosomal protein L19;	PF01280.17;	Ribosomal_L19e;	Ribosomal protein L19e;
TRINITY_DN10568_c0_g1	836	------	------	------	------	------	------	------	------	------	------	------	------	------
TRINITY_DN10569_c0_g1	1214	------	------	------	------	------	------	NP_001268171.1;	uncharacterized protein LOC100260557 [Vitis vinifera];	gi|449061782|sp|E1U332.1|ALL12_OLEEU;	RecName: Full=Isoflavone reductase-like protein; AltName: Full=Pollen allergen Ole e 12.01; AltName: Allergen=Ole e 12.01;	PF05368.10; PF13460.3; PF01370.18; PF01073.16; PF03435.15; PF16363.2;	NmrA;NAD_binding_10;Epimerase;3Beta_HSD;Sacchrp_dh_NADP;GDP_Man_Dehyd;	NmrA-like family;NA;NAD dependent epimerase/dehydratase family;3-beta hydroxysteroid dehydrogenase/isomerase family;Saccharopine dehydrogenase NADP binding domain;GDP-mannose 4,6 dehydratase;
TRINITY_DN1057_c0_g1	671	------	------	------	------	------	------	OIS99992.1;	hypothetical protein A4A49_21453 [Nicotiana attenuata];	------	------	PF13671.3;	AAA_33;	AAA domain;
TRINITY_DN10570_c0_g1	1071	GO:0016570;GO:0006368;GO:0016570;GO:0006368;GO:0016570;GO:0006368;GO:0016593;GO:0016593;GO:0016593;GO:0003677;GO:0003677;GO:0003677;	BP:histone modification;BP:transcription elongation from RNA polymerase II promoter;BP:histone modification;BP:transcription elongation from RNA polymerase II promoter;BP:histone modification;BP:transcription elongation from RNA polymerase II promoter;CC:Cdc73/Paf1 complex;CC:Cdc73/Paf1 complex;CC:Cdc73/Paf1 complex;MF:DNA binding;MF:DNA binding;MF:DNA binding;	K15178	RTF1	------	------	XP_024157083.1;	protein RTF1 homolog [Rosa chinensis];	gi|75169645|sp|Q9C950.1|VIP5_ARATH;	RecName: Full=Protein RTF1 homolog; AltName: Full=Protein VERNALIZATION INDEPENDENCE 5;	PF03126.15;	Plus-3;	Plus-3 domain;
TRINITY_DN10571_c0_g1	2712	------	------	------	------	------	------	XP_010693236.1;	PREDICTED: uncharacterized protein LOC104906207 [Beta vulgaris subsp. vulgaris];	------	------	PF07891.9;	DUF1666;	Protein of unknown function;
TRINITY_DN10572_c0_g1	1181	GO:0016021;GO:0016740;	CC:integral component of membrane;MF:transferase activity;	------	------	------	------	PNT58408.1;	hypothetical protein POPTR_001G352300v3 [Populus trichocarpa];	gi|939319685|sp|Q9FXG3.2|RWA4_ARATH;	RecName: Full=Protein REDUCED WALL ACETYLATION 4;	PF07779.9;	Cas1_AcylT;	10 TM Acyl Transferase domain found in Cas1p;
TRINITY_DN10573_c0_g1	1924	GO:0003676;GO:0003964;GO:0004523;	MF:nucleic acid binding;MF:RNA-directed DNA polymerase activity;MF:RNA-DNA hybrid ribonuclease activity;	------	------	------	------	XP_018460645.1;	PREDICTED: uncharacterized protein LOC108831621 [Raphanus sativus];	gi|125987635|sp|P0C2F6.1|RNHX1_ARATH;	RecName: Full=Putative ribonuclease H protein At1g65750;	PF13966.3; PF13456.3;	zf-RVT;RVT_3;	zinc-binding in reverse transcriptase;Reverse transcriptase-like;
TRINITY_DN10574_c0_g1	520	GO:0006508;GO:0019748;GO:0016747;GO:0004185;GO:0004185;	BP:proteolysis;BP:secondary metabolic process;MF:transferase activity, transferring acyl groups other than amino-acyl groups;MF:serine-type carboxypeptidase activity;MF:serine-type carboxypeptidase activity;	K16296	SCPL-I	------	------	CBI22419.3;	unnamed protein product, partial [Vitis vinifera];	gi|584892|sp|P37890.1|CBP1_ORYSJ;	RecName: Full=Serine carboxypeptidase 1; AltName: Full=Carboxypeptidase C; AltName: Full=Serine carboxypeptidase I; Contains: RecName: Full=Serine carboxypeptidase 1 chain A; AltName: Full=Serine carboxypeptidase I chain A; Contains: RecName: Full=Serine carboxypeptidase 1 chain B; AltName: Full=Serine carboxypeptidase I chain B; Flags: Precursor;	PF00450.19;	Peptidase_S10;	Serine carboxypeptidase;
TRINITY_DN10575_c0_g1	454	------	------	------	------	------	------	XP_010685845.1;	PREDICTED: uncharacterized protein LOC104900181 [Beta vulgaris subsp. vulgaris];	------	------	PF13233.3;	Complex1_LYR_2;	Complex1_LYR-like;
TRINITY_DN10576_c0_g1	497	------	------	K13089	ILF2	------	------	------	------	gi|62510786|sp|Q6NZ06.1|ILF2_DANRE;	RecName: Full=Interleukin enhancer-binding factor 2 homolog;	------	------	------
TRINITY_DN10577_c0_g1	731	------	------	------	------	------	------	XP_010683028.2;	PREDICTED: rhodanese-like domain-containing protein 15, chloroplastic [Beta vulgaris subsp. vulgaris];	gi|62903514|sp|Q39129.2|STR16_ARATH;	RecName: Full=Thiosulfate sulfurtransferase 16, chloroplastic; AltName: Full=Rhodanese; AltName: Full=Senescence-associated protein; AltName: Full=Sulfurtransferase 16; Short=AtStr16;	PF00581.17;	Rhodanese;	Rhodanese-like domain;
TRINITY_DN10578_c0_g1	1373	------	------	------	------	------	------	XP_021865678.1;	U-box domain-containing protein 4 [Spinacia oleracea];	gi|357529165|sp|O22193.3|PUB4_ARATH;	RecName: Full=U-box domain-containing protein 4; AltName: Full=Plant U-box protein 4;	PF00514.20; PF11841.5;	Arm;DUF3361;	Armadillo/beta-catenin-like repeat;Domain of unknown function;
TRINITY_DN10579_c0_g1	667	------	------	------	------	------	------	------	------	------	------	------	------	------
TRINITY_DN1058_c0_g1	1648	GO:0006633;GO:0006633;GO:0016020;GO:0016021;GO:0016747;GO:0016747;	BP:fatty acid biosynthetic process;BP:fatty acid biosynthetic process;CC:membrane;CC:integral component of membrane;MF:transferase activity, transferring acyl groups other than amino-acyl groups;MF:transferase activity, transferring acyl groups other than amino-acyl groups;	K15397	KCS	map00062;	Fatty acid elongation;	XP_009343519.1;	PREDICTED: 3-ketoacyl-CoA synthase 5-like [Pyrus x bretschneideri];	gi|75315046|sp|Q9XF43.1|KCS6_ARATH;	RecName: Full=3-ketoacyl-CoA synthase 6; Short=KCS-6; AltName: Full=Cuticular protein 1; AltName: Full=Eceriferum 6; AltName: Full=Very long-chain fatty acid condensing enzyme 6; Short=VLCFA condensing enzyme 6;	PF08392.9; PF08541.7;	FAE1_CUT1_RppA;ACP_syn_III_C;	FAE1/Type III polyketide synthase-like protein;3-Oxoacyl-[acyl-carrier-protein;
TRINITY_DN10580_c0_g1	833	GO:0032264;GO:0006166;GO:0005737;GO:0052657;GO:0004422;GO:0046872;GO:0000166;	BP:IMP salvage;BP:purine ribonucleoside salvage;CC:cytoplasm;MF:guanine phosphoribosyltransferase activity;MF:hypoxanthine phosphoribosyltransferase activity;MF:metal ion binding;MF:nucleotide binding;	K00760	hprT, hpt, HPRT1	map00230;	Purine metabolism;	XP_021690558.1;	uncharacterized protein LOC110672168 [Hevea brasiliensis];	gi|61216556|sp|Q724J4.1|TILS_LISMF;	RecName: Full=Bifunctional protein TilS/HprT; Includes: RecName: Full=tRN;	PF00156.24;	Pribosyltran;	Phosphoribosyl transferase domain;
TRINITY_DN10581_c0_g1	1467	------	------	K05389	KCNKF	------	------	XP_021766750.1;	two-pore potassium channel 1-like [Chenopodium quinoa];	gi|38604893|sp|Q8LBL1.2|KCO1_ARATH;	RecName: Full=Two-pore potassium channel 1; Short=AtTPK1; AltName: Full=Calcium-activated outward-rectifying potassium channel 1; Short=AtKCO1;	PF07885.13; PF00520.28; PF13405.3;	Ion_trans_2;Ion_trans;EF-hand_6;	Ion channel;Ion transport protein;EF-hand domain;
TRINITY_DN10583_c0_g1	1074	GO:0000049;	MF:tRNA binding;	K15437	AIMP1, ARC1	------	------	XP_010672547.1;	PREDICTED: aminoacyl tRNA synthase complex-interacting multifunctional protein 1 [Beta vulgaris subsp. vulgaris];	gi|18202063|sp|O54873.1|AIMP1_CRIGR;	RecName: Full=Aminoacyl tRNA synthase complex-interacting multifunctional protein 1; AltName: Full=Multisynthase complex auxiliary component p43; Contains: RecName: Full=Endothelial monocyte-activating polypeptide 2; AltName: Full=EMAP-II; AltName: Full=Small inducible cytokine subfamily E member 1;	PF01588.17;	tRNA_bind;	Putative tRNA binding domain;
TRINITY_DN10583_c0_g2	447	------	------	------	------	------	------	------	------	------	------	------	------	------
TRINITY_DN10584_c0_g1	396	------	------	------	------	------	------	------	------	------	------	------	------	------
TRINITY_DN10585_c0_g1	406	------	------	K04378	SRF	------	------	------	------	gi|71153173|sp|Q24535.2|SRF_DROME;	RecName: Full=Serum response factor homolog; Short=dSRF; AltName: Full=Protein blistered;	PF00319.15;	SRF-TF;	SRF-type transcription factor;
TRINITY_DN10586_c0_g1	1351	------	------	------	------	------	------	------	------	------	------	------	------	------
TRINITY_DN10587_c0_g1	356	------	------	------	------	------	------	------	------	------	------	------	------	------
TRINITY_DN10588_c0_g1	863	------	------	K14686	SLC31A1, CTR1	------	------	XP_008393565.1;	PREDICTED: copper transporter 5.1 [Malus domestica];	gi|75163170|sp|Q93VM8.1|COPT5_ARATH;	RecName: Full=Copper transporter 5; Short=AtCOPT5;	PF04145.12;	Ctr;	Ctr copper transporter family;
TRINITY_DN10589_c0_g1	580	GO:0003677;GO:0003677;	MF:DNA binding;MF:DNA binding;	K09422	MYBP	------	------	AEC32973.1;	transcription factor MYB1 [Fagopyrum tataricum];	gi|127585|sp|P10290.1|MYBC_MAIZE;	RecName: Full=Anthocyanin regulatory C1 protein;	PF00249.28; PF13921.3;	Myb_DNA-binding;Myb_DNA-bind_6;	Myb-like DNA-binding domain;Myb-like DNA-binding domain;
TRINITY_DN1059_c0_g1	443	GO:0010971;GO:0000338;GO:0008180;GO:0005829;GO:0008180;GO:0005737;	BP:positive regulation of G2/M transition of mitotic cell cycle;BP:protein deneddylation;CC:COP9 signalosome;CC:cytosol;CC:COP9 signalosome;CC:cytoplasm;	K12177	COPS3, CSN3	------	------	XP_002965797.1;	COP9 signalosome complex subunit 3 [Selaginella moellendorffii];	gi|162416117|sp|A6H7B5.1|CSN3_BOVIN;	RecName: Full=COP9 signalosome complex subunit 3; Short=SGN3; Short=Signalosome subunit 3;	PF01399.24;	PCI;	PCI domain;
TRINITY_DN10590_c0_g1	543	GO:0016021;GO:0016021;	CC:integral component of membrane;CC:integral component of membrane;	------	------	------	------	XP_010666718.1;	PREDICTED: uncharacterized protein LOC104883852 isoform X1 [Beta vulgaris subsp. vulgaris];	------	------	------	------	------
TRINITY_DN10591_c0_g1	1535	------	------	------	------	------	------	------	------	gi|21264475|sp|Q09225.3|NRF6_CAEEL;	RecName: Full=Nose resistant to fluoxetine protein 6; Short=Protein nrf-6; Flags: Precursor;	PF01757.19;	Acyl_transf_3;	Acyltransferase family;
TRINITY_DN10593_c0_g1	929	GO:0006491;GO:0008152;GO:0005783;GO:0000139;GO:0016021;GO:0016021;GO:0016020;GO:0005509;GO:0004571;GO:0005509;GO:0004571;GO:0005509;GO:0004571;	BP:N-glycan processing;BP:metabolic process;CC:endoplasmic reticulum;CC:Golgi membrane;CC:integral component of membrane;CC:integral component of membrane;CC:membrane;MF:calcium ion binding;MF:mannosyl-oligosaccharide 1,2-alpha-mannosidase activity;MF:calcium ion binding;MF:mannosyl-oligosaccharide 1,2-alpha-mannosidase activity;MF:calcium ion binding;MF:mannosyl-oligosaccharide 1,2-alpha-mannosi…	K01230	MAN1	map00510; map04141;	N-Glycan biosynthesis;Protein processing in endoplasmic reticulum;	GAU49205.1;	hypothetical protein TSUD_260550 [Trifolium subterraneum];	gi|75168874|sp|Q9C512.1|MNS1_ARATH;	RecName: Full=Mannosyl-oligosaccharide 1,2-alpha-mannosidase MNS1; Short=AtMANIb; AltName: Full=Alpha-mannosidase IB;	PF01532.17; PF04156.11;	Glyco_hydro_47;IncA;	Glycosyl hydrolase family 47;IncA protein;
TRINITY_DN10593_c1_g1	452	------	------	------	------	------	------	------	------	------	------	------	------	------
TRINITY_DN10594_c0_g1	717	GO:0002181;GO:0000027;GO:0006412;GO:0006412;GO:0022625;GO:0005840;GO:0005840;GO:0003723;GO:0003735;GO:0003735;GO:0003735;	BP:cytoplasmic translation;BP:ribosomal large subunit assembly;BP:translation;BP:translation;CC:cytosolic large ribosomal subunit;CC:ribosome;CC:ribosome;MF:RNA binding;MF:structural constituent of ribosome;MF:structural constituent of ribosome;MF:structural constituent of ribosome;	K02934	RP-L6e, RPL6	map03010;	Ribosome;	XP_011025023.1;	PREDICTED: 60S ribosomal protein L6-like [Populus euphratica];	gi|1350761|sp|P47991.1|RL6_CAEEL;	RecName: Full=60S ribosomal protein L6;	PF01159.16;	Ribosomal_L6e;	Ribosomal protein L6e;
TRINITY_DN10595_c0_g1	560	------	------	------	------	------	------	------	------	------	------	------	------	------
TRINITY_DN10596_c0_g1	2009	GO:0016021;GO:0016021;GO:0016021;GO:0005524;GO:0004672;GO:0005524;GO:0004672;GO:0005524;GO:0004672;	CC:integral component of membrane;CC:integral component of membrane;CC:integral component of membrane;MF:ATP binding;MF:protein kinase activity;MF:ATP binding;MF:protein kinase activity;MF:ATP binding;MF:protein kinase activity;	------	------	------	------	XP_006468736.1;	PREDICTED: probable leucine-rich repeat receptor-like protein kinase At1g68400 [Citrus sinensis];	gi|75336092|sp|Q9M9C5.1|Y1680_ARATH;	RecName: Full=Probable leucine-rich repeat receptor-like protein kinase At1g68400; Flags: Precursor;	PF00069.22; PF07714.14; PF13855.3; PF08263.9; PF12799.4;	Pkinase;Pkinase_Tyr;LRR_8;LRRNT_2;LRR_4;	Protein kinase domain;Protein tyrosine kinase;Leucine rich repeat;Leucine rich repeat N-terminal domain;Leucine Rich repeats;
TRINITY_DN10598_c0_g1	1485	------	------	K00965	galT, GALT	map00520; map00052;	Amino sugar and nucleotide sugar metabolism;Galactose metabolism;	XP_021862493.1;	ADP-glucose phosphorylase [Spinacia oleracea];	gi|73919619|sp|Q9FK51.1|AGLUP_ARATH;	RecName: Full=ADP-glucose phosphorylase; AltName: Full=ADP-glucose:phosphate adenylyltransferase;	PF01087.19; PF16268.2; PF01230.20; PF16285.2; PF02744.14;	GalP_UDP_transf;DUF4921;HIT;DUF4931;GalP_UDP_tr_C;	Galactose-1-phosphate uridyl transferase, N-terminal domain;Domain of unknown function;HIT domain;Domain of unknown function;Galactose-1-phosphate uridyl transferase, C-terminal domain;
TRINITY_DN10599_c0_g1	582	GO:0003723;	MF:RNA binding;	K13201	TIA1, TIAL1	------	------	XP_010322821.1;	PREDICTED: oligouridylate-binding protein 1B-like isoform X2 [Solanum lycopersicum];	gi|75335330|sp|Q9LQI9.1|UBP1B_ARATH;	RecName: Full=Oligouridylate-binding protein 1B; Short=AtUBP1b; AltName: Full=Polyuridylate-binding protein UBP1B; Short=Pol;	PF00076.19;	RRM_1;	RNA recognition motif.;
TRINITY_DN106_c0_g1	479	------	------	------	------	------	------	------	------	------	------	------	------	------
TRINITY_DN1060_c0_g1	324	------	------	------	------	------	------	------	------	------	------	------	------	------
TRINITY_DN10600_c0_g1	1445	------	------	K10343	SPSB1_4, SSB1, SSB4	------	------	------	------	gi|1018812878|sp|A1Z6E0.2|GUS_DROME;	RecName: Full=Protein gustavus;	PF00622.25; PF07525.13;	SPRY;SOCS_box;	SPRY domain;SOCS box;
TRINITY_DN10601_c0_g1	781	------	------	------	------	------	------	------	------	------	------	------	------	------
TRINITY_DN10602_c0_g1	3028	------	------	------	------	------	------	XP_021726500.1;	pentatricopeptide repeat-containing protein At5g04780-like [Chenopodium quinoa];	gi|218525905|sp|Q7Y211.2|PP285_ARATH;	RecName: Full=Pentatricopeptide repeat-containing protein At3g57430, chloroplastic; AltName: Full=Protein ORGANELLE TRANSCRIPT PROCESSING 84; Flags: Precursor;	PF13041.3; PF01535.17; PF12854.4; PF14432.3; PF13812.3; PF17177.1;	PPR_2;PPR;PPR_1;DYW_deaminase;PPR_3;PPR_long;	PPR repeat family;PPR repeat;PPR repeat;DYW family of nucleic acid deaminases;Pentatricopeptide repeat domain;Pentacotripeptide-repeat region of PROPR;
TRINITY_DN10603_c0_g1	637	GO:0000786;GO:0005634;GO:0000786;GO:0005634;GO:0003677;GO:0046982;GO:0003677;GO:0046982;	CC:nucleosome;CC:nucleus;CC:nucleosome;CC:nucleus;MF:DNA binding;MF:protein heterodimerization activity;MF:DNA binding;MF:protein heterodimerization activity;	K11251	H2A	------	------	XP_010679145.1;	PREDICTED: probable histone H2A variant 3 [Beta vulgaris subsp. vulgaris];	gi|75297915|sp|Q84MP7.1|H2AV3_ORYSJ;	RecName: Full=Probable histone H2A variant 3;	PF00125.21; PF16211.2;	Histone;Histone_H2A_C;	Core histone H2A/H2B/H3/H4;C-terminus of histone H2A;
TRINITY_DN10605_c0_g1	3712	GO:0008270;	MF:zinc ion binding;	------	------	------	------	XP_019105712.1;	PREDICTED: uncharacterized protein LOC104890703 [Beta vulgaris subsp. vulgaris];	gi|75263158|sp|Q9FXH1.1|PPR52_ARATH;	RecName: Full=Pentatricopeptide repeat-containing protein At1g19720; AltName: Full=Protein DYW7;	PF01535.17; PF13041.3; PF12854.4; PF13812.3; PF14432.3; PF17177.1;	PPR;PPR_2;PPR_1;PPR_3;DYW_deaminase;PPR_long;	PPR repeat;PPR repeat family;PPR repeat;Pentatricopeptide repeat domain;DYW family of nucleic acid deaminases;Pentacotripeptide-repeat region of PROPR;
TRINITY_DN10606_c0_g1	1233	------	------	------	------	------	------	------	------	------	------	------	------	------
TRINITY_DN10607_c0_g1	333	------	------	------	------	------	------	XP_021802821.1;	MDIS1-interacting receptor like kinase 2-like [Prunus avium];	gi|425936291|sp|B4F7C5.1|LRRT4_RAT;	RecName: Full=Leucine-rich repeat transmembrane neuronal protein 4; Flags: Precursor;	PF12799.4; PF13855.3;	LRR_4;LRR_8;	Leucine Rich repeats;Leucine rich repeat;
TRINITY_DN10608_c0_g1	425	GO:0006457;GO:0006950;GO:0006457;GO:0006950;GO:0006457;GO:0006950;GO:0006457;GO:0006950;GO:0002949;GO:0005737;GO:0000408;GO:0005634;GO:0005524;GO:0051082;GO:0005524;GO:0051082;GO:0005524;GO:0051082;GO:0005524;GO:0046872;GO:0061711;GO:0051082;	BP:protein folding;BP:response to stress;BP:protein folding;BP:response to stress;BP:protein folding;BP:response to stress;BP:protein folding;BP:response to stress;BP:tRNA threonylcarbamoyladenosine modification;CC:cytoplasm;CC:EKC/KEOPS complex;CC:nucleus;MF:ATP binding;MF:unfolded protein binding;MF:ATP binding;MF:unfolded protein binding;MF:ATP binding;MF:unfolded protein binding;MF:ATP bindin…	K09487	HSP90B, TRA1	map04626; map04141;	Plant-pathogen interaction;Protein processing in endoplasmic reticulum;	BAJ89237.1;	predicted protein [Hordeum vulgare subsp. vulgare];	gi|33301108|sp|Q95M18.1|ENPL_BOVIN;	RecName: Full=Endoplasmin; AltName: Full=94 kDa glucose-regulated protein; Short=GRP-94; AltName: Full=Heat shock protein 90 kDa beta member 1; Flags: Precursor;	PF00183.15;	HSP90;	Hsp90 protein;
TRINITY_DN10609_c0_g1	687	------	------	K17086	TM9SF2_4	------	------	XP_015953652.1;	transmembrane 9 superfamily member 12 [Arachis duranensis];	gi|728048737|sp|F4JRE0.1|TMN12_ARATH;	RecName: Full=Transmembrane 9 superfamily member 12; AltName: Full=Endomembrane protein 7; AltName: Full=Transmembrane nine protein 12; Short=AtTMN12; Flags: Precursor;	PF02990.13;	EMP70;	Endomembrane protein 70;
TRINITY_DN1061_c0_g1	376	------	------	------	------	------	------	------	------	------	------	------	------	------
TRINITY_DN10610_c0_g1	791	GO:0016021;	CC:integral component of membrane;	------	------	------	------	XP_023514143.1;	cysteine-rich repeat secretory protein 3-like isoform X1 [Cucurbita pepo subsp. pepo];	gi|75127023|sp|Q6NM73.1|CRRS3_ARATH;	RecName: Full=Cysteine-rich repeat secretory protein 3; AltName: Full=Plasmodesmata-located protein 2; Short=PDLP2; Flags: Precursor;	------	------	------
TRINITY_DN10611_c0_g1	458	------	------	------	------	------	------	------	------	------	------	------	------	------
TRINITY_DN10613_c0_g1	433	------	------	------	------	------	------	------	------	------	------	------	------	------
TRINITY_DN10614_c0_g1	1478	------	------	------	------	------	------	------	------	------	------	------	------	------
TRINITY_DN10614_c0_g2	210	------	------	------	------	------	------	------	------	------	------	------	------	------
TRINITY_DN10614_c0_g3	371	------	------	------	------	------	------	------	------	------	------	------	------	------
TRINITY_DN10615_c0_g1	994	GO:0007264;GO:0007264;GO:0005622;GO:0005622;GO:0005525;GO:0003924;GO:0005525;GO:0003924;	BP:small GTPase mediated signal transduction;BP:small GTPase mediated signal transduction;CC:intracellular;CC:intracellular;MF:GTP binding;MF:GTPase activity;MF:GTP binding;MF:GTPase activity;	K00430;K04392	E1.11.1.7;RAC1	map04145; map00940; map04933;	Phagosome;Phenylpropanoid biosynthesis;AGE-RAGE signaling pathway in diabetic complications;	XP_010279207.1;	PREDICTED: rac-like GTP-binding protein RAC2 [Nelumbo nucifera];	gi|90101445|sp|Q6EP31.2|RAC5_ORYSJ;	RecName: Full=Rac-like GTP-binding protein 5; AltName: Full=GTPase protein RacD; AltName: Full=OsRac5; Flags: Precursor;	PF00071.19; PF08477.10;	Ras;Roc;	Ras family;Ras of Complex, Roc, domain of DAPkinase;
TRINITY_DN10616_c0_g1	1207	GO:0006629;GO:0006629;GO:0005737;GO:0016021;GO:0005737;GO:0016021;GO:0016627;GO:0016627;	BP:lipid metabolic process;BP:lipid metabolic process;CC:cytoplasm;CC:integral component of membrane;CC:cytoplasm;CC:integral component of membrane;MF:oxidoreductase activity, acting on the CH-CH group of donors;MF:oxidoreductase activity, acting on the CH-CH group of donors;	------	------	------	------	POE92544.1;	uncharacterized protein CFP56_63197 [Quercus suber];	gi|395398581|sp|O74507.2|YJD4_SCHPO;	RecName: Full=Uncharacterized protein C594.04c;	PF06966.9; PF04191.10; PF02544.13; PF04140.11;	DUF1295;PEMT;Steroid_dh;ICMT;	Protein of unknown function;Phospholipid methyltransferase;3-oxo-5-alpha-steroid 4-dehydrogenase;Isoprenylcysteine carboxyl methyltransferase;
TRINITY_DN10617_c0_g1	740	GO:0020037;GO:0005506;GO:0004497;GO:0016705;GO:0020037;GO:0005506;	MF:heme binding;MF:iron ion binding;MF:monooxygenase activity;MF:oxidoreductase activity, acting on paired donors, with incorporation or reduction of molecular oxygen;MF:heme binding;MF:iron ion binding;	------	------	------	------	XP_021750009.1;	geraniol 8-hydroxylase-like [Chenopodium quinoa];	gi|75161264|sp|Q8VWZ7.1|C76B6_CATRO;	RecName: Full=Geraniol 8-hydroxylase; AltName: Full=Cytochrome P450 76B6; AltName: Full=Geraniol 10-hydroxylase; Short=CrG10H;	PF00067.19;	p450;	Cytochrome P450;
TRINITY_DN10618_c0_g1	1116	GO:0018279;GO:0018279;GO:0018279;GO:0005789;GO:0016021;GO:0005789;GO:0016021;GO:0005789;GO:0016021;GO:0016757;GO:0016757;GO:0016757;	BP:protein N-linked glycosylation via asparagine;BP:protein N-linked glycosylation via asparagine;BP:protein N-linked glycosylation via asparagine;CC:endoplasmic reticulum membrane;CC:integral component of membrane;CC:endoplasmic reticulum membrane;CC:integral component of membrane;CC:endoplasmic reticulum membrane;CC:integral component of membrane;MF:transferase activity, transferring glycosyl g…	K12670	WBP1	map00510; map04141;	N-Glycan biosynthesis;Protein processing in endoplasmic reticulum;	XP_002284627.1;	PREDICTED: dolichyl-diphosphooligosaccharide--protein glycosyltransferase 48 kDa subunit isoform X2 [Vitis vinifera];	gi|75136558|sp|Q6ZLK0.1|OST48_ORYSJ;	RecName: Full=Dolichyl-diphosphooligosaccharide--protein glycosyltransferase 48 kDa subunit; Short=Oligosaccharyl transferase 48 kDa subunit; Flags: Precursor;	PF03345.11;	DDOST_48kD;	Oligosaccharyltransferase 48 kDa subunit beta;
TRINITY_DN10619_c0_g1	772	------	------	K20526	TAGLN	------	------	------	------	gi|109940320|sp|Q9TS87.4|TAGL_BOVIN;	RecName: Full=Transgelin; AltName: Full=25 kDa F-actin-binding protein; AltName: Full=Smooth muscle protein 22-alpha; Short=SM22-alpha;	PF00307.28; PF00402.15;	CH;Calponin;	Calponin homology;Calponin family repeat;
TRINITY_DN1062_c0_g1	275	------	------	K20210	RREB1	------	------	------	------	------	------	------	------	------
TRINITY_DN10620_c0_g1	1548	------	------	------	------	------	------	XP_021804641.1;	E3 ubiquitin-protein ligase HERC2-like isoform X2 [Prunus avium];	gi|76363511|sp|Q8BL66.2|EEA1_MOUSE;	RecName: Full=Early endosome antigen 1;	PF08381.8; PF01363.18; PF13713.3; PF08614.8;	BRX;FYVE;BRX_N;ATG16;	Transcription factor regulating root and shoot growth via Pin3;FYVE zinc finger;Transcription factor BRX N-terminal domain;Autophagy protein 16;
TRINITY_DN10621_c0_g1	484	------	------	------	------	------	------	------	------	------	------	------	------	------
TRINITY_DN10622_c0_g1	1399	------	------	K00121	frmA, ADH5, adhC	map00010; map00350; map00071;	Glycolysis / Gluconeogenesis;Tyrosine metabolism;Fatty acid degradation;	PON54579.1;	Alcohol dehydrogenase class III/S;	gi|20141281|sp|Q96533.2|ADHX_ARATH;	RecName: Full=Alcohol dehydrogenase class-3; AltName: Full=Alcohol dehydrogenase class-III; AltName: Full=Glutathione-dependent formaldehyde dehydrogenase; Short=FALDH; Short=FDH; Short=GSH-FDH; AltName: Full=S;	PF00107.23; PF08240.9; PF02254.15;	ADH_zinc_N;ADH_N;TrkA_N;	Zinc-binding dehydrogenase;Alcohol dehydrogenase GroES-like domain;TrkA-N domain;
TRINITY_DN10623_c0_g1	627	GO:0005975;GO:0005975;GO:0005975;GO:0005975;GO:0004553;GO:0004553;GO:0004553;GO:0004553;	BP:carbohydrate metabolic process;BP:carbohydrate metabolic process;BP:carbohydrate metabolic process;BP:carbohydrate metabolic process;MF:hydrolase activity, hydrolyzing O-glycosyl compounds;MF:hydrolase activity, hydrolyzing O-glycosyl compounds;MF:hydrolase activity, hydrolyzing O-glycosyl compounds;MF:hydrolase activity, hydrolyzing O-glycosyl compounds;	------	------	------	------	XP_001417504.1;	predicted protein [Ostreococcus lucimarinus CCE9901];	gi|158564324|sp|Q69ZQ1.2|K1161_MOUSE;	RecName: Full=Uncharacterized family 31 glucosidase KIAA1161;	PF01055.23;	Glyco_hydro_31;	Glycosyl hydrolases family 31;
TRINITY_DN10624_c0_g1	565	GO:0015986;GO:0015986;GO:0015986;GO:0015986;GO:0015986;GO:0016020;GO:0016020;GO:0016020;GO:0016020;GO:0009535;GO:0045261;GO:0016020;GO:0046933;GO:0046933;GO:0046933;GO:0046933;GO:0046933;	BP:ATP synthesis coupled proton transport;BP:ATP synthesis coupled proton transport;BP:ATP synthesis coupled proton transport;BP:ATP synthesis coupled proton transport;BP:ATP synthesis coupled proton transport;CC:membrane;CC:membrane;CC:membrane;CC:membrane;CC:chloroplast thylakoid membrane;CC:proton-transporting ATP synthase complex, catalytic core;CC:membrane;MF:proton-transporting ATP synthase…	K02113	ATPF1D, atpH	map00195; map00190;	Photosynthesis;Oxidative phosphorylation;	KXZ42070.1;	hypothetical protein GPECTOR_211g422 [Gonium pectorale];	gi|2493039|sp|Q42687.1|ATPD_CHLRE;	RecName: Full=ATP synthase delta chain, chloroplastic; AltName: Full=F-ATPase delta chain; Flags: Precursor;	PF00213.15;	OSCP;	ATP synthase delta;
TRINITY_DN10625_c0_g1	1329	GO:0006629;GO:0006629;GO:0006629;GO:0006629;GO:0005737;GO:0016021;GO:0005737;GO:0016021;GO:0005737;GO:0016021;GO:0005737;GO:0016021;GO:0016627;GO:0016627;GO:0016627;GO:0016627;	BP:lipid metabolic process;BP:lipid metabolic process;BP:lipid metabolic process;BP:lipid metabolic process;CC:cytoplasm;CC:integral component of membrane;CC:cytoplasm;CC:integral component of membrane;CC:cytoplasm;CC:integral component of membrane;CC:cytoplasm;CC:integral component of membrane;MF:oxidoreductase activity, acting on the CH-CH group of donors;MF:oxidoreductase activity, acting on t…	K10258	TER, TSC13, CER10	map01040; map00062;	Biosynthesis of unsaturated fatty acids;Fatty acid elongation;	PRW56709.1;	Very-long-chain enoyl- reductase [Chlorella sorokiniana];	gi|75023606|sp|Q9N5Y2.1|TECR_CAEEL;	RecName: Full=Probable very-long-chain enoyl-CoA reductase art-1;	PF02544.13; PF00240.20;	Steroid_dh;ubiquitin;	3-oxo-5-alpha-steroid 4-dehydrogenase;Ubiquitin family;
TRINITY_DN10626_c0_g1	747	------	------	------	------	------	------	OAY46442.1;	hypothetical protein MANES_07G143800 [Manihot esculenta];	------	------	------	------	------
TRINITY_DN10627_c0_g1	786	GO:0009765;GO:0018298;GO:0009765;GO:0018298;GO:0009765;GO:0018298;GO:0009768;GO:0018298;GO:0009416;GO:0009765;GO:0009535;GO:0016021;GO:0009522;GO:0009523;GO:0009535;GO:0016021;GO:0009522;GO:0009523;GO:0009535;GO:0016021;GO:0009522;GO:0009523;GO:0009535;GO:0016021;GO:0009522;GO:0009523;GO:0016020;GO:0016168;GO:0016168;GO:0016168;GO:0016168;GO:0031409;	BP:photosynthesis, light harvesting;BP:protein-chromophore linkage;BP:photosynthesis, light harvesting;BP:protein-chromophore linkage;BP:photosynthesis, light harvesting;BP:protein-chromophore linkage;BP:photosynthesis, light harvesting in photosystem I;BP:protein-chromophore linkage;BP:response to light stimulus;BP:photosynthesis, light harvesting;CC:chloroplast thylakoid membrane;CC:integral co…	------	------	------	------	XP_013905615.1;	Chlorophyll a-b binding protein [Monoraphidium neglectum];	gi|115385|sp|P27521.1|CA4_ARATH;	RecName: Full=Chlorophyll a-b binding protein 4, chloroplastic; AltName: Full=LHCI type III CAB-4; Flags: Precursor;	PF00504.18;	Chloroa_b-bind;	Chlorophyll A-B binding protein;
TRINITY_DN10627_c0_g2	315	GO:0009765;GO:0018298;GO:0009768;GO:0018298;GO:0009416;GO:0009765;GO:0009765;GO:0018298;GO:0009765;GO:0018298;GO:0009535;GO:0016021;GO:0009522;GO:0009523;GO:0009535;GO:0016021;GO:0009522;GO:0009523;GO:0016020;GO:0009535;GO:0016021;GO:0009522;GO:0009523;GO:0009535;GO:0016021;GO:0009522;GO:0009523;GO:0016168;GO:0016168;GO:0031409;GO:0016168;GO:0016168;	BP:photosynthesis, light harvesting;BP:protein-chromophore linkage;BP:photosynthesis, light harvesting in photosystem I;BP:protein-chromophore linkage;BP:response to light stimulus;BP:photosynthesis, light harvesting;BP:photosynthesis, light harvesting;BP:protein-chromophore linkage;BP:photosynthesis, light harvesting;BP:protein-chromophore linkage;CC:chloroplast thylakoid membrane;CC:integral co…	------	------	------	------	XP_002948151.1;	light-harvesting protein of photosystem I [Volvox carteri f. nagariensis];	gi|75265661|sp|Q9SDM1.1|CB121_HORVU;	RecName: Full=Chlorophyll a-b binding protein 1B-21, chloroplastic; AltName: Full=LHCI type I CAB-1B-21; AltName: Full=LHCI-730 chlorophyll a/b binding protein; AltName: Full=Light-harvesting complex I 21 kDa protein; Flags: Precursor;	PF00504.18;	Chloroa_b-bind;	Chlorophyll A-B binding protein;
TRINITY_DN10628_c0_g1	1343	GO:0048364;GO:0048367;GO:0048364;GO:0048367;GO:0046658;GO:0005618;GO:0046658;GO:0005618;	BP:root development;BP:shoot system development;BP:root development;BP:shoot system development;CC:anchored component of plasma membrane;CC:cell wall;CC:anchored component of plasma membrane;CC:cell wall;	------	------	------	------	XP_017435082.1;	PREDICTED: fasciclin-like arabinogalactan protein 1 [Vigna angularis];	gi|38257763|sp|Q9FM65.1|FLA1_ARATH;	RecName: Full=Fasciclin-like arabinogalactan protein 1; Flags: Precursor;	PF02469.19;	Fasciclin;	Fasciclin domain;
TRINITY_DN10629_c0_g1	586	------	------	------	------	------	------	------	------	------	------	------	------	------
TRINITY_DN10629_c0_g2	262	------	------	------	------	------	------	------	------	------	------	------	------	------
TRINITY_DN10630_c0_g1	249	------	------	------	------	------	------	KMS65245.1;	hypothetical protein BVRB_037930, partial [Beta vulgaris subsp. vulgaris];	------	------	------	------	------
TRINITY_DN10632_c0_g1	644	GO:0000786;GO:0005634;GO:0000786;GO:0005634;GO:0000786;GO:0005634;GO:0000786;GO:0005634;GO:0000786;GO:0005634;GO:0003677;GO:0046982;GO:0003677;GO:0046982;GO:0003677;GO:0046982;GO:0003677;GO:0046982;GO:0003677;GO:0046982;	CC:nucleosome;CC:nucleus;CC:nucleosome;CC:nucleus;CC:nucleosome;CC:nucleus;CC:nucleosome;CC:nucleus;CC:nucleosome;CC:nucleus;MF:DNA binding;MF:protein heterodimerization activity;MF:DNA binding;MF:protein heterodimerization activity;MF:DNA binding;MF:protein heterodimerization activity;MF:DNA binding;MF:protein heterodimerization activity;MF:DNA binding;MF:protein heterodimerization activity;	K11253	H3	------	------	GAV84486.1;	Histone domain-containing protein, partial [Cephalotus follicularis];	gi|46397771|sp|P02299.4|H3_DROME;	RecName: Full=Histone H3 >gi|55977046|sp|P84230.2|H32_CAIMO RecName: Full=Histone H3.2 >gi|55977049|sp|P84234.2|H32_ONCMY RecName: Full=Histone H3.2 >gi|55977050|sp|P84235.2|H3_PLADU RecName: Full=Histone H3 >gi|55977051|sp|P84236.2|H3_DROHY RecName: Full=Histone H3 >gi|55977052|sp|P84237.2|H3_TIGCA RecName: Full=Histone H3 >gi|55977053|sp|P84238.2|H3_CHITH RecName: Full=Histone H3; Short=H3 >gi|…	PF00125.21; PF15511.3; PF15630.3;	Histone;CENP-T_C;CENP-S;	Core histone H2A/H2B/H3/H4;Centromere kinetochore component CENP-T histone fold;CENP-S protein;
TRINITY_DN10632_c0_g2	411	GO:0000786;GO:0005634;GO:0000786;GO:0005634;GO:0000786;GO:0005634;GO:0000786;GO:0005634;GO:0000786;GO:0005634;GO:0003677;GO:0046982;GO:0003677;GO:0046982;GO:0003677;GO:0046982;GO:0003677;GO:0046982;GO:0003677;GO:0046982;	CC:nucleosome;CC:nucleus;CC:nucleosome;CC:nucleus;CC:nucleosome;CC:nucleus;CC:nucleosome;CC:nucleus;CC:nucleosome;CC:nucleus;MF:DNA binding;MF:protein heterodimerization activity;MF:DNA binding;MF:protein heterodimerization activity;MF:DNA binding;MF:protein heterodimerization activity;MF:DNA binding;MF:protein heterodimerization activity;MF:DNA binding;MF:protein heterodimerization activity;	K11253	H3	------	------	AFK38410.1;	unknown [Medicago truncatula];	gi|122080|sp|P23753.2|H3_EMENI;	RecName: Full=Histone H3 >gi|48427850|sp|P61832.2|H3_ASPFU RecName: Full=Histone H3 >gi|48427851|sp|P61834.2|H3_PENFN RecName: Full=Histone H3 >gi|94717620|sp|Q2UCQ0.3|H3_ASPOR RecName: Full=Histone H3 >gi|121742806|sp|Q0D0E8.1|H3_ASPTN RecName: Full=Histone H3 >gi|156630830|sp|A1CP80.1|H3_ASPCL RecName: Full=Histone H3 >gi|156630831|sp|A2QRR5.1|H3_ASPNC RecName: Full=Histone H3 >gi|156630833|sp|…	PF00125.21; PF15630.3; PF15511.3;	Histone;CENP-S;CENP-T_C;	Core histone H2A/H2B/H3/H4;CENP-S protein;Centromere kinetochore component CENP-T histone fold;
TRINITY_DN10633_c0_g1	908	------	------	K14548	UTP4, CIRH1A	map03008;	Ribosome biogenesis in eukaryotes;	XP_012073934.1;	U3 small nucleolar RNA-associated protein 4 [Jatropha curcas];	------	------	------	------	------
TRINITY_DN10634_c0_g1	384	GO:0009055;GO:0020037;GO:0046872;GO:0009055;GO:0020037;GO:0046872;GO:0009055;GO:0020037;	MF:electron carrier activity;MF:heme binding;MF:metal ion binding;MF:electron carrier activity;MF:heme binding;MF:metal ion binding;MF:electron carrier activity;MF:heme binding;	K00413	CYC1, CYT1, petC	map00190;	Oxidative phosphorylation;	GAQ91947.1;	Cytochrome c1 [Klebsormidium nitens];	gi|311033458|sp|P08574.3|CY1_HUMAN;	RecName: Full=Cytochrome c1, heme protein, mitochondrial; AltName: Full=Complex III subunit 4; AltName: Full=Complex III subunit IV; AltName: Full=Cytochrome b-c1 complex subunit 4; AltName: Full=Ubiquinol-cytochrome-c reductase complex cytochrome c1 subunit; Short=Cytochrome c-1; Flags: Precursor;	PF02167.12; PF13442.3; PF00034.18;	Cytochrom_C1;Cytochrome_CBB3;Cytochrom_C;	Cytochrome C1 family;Cytochrome C oxidase, cbb3-type, subunit III;Cytochrome c;
TRINITY_DN10635_c0_g1	867	GO:0000724;GO:0000373;GO:0000724;GO:0000724;GO:0000373;GO:0000724;GO:0000373;GO:0000724;GO:0005739;GO:0005634;GO:0005739;GO:0005634;GO:0005739;GO:0005634;GO:0050897;GO:0003690;GO:0003697;GO:0003677;GO:0050897;GO:0003690;GO:0003697;GO:0050897;GO:0003690;GO:0003697;GO:0003677;	BP:double-strand break repair via homologous recombination;BP:Group II intron splicing;BP:double-strand break repair via homologous recombination;BP:double-strand break repair via homologous recombination;BP:Group II intron splicing;BP:double-strand break repair via homologous recombination;BP:Group II intron splicing;BP:double-strand break repair via homologous recombination;CC:mitochondrion;CC:…	------	------	------	------	OMO51482.1;	hypothetical protein CCACVL1_29776 [Corchorus capsularis];	------	------	------	------	------
TRINITY_DN10636_c0_g1	260	------	------	------	------	------	------	ACJ83969.1;	unknown [Medicago truncatula];	------	------	------	------	------
TRINITY_DN10637_c0_g1	375	GO:0009765;GO:0018298;GO:0009765;GO:0018298;GO:0018298;GO:0009765;GO:0009768;GO:0009416;GO:0009768;GO:0018298;GO:0009416;GO:0009535;GO:0016021;GO:0009522;GO:0009523;GO:0009535;GO:0016021;GO:0009522;GO:0009523;GO:0009535;GO:0009941;GO:0009522;GO:0009523;GO:0016021;GO:0010287;GO:0009941;GO:0009535;GO:0016021;GO:0009522;GO:0009523;GO:0010287;GO:0016168;GO:0016168;GO:0016168;GO:0031409;GO:0046872;GO:…	BP:photosynthesis, light harvesting;BP:protein-chromophore linkage;BP:photosynthesis, light harvesting;BP:protein-chromophore linkage;BP:protein-chromophore linkage;BP:photosynthesis, light harvesting;BP:photosynthesis, light harvesting in photosystem I;BP:response to light stimulus;BP:photosynthesis, light harvesting in photosystem I;BP:protein-chromophore linkage;BP:response to light stimulus;C…	K08913	LHCB2	map00196;	Photosynthesis - antenna proteins;	AFV34723.1;	light harvesting chlorophyll a/b-binding protein 2-1 [Dendrocalamus latiflorus];	gi|122246902|sp|Q10HD0.1|CB23_ORYSJ;	RecName: Full=Chlorophyll a-b binding protein, chloroplastic; AltName: Full=LHCII type I CAB; Short=LHCP; Flags: Precursor >gi|152013384|sp|A2XJ35.1|CB23_ORYSI RecName: Full=Chlorophyll a-b binding protein, chloroplastic; AltName: Full=LHCII type I CAB; Short=LHCP; Flags: Precursor;	PF00504.18;	Chloroa_b-bind;	Chlorophyll A-B binding protein;
TRINITY_DN10639_c0_g1	828	------	------	------	------	------	------	------	------	------	------	------	------	------
TRINITY_DN1064_c0_g1	678	GO:0006012;GO:0006012;GO:0006012;GO:0003978;GO:0003978;GO:0003978;	BP:galactose metabolic process;BP:galactose metabolic process;BP:galactose metabolic process;MF:UDP-glucose 4-epimerase activity;MF:UDP-glucose 4-epimerase activity;MF:UDP-glucose 4-epimerase activity;	K01784	galE, GALE	map00520; map00052;	Amino sugar and nucleotide sugar metabolism;Galactose metabolism;	XP_010269690.1;	PREDICTED: UDP-glucose 4-epimerase GEPI48 [Nelumbo nucifera];	gi|11386775|sp|O65781.1|GALE2_CYATE;	RecName: Full=UDP-glucose 4-epimerase GEPI48; AltName: Full=Galactowaldenase; AltName: Full=UDP-galactose 4-epimerase;	PF16363.2; PF01370.18;	GDP_Man_Dehyd;Epimerase;	GDP-mannose 4,6 dehydratase;NAD dependent epimerase/dehydratase family;
TRINITY_DN10640_c0_g1	367	GO:0015074;GO:0015074;GO:0015074;GO:0015074;GO:0003676;GO:0003676;GO:0003676;GO:0003676;	BP:DNA integration;BP:DNA integration;BP:DNA integration;BP:DNA integration;MF:nucleic acid binding;MF:nucleic acid binding;MF:nucleic acid binding;MF:nucleic acid binding;	------	------	------	------	KYP71160.1;	Retrovirus-related Pol polyprotein from transposon TNT 1-94 [Cajanus cajan];	gi|130582|sp|P10978.1|POLX_TOBAC;	RecName: Full=Retrovirus-related Pol polyprotein from transposon TNT 1-94; Includes: RecName: Full=Protease; Includes: RecName: Full=Reverse transcriptase; Includes: RecName: Full=Endonuclease;	------	------	------
TRINITY_DN10641_c0_g1	955	------	------	K00140	mmsA, iolA, ALDH6A1	map00640; map00280; map00410; map00562;	Propanoate metabolism;Valine, leucine and isoleucine degradation;beta-Alanine metabolism;Inositol phosphate metabolism;	GAU22870.1;	hypothetical protein TSUD_376810 [Trifolium subterraneum];	------	------	------	------	------
TRINITY_DN10642_c0_g1	556	------	------	------	------	------	------	------	------	------	------	------	------	------
TRINITY_DN10643_c0_g1	1461	GO:0016021;GO:0030246;	CC:integral component of membrane;MF:carbohydrate binding;	------	------	------	------	XP_010690349.1;	PREDICTED: probable L-type lectin-domain containing receptor kinase S.7 [Beta vulgaris subsp. vulgaris];	gi|75335844|sp|Q9M2S4.1|LRKS4_ARATH;	RecName: Full=L-type lectin-domain containing receptor kinase S.4; Short=LecRK-S.4; Flags: Precursor;	PF00139.16;	Lectin_legB;	Legume lectin domain;
TRINITY_DN10644_c0_g1	1953	------	------	K08832	SRPK3, STK23	------	------	XP_021851492.1;	SRSF protein kinase 1-like [Spinacia oleracea];	gi|56757643|sp|Q03563.3|SPK1_CAEEL;	RecName: Full=Serine/threonine-protein kinase spk-1;	------	------	------
TRINITY_DN10645_c0_g1	680	------	------	K00574	cfa	------	------	XP_021721858.1;	uncharacterized protein LOC110689385 isoform X1 [Chenopodium quinoa];	gi|57013006|sp|Q94IG7.1|PPOCM_SPIOL;	RecName: Full=Protoporphyrinogen oxidase, chloroplastic/mitochondrial; Short=Protox II; AltName: Full=SO-POX2; Flags: Precursor;	PF13450.3; PF01593.21; PF01266.21; PF00890.21; PF12831.4; PF01134.19; PF07992.11; PF03486.11; PF01494.16; PF01946.14; PF13738.3; PF00070.24;	NAD_binding_8;Amino_oxidase;DAO;FAD_binding_2;FAD_oxidored;GIDA;Pyr_redox_2;HI0933_like;FAD_binding_3;Thi4;Pyr_redox_3;Pyr_redox;	NA;Flavin containing amine oxidoreductase;FAD dependent oxidoreductase;FAD binding domain;FAD dependent oxidoreductase;Glucose inhibited division protein A;Pyridine nucleotide-disulphide oxidoreductase;HI0933-like protein;FAD binding domain;Thi4 family;Pyridine nucleotide-disulphide oxidoreductase;Pyridine nucleotide-disulphide oxidoreductase;
TRINITY_DN10646_c0_g1	297	------	------	------	------	------	------	------	------	------	------	------	------	------
TRINITY_DN10646_c0_g2	304	------	------	------	------	------	------	------	------	------	------	------	------	------
TRINITY_DN10647_c0_g1	421	------	------	------	------	------	------	------	------	------	------	------	------	------
TRINITY_DN10648_c0_g1	347	------	------	------	------	------	------	------	------	------	------	------	------	------
TRINITY_DN10649_c0_g1	868	------	------	------	------	------	------	------	------	------	------	------	------	------
TRINITY_DN1065_c0_g1	900	------	------	------	------	------	------	------	------	------	------	------	------	------
TRINITY_DN10650_c0_g1	312	------	------	K05717	FN1	map04933;	AGE-RAGE signaling pathway in diabetic complications;	------	------	gi|408360335|sp|P11276.4|FINC_MOUSE;	RecName: Full=Fibronectin; Short=FN; Contains: RecName: Full=Anastellin; Flags: Precursor;	PF00039.15;	fn1;	Fibronectin type I domain;
TRINITY_DN10651_c0_g1	1936	------	------	------	------	------	------	PSS14285.1;	GTP cyclohydrolase 1 type like [Actinidia chinensis var. chinensis];	------	------	------	------	------
TRINITY_DN10652_c0_g1	519	------	------	------	------	------	------	------	------	------	------	------	------	------
TRINITY_DN10652_c0_g2	531	------	------	------	------	------	------	------	------	------	------	------	------	------
TRINITY_DN10653_c0_g1	1034	------	------	------	------	------	------	XP_022146269.1;	nuclear speckle splicing regulatory protein 1 [Momordica charantia];	------	------	------	------	------
TRINITY_DN10654_c0_g1	986	GO:0006355;GO:0006351;GO:0016021;GO:0005634;GO:0003677;	BP:regulation of transcription, DNA-templated;BP:transcription, DNA-templated;CC:integral component of membrane;CC:nucleus;MF:DNA binding;	------	------	------	------	XP_010674451.1;	PREDICTED: NAC domain-containing protein 82 [Beta vulgaris subsp. vulgaris];	gi|75173202|sp|Q9FY82.1|NAC82_ARATH;	RecName: Full=NAC domain-containing protein 82; Short=ANAC082; AltName: Full=Protein VND-INTERACTING 1;	PF02365.12;	NAM;	No apical meristem;
TRINITY_DN10654_c1_g1	354	------	------	------	------	------	------	------	------	------	------	------	------	------
TRINITY_DN10655_c0_g1	1110	------	------	K14496	PYL	map04016; map04075;	MAPK signaling pathway - plant;Plant hormone signal transduction;	XP_015950499.1;	abscisic acid receptor PYL4 [Arachis duranensis];	gi|75099990|sp|O80920.1|PYL4_ARATH;	RecName: Full=Abscisic acid receptor PYL4; AltName: Full=ABI1-binding protein 2; AltName: Full=PYR1-like protein 4; AltName: Full=Regulatory components of ABA receptor 10;	PF10604.6; PF00407.16;	Polyketide_cyc2;Bet_v_1;	Polyketide cyclase / dehydrase and lipid transport;Pathogenesis-related protein Bet v I family;
TRINITY_DN10656_c0_g1	1485	------	------	------	------	------	------	------	------	------	------	------	------	------
TRINITY_DN10657_c0_g1	437	------	------	------	------	------	------	------	------	gi|558446159|sp|E0ZS47.1|UREG_ORYSI;	RecName: Full=Urease accessory protein G; Short=AtUREG;	------	------	------
TRINITY_DN10658_c0_g1	1433	GO:0016042;GO:0016042;GO:0016787;GO:0016787;	BP:lipid catabolic process;BP:lipid catabolic process;MF:hydrolase activity;MF:hydrolase activity;	------	------	------	------	OVA05478.1;	Patatin/Phospholipase A2-related [Macleaya cordata];	gi|75163809|sp|Q93ZQ3.1|PLP9_ARATH;	RecName: Full=Probable inactive patatin-like protein 9; Short=AtPLP9; AltName: Full=Patatin-related phospholipase A IIIdelta; Short=pPLAIIId; AltName: Full=Phospholipase A IIIB; Short=AtPLAIIIB;	PF01734.19;	Patatin;	Patatin-like phospholipase;
TRINITY_DN10659_c0_g1	904	GO:0006574;GO:0008442;GO:0051287;GO:0004616;	BP:valine catabolic process;MF:3-hydroxyisobutyrate dehydrogenase activity;MF:NAD binding;MF:phosphogluconate dehydrogenas;	K00020	mmsB, HIBADH	map00280;	Valine, leucine and isoleucine degradation;	XP_011039796.1;	PREDICTED: probable 3-hydroxyisobutyrate dehydrogenase, mitochondrial isoform X3 [Populus euphratica];	gi|122135732|sp|Q2HJD7.1|3HIDH_BOVIN;	RecName: Full=3-hydroxyisobutyrate dehydrogenase, mitochondrial; Short=HIBADH; Flags: Precursor;	PF03446.12; PF14833.3; PF03807.14; PF02826.16;	NAD_binding_2;NAD_binding_11;F420_oxidored;2-Hacid_dh_C;	NAD binding domain of 6-phosphogluconate dehydrogenase;NAD-binding of NADP-dependent 3-hydroxyisobutyrate dehydrogenase;NADP oxidoreductase coenzyme F420-dependent;D-isomer specific 2-hydroxyacid dehydrogenase, NAD binding domain;
TRINITY_DN1066_c0_g1	281	------	------	K18635	SPR1	------	------	XP_006345113.1;	PREDICTED: protein SPIRAL1-like 1 [Solanum tuberosum];	gi|391359333|sp|B3H4F1.1|SP1L1_ARATH;	RecName: Full=Protein SPIRAL1-like 1;	------	------	------
TRINITY_DN10660_c0_g1	830	------	------	------	------	------	------	------	------	------	------	PF13456.3;	RVT_3;	Reverse transcriptase-like;
TRINITY_DN10661_c0_g1	2955	------	------	------	------	------	------	XP_021734641.1;	pentatricopeptide repeat-containing protein At3g23020-like [Chenopodium quinoa];	gi|75273922|sp|Q9LS88.1|PP250_ARATH;	RecName: Full=Pentatricopeptide repeat-containing protein At3g23020;	PF13041.3; PF01535.17; PF12854.4; PF13812.3; PF17177.1; PF00637.17;	PPR_2;PPR;PPR_1;PPR_3;PPR_long;Clathrin;	PPR repeat family;PPR repeat;PPR repeat;Pentatricopeptide repeat domain;Pentacotripeptide-repeat region of PROPR;Region in Clathrin and VPS;
TRINITY_DN10662_c0_g1	352	------	------	------	------	------	------	------	------	------	------	------	------	------
TRINITY_DN10663_c0_g1	901	GO:0016021;GO:0016021;GO:0016021;GO:0016021;	CC:integral component of membrane;CC:integral component of membrane;CC:integral component of membrane;CC:integral component of membrane;	------	------	------	------	XP_003589063.1;	uncharacterized protein LOC11414211 [Medicago truncatula];	------	------	------	------	------
TRINITY_DN10664_c0_g1	2346	GO:0016021;	CC:integral component of membrane;	------	------	------	------	XP_006343279.1;	PREDICTED: uncharacterized protein LOC102586118 [Solanum tuberosum];	gi|426018998|sp|F4JGP4.1|ATK5_ARATH;	RecName: Full=Kinesin-5;	PF01925.16; PF03553.11; PF00225.20;	TauE;Na_H_antiporter;Kinesin;	Sulfite exporter TauE/SafE;Na+/H+ antiporter family;Kinesin motor domain;
TRINITY_DN10665_c0_g1	1633	GO:0016021;	CC:integral component of membrane;	K07297	ADIPOR	------	------	XP_021274825.1;	heptahelical transmembrane protein 4-like [Herrania umbratica];	gi|122247331|sp|Q10PI5.1|ADPO3_ORYSJ;	RecName: Full=Heptahelical transmembrane protein ADIPOR3; AltName: Full=PAQR family protein ADIPOR3;	PF03006.17;	HlyIII;	Haemolysin-III related;
TRINITY_DN10666_c0_g1	1814	------	------	K18881	DJ1D	map00620;	Pyruvate metabolism;	XP_010675223.1;	PREDICTED: protein DJ-1 homolog D [Beta vulgaris subsp. vulgaris];	gi|75186486|sp|Q9M8R4.1|DJ1D_ARATH;	RecName: Full=Protein DJ-1 homolog D; Short=AtDJ1D; AltName: Full=Lactoylglutathione lyase DJ1D;	PF01965.21; PF17124.2; PF00117.25;	DJ-1_PfpI;ThiJ_like;GATase;	DJ-1/PfpI family;ThiJ/PfpI family-like;Glutamine amidotransferase class-I;
TRINITY_DN10667_c0_g1	417	------	------	------	------	------	------	------	------	------	------	------	------	------
TRINITY_DN10668_c0_g1	797	------	------	------	------	------	------	------	------	------	------	------	------	------
TRINITY_DN10669_c0_g1	598	------	------	------	------	------	------	------	------	------	------	------	------	------
TRINITY_DN1067_c0_g1	298	------	------	------	------	------	------	------	------	------	------	------	------	------
TRINITY_DN10670_c0_g1	655	GO:0016021;	CC:integral component of membrane;	------	------	------	------	KMS96273.1;	hypothetical protein BVRB_000780 [Beta vulgaris subsp. vulgaris];	------	------	------	------	------
TRINITY_DN10671_c0_g1	686	------	------	------	------	------	------	------	------	------	------	------	------	------
TRINITY_DN10672_c0_g1	989	GO:0003333;GO:0016021;GO:0016021;GO:0015171;	BP:amino acid transmembrane transport;CC:integral component of membrane;CC:integral component of membrane;MF:amino acid transmembrane transporter activity;	------	------	------	------	KHM99911.1;	Lysine histidine transporter 1 [Glycine soja];	gi|75245603|sp|Q8L4X4.1|GAT2_ARATH;	RecName: Full=Probable GABA transporter 2;	PF01490.15;	Aa_trans;	Transmembrane amino acid transporter protein;
TRINITY_DN10673_c0_g1	1782	------	------	K17710	PTCD1	------	------	XP_021859745.1;	pentatricopeptide repeat-containing protein At5g25630-like [Spinacia oleracea];	gi|75160582|sp|Q8S9D1.1|PP395_ARATH;	RecName: Full=Pentatricopeptide repeat-containing protein At5g21222; AltName: Full=SNF1-like protein kinase AtC401;	PF13041.3; PF13812.3; PF12854.4; PF01535.17; PF17177.1;	PPR_2;PPR_3;PPR_1;PPR;PPR_long;	PPR repeat family;Pentatricopeptide repeat domain;PPR repeat;PPR repeat;Pentacotripeptide-repeat region of PROPR;
TRINITY_DN10674_c0_g1	296	------	------	------	------	------	------	------	------	------	------	------	------	------
TRINITY_DN10675_c0_g1	225	GO:0003677;GO:0046983;GO:0003677;GO:0046983;	MF:DNA binding;MF:protein dimerization activity;MF:DNA binding;MF:protein dimerization activity;	------	------	------	------	KMS99639.1;	hypothetical protein BVRB_1g022080 [Beta vulgaris subsp. vulgaris];	gi|136140|sp|P03010.1|TRAC9_MAIZE;	RecName: Full=Putative AC9 transposase;	------	------	------
TRINITY_DN10676_c0_g1	1034	GO:0008152;GO:0008152;GO:0008152;GO:0016758;GO:0016758;GO:0016758;	BP:metabolic process;BP:metabolic process;BP:metabolic process;MF:transferase activity, transferring hexosyl groups;MF:transferase activity, transferring hexosyl groups;MF:transferase activity, transferring hexosyl groups;	K21374	UGT85A	------	------	ATL14543.1;	UDP-glycosyltransferase [Fallopia multiflora];	gi|678019175|sp|F8WLS6.1|UGT6_CATRO;	RecName: Full=7-deoxyloganetin glucosyltransferase; AltName: Full=Iridoid 1-O-glucosyltransferase; AltName: Full=UDP-glucose glucosyltransferase 6; Short=CrUGT6; AltName: Full=UDP-glycosyltransferase 85A23;	PF00201.15;	UDPGT;	UDP-glucoronosyl and UDP-glucosyl transferase;
TRINITY_DN10677_c0_g1	297	GO:0042254;GO:0006412;GO:0042254;GO:0006412;GO:0006412;GO:0006412;GO:0005829;GO:0015935;GO:0005829;GO:0015935;GO:0005840;GO:0005840;GO:0003723;GO:0003735;GO:0003723;GO:0003735;GO:0003723;GO:0003735;GO:0003723;GO:0003735;	BP:ribosome biogenesis;BP:translation;BP:ribosome biogenesis;BP:translation;BP:translation;BP:translation;CC:cytosol;CC:small ribosomal subunit;CC:cytosol;CC:small ribosomal subunit;CC:ribosome;CC:ribosome;MF:RNA binding;MF:structural constituent of ribosome;MF:RNA binding;MF:structural constituent of ribosome;MF:RNA binding;MF:structural constituent of ribosome;MF:RNA binding;MF:structural const…	K02964	RP-S18e, RPS18	map03010;	Ribosome;	XP_002306780.1;	40S ribosomal protein S18 [Populus trichocarpa];	gi|54039447|sp|Q962R1.1|RS18_SPOFR;	RecName: Full=40S ribosomal protein S18;	PF00416.19;	Ribosomal_S13;	Ribosomal protein S13/S18;
TRINITY_DN10678_c0_g1	602	GO:0006355;GO:0006351;GO:0006355;GO:0006351;GO:0005634;GO:0005634;GO:0003677;GO:0003677;	BP:regulation of transcription, DNA-templated;BP:transcription, DNA-templated;BP:regulation of transcription, DNA-templated;BP:transcription, DNA-templated;CC:nucleus;CC:nucleus;MF:DNA binding;MF:DNA binding;	------	------	------	------	XP_021849698.1;	B3 domain-containing protein Os03g0619600-like [Spinacia oleracea];	------	------	------	------	------
TRINITY_DN10679_c0_g1	1932	GO:0032008;GO:0031929;GO:0032008;GO:0031929;GO:0032008;GO:0031929;GO:0032008;GO:0031929;GO:0031931;GO:0031932;GO:0031931;GO:0031932;GO:0031931;GO:0031932;GO:0031931;GO:0031932;GO:0016905;	BP:positive regulation of TOR signaling;BP:TOR signaling;BP:positive regulation of TOR signaling;BP:TOR signaling;BP:positive regulation of TOR signaling;BP:TOR signaling;BP:positive regulation of TOR signaling;BP:TOR signaling;CC:TORC1 complex;CC:TORC2 complex;CC:TORC1 complex;CC:TORC2 complex;CC:TORC1 complex;CC:TORC2 complex;CC:TORC1 complex;CC:TORC2 complex;MF:myosin heavy chain kinase activi…	K08266	MLST8, GBL	------	------	XP_020424889.1;	protein LST8 homolog isoform X1 [Prunus persica];	gi|74996480|sp|Q54D08.1|LST8_DICDI;	RecName: Full=Protein LST8 homolog; AltName: Full=Lethal with sec thirteen 8 protein;	PF00400.29; PF12894.4; PF11715.5;	WD40;ANAPC4_WD40;Nup160;	WD domain, G-beta repeat;Anaphase-promoting complex subunit 4 WD40 domain;Nucleoporin Nup120/160;
TRINITY_DN10680_c0_g1	1952	------	------	------	------	------	------	XP_021731785.1;	protein NUCLEAR FUSION DEFECTIVE 4-like isoform X1 [Chenopodium quinoa];	gi|754388961|sp|F4I9E1.1|NFD4_ARATH;	RecName: Full=Protein NUCLEAR FUSION DEFECTIVE 4;	PF06813.10; PF07690.13;	Nodulin-like;MFS_1;	Nodulin-like;Major Facilitator Superfamily;
TRINITY_DN10681_c0_g1	538	------	------	------	------	------	------	XP_010272289.1;	PREDICTED: QWRF motif-containing protein 2-like [Nelumbo nucifera];	gi|75151191|sp|Q8GXD9.1|SCO3_ARATH;	RecName: Full=Protein SNOWY COTYLEDON 3; AltName: Full=QWRF motif-containing protein 1;	PF04484.9;	DUF566;	Family of unknown function;
TRINITY_DN10682_c0_g1	1508	------	------	K01623	ALDO	map00010; map00030; map00051; map00710;	Glycolysis / Gluconeogenesis;Pentose phosphate pathway;Fructose and mannose metabolism;Carbon fixation in photosynthetic organisms;	XP_015876752.1;	PREDICTED: probable fructose-bisphosphate aldolase 3, chloroplastic [Ziziphus jujuba];	gi|75268018|sp|Q9ZU52.1|ALFC3_ARATH;	RecName: Full=Probable fructose-bisphosphate aldolase 3, chloroplastic; Flags: Precursor;	PF00274.16;	Glycolytic;	Fructose-bisphosphate aldolase class-I;
TRINITY_DN10682_c0_g2	684	GO:0006096;GO:0004332;	BP:glycolytic process;MF:fructose-bisphosphate aldolase activity;	K01623	ALDO	map00010; map00030; map00051; map00710;	Glycolysis / Gluconeogenesis;Pentose phosphate pathway;Fructose and mannose metabolism;Carbon fixation in photosynthetic organisms;	XP_019160015.1;	PREDICTED: fructose-bisphosphate aldolase 3, chloroplastic-like [Ipomoea nil];	gi|75268018|sp|Q9ZU52.1|ALFC3_ARATH;	RecName: Full=Probable fructose-bisphosphate aldolase 3, chloroplastic; Flags: Precursor;	PF00274.16;	Glycolytic;	Fructose-bisphosphate aldolase class-I;
TRINITY_DN10683_c0_g1	409	------	------	K09884	AQPN	------	------	------	------	------	------	PF00230.17;	MIP;	Major intrinsic protein;
TRINITY_DN10684_c0_g1	2713	GO:0006355;GO:0008270;	BP:regulation of transcription, DNA-templated;MF:zinc ion binding;	K17604	ZSWIM3	------	------	PIN08820.1;	hypothetical protein CDL12_18601 [Handroanthus impetiginosus];	gi|75213627|sp|Q9SZL8.1|FRS5_ARATH;	RecName: Full=Protein FAR1-RELATED SEQUENCE 5;	PF10551.6; PF03101.12; PF04434.14;	MULE;FAR1;SWIM;	MULE transposase domain;FAR1 DNA-binding domain;SWIM zinc finger;
TRINITY_DN10685_c0_g1	317	GO:0000027;GO:0005634;GO:0005524;GO:0016887;	BP:ribosomal large subunit assembly;CC:nucleus;MF:ATP binding;MF:ATPase activity;	K14572	MDN1, REA1	map03008;	Ribosome biogenesis in eukaryotes;	XP_021611012.1;	midasin isoform X3 [Manihot esculenta];	------	------	------	------	------
TRINITY_DN10686_c0_g1	796	GO:0009058;GO:0009058;GO:0009058;GO:0016021;GO:0016021;GO:0003824;GO:0030170;GO:0030170;GO:0004758;GO:0003824;GO:0030170;	BP:biosynthetic process;BP:biosynthetic process;BP:biosynthetic process;CC:integral component of membrane;CC:integral component of membrane;MF:catalytic activity;MF:pyridoxal phosphate binding;MF:pyridoxal phosphate binding;MF:serine C-palmitoyltransferase activity;MF:catalytic activity;MF:pyridoxal phosphate binding;	K00654	SPT	map00600;	Sphingolipid metabolism;	CDP08372.1;	unnamed protein product [Coffea canephora];	gi|75166171|sp|Q94IB8.1|LCB1_ARATH;	RecName: Full=Long chain base biosynthesis protein 1; Short=AtLCB1; AltName: Full=Protein EMBRYO DEFECTIVE 2779; AltName: Full=Protein FUMONISIN B1 RESISTANT 11;	PF00155.18;	Aminotran_1_2;	Aminotransferase class I and II;
TRINITY_DN10687_c0_g1	3019	------	------	K12603	CNOT6, CCR4	map03018;	RNA degradation;	XP_021623014.1;	carbon catabolite repressor protein 4 homolog 1-like [Manihot esculenta];	gi|215275269|sp|Q9M2F8.2|CCR4B_ARATH;	RecName: Full=Carbon catabolite repressor protein 4 homolog 2; Short=CCR4 homolog 2;	PF03372.20; PF15801.2;	Exo_endo_phos;zf-C6H2;	Endonuclease/Exonuclease/phosphatase family;zf-MYND-like zinc finger, mRNA-binding;
TRINITY_DN1069_c0_g1	465	------	------	------	------	------	------	------	------	------	------	------	------	------
TRINITY_DN10690_c0_g1	669	------	------	------	------	------	------	------	------	------	------	------	------	------
TRINITY_DN10691_c0_g1	1171	GO:0016021;GO:0016021;GO:0016021;GO:0016021;GO:0016021;	CC:integral component of membrane;CC:integral component of membrane;CC:integral component of membrane;CC:integral component of membrane;CC:integral component of membrane;	K10250	ELOVL7	map00062;	Fatty acid elongation;	ACR53359.1;	delta-6 elongase [Pyramimonas cordata];	gi|166224367|sp|Q1HRV8.2|ELVL1_AEDAE;	RecName: Full=Elongation of very long chain fatty acids protein AAEL008004; AltName: Full=3-keto acyl-CoA synthase AAEL008004; AltName: Full=Very-long-chain 3-oxoacyl-CoA synthase AAEL008004;	PF01151.15;	ELO;	GNS1/SUR4 family;
TRINITY_DN10692_c0_g1	383	------	------	------	------	------	------	------	------	------	------	------	------	------
TRINITY_DN10692_c0_g2	1344	------	------	------	------	------	------	PSS07889.1;	E3 ubiquitin-protein like [Actinidia chinensis var. chinensis];	------	------	------	------	------
TRINITY_DN10693_c0_g1	1667	GO:0007165;GO:0007165;GO:0005524;GO:0004674;GO:0005524;GO:0004674;	BP:signal transduction;BP:signal transduction;MF:ATP binding;MF:protein serine/threonine kinase activity;MF:ATP binding;MF:protein serine/threonine kinase activity;	K12761	SNF1	------	------	XP_021827824.1;	CBL-interacting serine/threonine-protein kinase 14 [Prunus avium];	gi|55976213|sp|O22932.1|CIPKB_ARATH;	RecName: Full=CBL-interacting serine/threonine-protein kinase 11; AltName: Full=SNF1-related kinase 3.22; AltName: Full=SOS2-like protein kinase PKS5; AltName: Full=SOS3-interacting protein 4;	PF00069.22; PF07714.14; PF03822.11; PF14531.3;	Pkinase;Pkinase_Tyr;NAF;Kinase-like;	Protein kinase domain;Protein tyrosine kinase;NAF domain;Kinase-like;
TRINITY_DN10694_c0_g1	428	GO:0006412;GO:0006412;GO:0022625;GO:0042788;GO:0015934;GO:0003735;GO:0003723;GO:0003735;	BP:translation;BP:translation;CC:cytosolic large ribosomal subunit;CC:polysomal ribosome;CC:large ribosomal subunit;MF:structural constituent of ribosome;MF:RNA binding;MF:structural constituent of ribosome;	K02938	RP-L8e, RPL8	map03010;	Ribosome;	XP_010503802.1;	PREDICTED: 60S ribosomal protein L8-2 [Camelina sativa];	gi|51701901|sp|Q9V3G1.1|RL8_DROME;	RecName: Full=60S ribosomal protein L8;	PF03947.15;	Ribosomal_L2_C;	Ribosomal Proteins L2, C-terminal domain;
TRINITY_DN10695_c0_g1	797	------	------	------	------	------	------	------	------	------	------	------	------	------
TRINITY_DN10696_c0_g1	1191	GO:0016021;GO:0016021;	CC:integral component of membrane;CC:integral component of membrane;	K19041	RNF38_44	------	------	XP_010693811.1;	PREDICTED: RING-H2 finger protein ATL33 [Beta vulgaris subsp. vulgaris];	gi|68565090|sp|O80927.2|ATL33_ARATH;	RecName: Full=RING-H2 finger protein ATL33;	PF13639.3; PF17123.2; PF13923.3; PF00097.22; PF12678.4; PF14634.3; PF12861.4; PF13445.3;	zf-RING_2;zf-RING_11;zf-C3HC4_2;zf-C3HC4;zf-rbx1;zf-RING_5;zf-ANAPC11;zf-RING_UBOX;	Ring finger domain;RING-like zinc finger;Zinc finger, C3HC4 type;Zinc finger, C3HC4 type;RING-H2 zinc finger domain;zinc-RING finger domain;Anaphase-promoting complex subunit 11 RING-H2 finger;RING-type zinc-finger;
TRINITY_DN10697_c0_g1	267	------	------	------	------	------	------	------	------	------	------	------	------	------
TRINITY_DN10698_c0_g1	454	GO:0006886;GO:0016192;GO:0030123;	BP:intracellular protein transport;BP:vesicle-mediated transport;CC:AP-3 adaptor complex;	K12397	AP3B	------	------	XP_021768998.1;	AP3-complex subunit beta-A-like [Chenopodium quinoa];	------	------	------	------	------
TRINITY_DN10699_c0_g1	722	------	------	------	------	------	------	XP_002531979.1;	PREDICTED: F-box protein At2g39490 [Ricinus communis];	gi|75251421|sp|Q5S4V7.1|FB129_ARATH;	RecName: Full=F-box protein At2g39490;	------	------	------
TRINITY_DN107_c0_g1	510	------	------	K13963	SERPINB	------	------	------	------	gi|74506355|sp|Q5JJ64.1|Y1782_THEKO;	RecName: Full=Uncharacterized serpin-like protein TK1782;	PF00079.17;	Serpin;	Serpin;
TRINITY_DN1070_c0_g1	548	------	------	------	------	------	------	------	------	------	------	------	------	------
TRINITY_DN10700_c0_g1	631	------	------	------	------	------	------	------	------	------	------	------	------	------
TRINITY_DN10701_c0_g1	1483	GO:0046983;GO:0046983;GO:0046983;	MF:protein dimerization activity;MF:protein dimerization activity;MF:protein dimerization activity;	------	------	------	------	XP_010275502.1;	PREDICTED: transcription factor bHLH93-like [Nelumbo nucifera];	gi|75311528|sp|Q9LSL1.1|BH093_ARATH;	RecName: Full=Transcription factor bHLH93; AltName: Full=Basic helix-loop-helix protein 93; Short=AtbHLH93; Short=bHLH 93; AltName: Full=Transcription factor EN 47; AltName: Full=bHLH transcription factor bHLH093;	PF00010.23;	HLH;	Helix-loop-helix DNA-binding domain;
TRINITY_DN10702_c0_g1	983	GO:0042254;GO:0042254;GO:0042254;GO:0005840;GO:0005840;GO:0005840;	BP:ribosome biogenesis;BP:ribosome biogenesis;BP:ribosome biogenesis;CC:ribosome;CC:ribosome;CC:ribosome;	K02941	RP-LP0, RPLP0	map03010;	Ribosome;	OMO92722.1;	Ribosomal protein L10/acidic P0 [Corchorus capsularis];	gi|266946|sp|P29764.1|RLA0_OXYRB;	RecName: Full=60S acidic ribosomal protein P0; AltName: Full=Light-induced 34 kDa protein;	PF00466.17;	Ribosomal_L10;	Ribosomal protein L10;
TRINITY_DN10703_c0_g1	1371	------	------	------	------	------	------	------	------	------	------	------	------	------
TRINITY_DN10704_c0_g1	758	------	------	------	------	------	------	PSR86510.1;	Stress-response A/B barrel domain-containing protein [Actinidia chinensis var. chinensis];	gi|73921138|sp|Q9FK81.1|Y5258_ARATH;	RecName: Full=Stress-response A/B barrel domain-containing protein At5g22580; AltName: Full=Uncharacterized protein At5g22580;	PF07876.9;	Dabb;	Stress responsive A/B Barrel Domain;
TRINITY_DN10705_c0_g1	486	GO:0008152;GO:0008152;GO:0008152;GO:0008152;GO:0016758;GO:0016758;GO:0016758;GO:0016758;	BP:metabolic process;BP:metabolic process;BP:metabolic process;BP:metabolic process;MF:transferase activity, transferring hexosyl groups;MF:transferase activity, transferring hexosyl groups;MF:transferase activity, transferring hexosyl groups;MF:transferase activity, transferring hexosyl groups;	------	------	------	------	APY21160.1;	UGT4 [Fagopyrum tataricum];	gi|939319670|sp|D3UAG1.1|U7A16_PYRCO;	RecName: Full=UDP-glycosyltransferase 71A16; AltName: Full=UDP-glucose:chalcone 2'-O-glucosyltransferase; AltName: Full=UDP-glucose:flavonol 2'-O-glucosyltransferase;	PF00201.15;	UDPGT;	UDP-glucoronosyl and UDP-glucosyl transferase;
TRINITY_DN10706_c0_g1	516	------	------	------	------	------	------	------	------	------	------	------	------	------
TRINITY_DN10706_c0_g2	279	------	------	------	------	------	------	------	------	------	------	------	------	------
TRINITY_DN10707_c0_g1	1130	GO:0009058;GO:0009058;	BP:biosynthetic process;BP:biosynthetic process;	------	------	------	------	PIN25870.1;	putative PhzC/PhzF-type epimerase [Handroanthus impetiginosus];	gi|18203183|sp|Q9KG32.1|Y283_BACHD;	RecName: Full=Uncharacterized isomerase BH0283;	PF02567.13;	PhzC-PhzF;	Phenazine biosynthesis-like protein;
TRINITY_DN10709_c0_g1	1078	------	------	------	------	------	------	XP_014505811.1;	uncharacterized protein LOC106765636 [Vigna radiata var. radiata];	------	------	PF14009.3;	DUF4228;	Domain of unknown function;
TRINITY_DN1071_c0_g1	610	------	------	------	------	------	------	------	------	------	------	------	------	------
TRINITY_DN10710_c0_g1	1046	------	------	------	------	------	------	XP_023007595.1;	pentatricopeptide repeat-containing protein At1g09820-like [Cucurbita maxima];	gi|122215618|sp|Q3EDF8.1|PPR28_ARATH;	RecName: Full=Pentatricopeptide repeat-containing protein At1g09900;	PF13041.3; PF01535.17; PF12854.4; PF13812.3; PF17177.1;	PPR_2;PPR;PPR_1;PPR_3;PPR_long;	PPR repeat family;PPR repeat;PPR repeat;Pentatricopeptide repeat domain;Pentacotripeptide-repeat region of PROPR;
TRINITY_DN10710_c0_g2	831	------	------	------	------	------	------	XP_019073438.1;	PREDICTED: pentatricopeptide repeat-containing protein At1g05670, mitochondrial-like [Vitis vinifera];	------	------	------	------	------
TRINITY_DN10712_c0_g1	1096	------	------	------	------	------	------	XP_003525687.1;	PREDICTED: uncharacterized protein LOC100783889 [Glycine max];	------	------	PF14009.3;	DUF4228;	Domain of unknown function;
TRINITY_DN10712_c1_g1	862	GO:0005509;GO:0005509;GO:0005509;GO:0005509;GO:0005509;	MF:calcium ion binding;MF:calcium ion binding;MF:calcium ion binding;MF:calcium ion binding;MF:calcium ion binding;	K06268	PPP3R, CNB	------	------	XP_010267625.1;	PREDICTED: calcineurin B-like protein 7 [Nelumbo nucifera];	gi|75326485|sp|Q75KU4.1|CNBL4_ORYSJ;	RecName: Full=Calcineurin B-like protein 4;	PF00036.29; PF13499.3; PF13202.3; PF13405.3; PF13833.3; PF12763.4;	EF-hand_1;EF-hand_7;EF-hand_5;EF-hand_6;EF-hand_8;EF-hand_4;	EF hand;EF-hand domain pair;EF hand;EF-hand domain;EF-hand domain pair;Cytoskeletal-regulatory complex EF hand;
TRINITY_DN10713_c0_g1	841	GO:0046983;GO:0046983;GO:0046983;GO:0046983;GO:0046983;	MF:protein dimerization activity;MF:protein dimerization activity;MF:protein dimerization activity;MF:protein dimerization activity;MF:protein dimerization activity;	------	------	------	------	KHN30346.1;	Transcription factor bHLH106 [Glycine soja];	gi|75278862|sp|O80674.1|BH106_ARATH;	RecName: Full=Transcription factor bHLH106; AltName: Full=Basic helix-loop-helix protein 106; Short=AtbHLH106; Short=bHLH 106; AltName: Full=Transcription factor EN 56; AltName: Full=bHLH transcription factor bHLH106;	PF00010.23;	HLH;	Helix-loop-helix DNA-binding domain;
TRINITY_DN10714_c0_g1	920	GO:0030154;GO:0009908;	BP:cell differentiation;BP:flower development;	------	------	------	------	XP_021747572.1;	FRIGIDA-like protein 4a isoform X2 [Chenopodium quinoa];	gi|75163890|sp|Q940H8.1|FRL4B_ARATH;	RecName: Full=FRIGIDA-like protein 4b;	PF07899.8;	Frigida;	Frigida-like protein;
TRINITY_DN10715_c0_g1	1405	GO:0008299;GO:0008299;GO:0008299;GO:0008299;GO:0016740;GO:0016740;GO:0016740;GO:0016740;	BP:isoprenoid biosynthetic process;BP:isoprenoid biosynthetic process;BP:isoprenoid biosynthetic process;BP:isoprenoid biosynthetic process;MF:transferase activity;MF:transferase activity;MF:transferase activity;MF:transferase activity;	K13789	GGPS	map00900;	Terpenoid backbone biosynthesis;	PHU06356.1;	Heterodimeric geranylgeranyl pyrophosphate synthase small subunit, chloroplastic [Capsicum chinense];	gi|85680919|sp|Q39108.2|GGR_ARATH;	RecName: Full=Heterodimeric geranylgeranyl pyrophosphate synthase small subunit, chloroplastic; Flags: Precursor;	PF00348.14;	polyprenyl_synt;	Polyprenyl synthetase;
TRINITY_DN10716_c0_g1	338	------	------	------	------	------	------	------	------	------	------	------	------	------
TRINITY_DN10717_c0_g1	375	------	------	------	------	------	------	------	------	------	------	------	------	------
TRINITY_DN10718_c0_g1	868	GO:0015074;GO:0015074;GO:0015074;GO:0015074;GO:0003676;GO:0003676;GO:0008270;GO:0003676;GO:0003676;	BP:DNA integration;BP:DNA integration;BP:DNA integration;BP:DNA integration;MF:nucleic acid binding;MF:nucleic acid binding;MF:zinc ion binding;MF:nucleic acid binding;MF:nucleic acid binding;	K20477	RGP1	------	------	PNY12188.1;	hypothetical protein L195_g008814 [Trifolium pratense];	gi|130582|sp|P10978.1|POLX_TOBAC;	RecName: Full=Retrovirus-related Pol polyprotein from transposon TNT 1-94; Includes: RecName: Full=Protease; Includes: RecName: Full=Reverse transcriptase; Includes: RecName: Full=Endonuclease;	PF07727.11;	RVT_2;	Reverse transcriptase;
TRINITY_DN10719_c0_g1	712	------	------	------	------	------	------	XP_019446362.1;	PREDICTED: uncharacterized protein LOC109349822 [Lupinus angustifolius];	------	------	PF05553.8;	DUF761;	Cotton fibre expressed protein;
TRINITY_DN1072_c0_g1	1262	GO:0016021;GO:0016021;	CC:integral component of membrane;CC:integral component of membrane;	K15285	SLC35E3	------	------	XP_002285229.1;	PREDICTED: uncharacterized membrane protein At1g06890 [Vitis vinifera];	gi|75158873|sp|Q8RXL8.1|Y1689_ARATH;	RecName: Full=Uncharacterized membrane protein At1g06890;	PF03151.13; PF00892.17;	TPT;EamA;	Triose-phosphate Transporter family;EamA-like transporter family;
TRINITY_DN10720_c0_g1	266	------	------	------	------	------	------	XP_008391956.2;	PREDICTED: lipid droplet-associated hydrolase-like isoform X2 [Malus domestica];	------	------	PF10230.6;	LIDHydrolase;	Lipid-droplet associated hydrolase;
TRINITY_DN10721_c0_g1	275	------	------	K15633	gpmI	map00010; map00260;	Glycolysis / Gluconeogenesis;Glycine, serine and threonine metabolism;	XP_023901813.1;	2,3-bisphosphoglycerate-independent phosphoglycerate mutase-like [Quercus suber];	gi|754306436|sp|G5EFZ1.1|GPMI_CAEEL;	RecName: Full=2,3-bisphosphoglycerate-independent phosphoglycerate mutase; Short=iPGM; AltName: Full=Cofactor-independent phosphoglycerate mutase homolog;	PF06415.10;	iPGM_N;	BPG-independent PGAM N-terminus;
TRINITY_DN10722_c0_g1	811	------	------	K08765	CPT1A	map00071;	Fatty acid degradation;	POE94694.1;	carnitine o-acetyltransferase, mitochondrial [Quercus suber];	gi|59799334|sp|P97742.4|CPT1A_MOUSE;	RecName: Full=Carnitine O-palmitoyltransferase 1, liver isoform; Short=CPT1-L; AltName: Full=Carnitine O-palmitoyltransferase I, liver isoform; Short=CPT I; Short=CPTI-L; AltName: Full=Carnitine palmitoyltransferase 1A;	PF00755.17;	Carn_acyltransf;	Choline/Carnitine o-acyltransferase;
TRINITY_DN10723_c0_g1	816	GO:0016021;GO:0005886;	CC:integral component of membrane;CC:plasma membrane;	------	------	------	------	XP_008239536.1;	PREDICTED: CASP-like protein 1F2 [Prunus mume];	gi|341958569|sp|B9I3X5.1|CSPL3_POPTR;	RecName: Full=CASP-like protein 1F2; Short=PtCASPL1F2;	PF04535.9;	DUF588;	Domain of unknown function;
TRINITY_DN10724_c0_g1	1546	------	------	------	------	------	------	KXZ52965.1;	hypothetical protein GPECTOR_8g338 [Gonium pectorale];	gi|76363507|sp|Q9D3D0.3|TTPAL_MOUSE;	RecName: Full=Alpha-tocopherol transfer protein-like;	PF00650.17; PF13716.3;	CRAL_TRIO;CRAL_TRIO_2;	CRAL/TRIO domain;Divergent CRAL/TRIO domain;
TRINITY_DN10725_c0_g1	1088	GO:0005524;GO:0004674;GO:0005524;GO:0004674;GO:0005524;GO:0004674;GO:0005524;GO:0004674;	MF:ATP binding;MF:protein serine/threonine kinase activity;MF:ATP binding;MF:protein serine/threonine kinase activity;MF:ATP binding;MF:protein serine/threonine kinase activity;MF:ATP binding;MF:protein serine/threonine kinase activity;	K04733	IRAK4	------	------	XP_021664922.1;	probable serine/threonine-protein kinase PBL3 [Hevea brasiliensis];	gi|75318425|sp|O49840.1|APK2B_ARATH;	RecName: Full=Protein kinase 2B, chloroplastic; Flags: Precursor;	PF07714.14; PF00069.22;	Pkinase_Tyr;Pkinase;	Protein tyrosine kinase;Protein kinase domain;
TRINITY_DN10726_c0_g1	450	------	------	------	------	------	------	------	------	------	------	------	------	------
TRINITY_DN10727_c0_g1	1337	GO:0002181;GO:0006412;GO:0006412;GO:0006412;GO:0022625;GO:0005840;GO:0005840;GO:0005840;GO:0003723;GO:0003735;GO:0003735;GO:0003735;GO:0003735;	BP:cytoplasmic translation;BP:translation;BP:translation;BP:translation;CC:cytosolic large ribosomal subunit;CC:ribosome;CC:ribosome;CC:ribosome;MF:RNA binding;MF:structural constituent of ribosome;MF:structural constituent of ribosome;MF:structural constituent of ribosome;MF:structural constituent of ribosome;	K02891	RP-L22e, RPL22	map03010;	Ribosome;	NP_001336711.1;	60S ribosomal protein L22-2 [Glycine max];	gi|54039123|sp|P67985.2|RL22_PIG;	RecName: Full=60S ribosomal protein L22; AltName: Full=Heparin-binding protein HBp15 >gi|54039136|sp|P67984.2|RL22_MOUSE RecName: Full=60S ribosomal protein L22; AltName: Full=Heparin-binding protein HBp15 >gi|75076045|sp|Q4R5I3.3|RL22_MACFA RecName: Full=60S ribosomal protein L22;	PF01776.14;	Ribosomal_L22e;	Ribosomal L22e protein family;
TRINITY_DN10728_c0_g1	426	------	------	K13993	HSP20	map04141;	Protein processing in endoplasmic reticulum;	XP_010273703.1;	PREDICTED: 17.3 kDa class I heat shock protein-like [Nelumbo nucifera];	gi|123556|sp|P27880.1|HSP12_MEDSA;	RecName: Full=18.2 kDa class I heat shock protein;	------	------	------
TRINITY_DN10729_c0_g1	484	------	------	------	------	------	------	------	------	------	------	------	------	------
TRINITY_DN1073_c0_g1	632	------	------	------	------	------	------	------	------	------	------	------	------	------
TRINITY_DN10730_c0_g1	782	------	------	------	------	------	------	------	------	------	------	------	------	------
TRINITY_DN10731_c0_g1	226	GO:0005856;GO:0005856;GO:0005856;GO:0003779;GO:0003779;GO:0003779;	CC:cytoskeleton;CC:cytoskeleton;CC:cytoskeleton;MF:actin binding;MF:actin binding;MF:actin binding;	K05759	PFN	------	------	XP_016469119.1;	PREDICTED: profilin-2-like [Nicotiana tabacum];	gi|730402|sp|P19984.3|PROF2_ACACA;	RecName: Full=Profilin-2; AltName: Full=Basic profilin; AltName: Full=Profilin II;	PF00235.16;	Profilin;	Profilin;
TRINITY_DN10733_c0_g1	860	------	------	------	------	------	------	KMT04602.1;	hypothetical protein BVRB_8g182580 [Beta vulgaris subsp. vulgaris];	gi|232024|sp|Q01197.1|E6_GOSHI;	RecName: Full=Protein E6 [Gossypium hirsutum];	------	------	------
TRINITY_DN10734_c0_g1	1193	------	------	K00761	upp, UPRT	map00240;	Pyrimidine metabolism;	XP_009358780.1;	PREDICTED: uracil phosphoribosyltransferase [Pyrus x bretschneideri];	gi|6647900|sp|P93394.1|UPP_TOBAC;	RecName: Full=Uracil phosphoribosyltransferase; Short=UPRTase; AltName: Full=UMP pyrophosphorylase;	PF14681.3; PF00156.24;	UPRTase;Pribosyltran;	Uracil phosphoribosyltransferase;Phosphoribosyl transferase domain;
TRINITY_DN10735_c0_g1	739	------	------	------	------	------	------	XP_021763462.1;	phosphatidylinositol/phosphatidylcholine transfer protein SFH9-like isoform X1 [Chenopodium quinoa];	gi|544604664|sp|F4J7S8.1|SFH9_ARATH;	RecName: Full=Phosphatidylinositol/phosphatidylcholine transfer protein SFH9; AltName: Full=Protein SEC FOURTEEN HOMOLOGS 9; Short=AtSFH9;	------	------	------
TRINITY_DN10736_c0_g1	313	------	------	------	------	------	------	------	------	------	------	------	------	------
TRINITY_DN10736_c0_g2	1775	GO:0003723;GO:0003723;GO:0003723;GO:0003723;	MF:RNA binding;MF:RNA binding;MF:RNA binding;MF:RNA binding;	K12898	HNRNPF_H	------	------	CDL67989.1;	putative heterogeneous nuclear ribonucleoprotein F-like, partial [Olea europaea];	gi|75070041|sp|Q5E9J1.3|HNRPF_BOVIN;	RecName: Full=Heterogeneous nuclear ribonucleoprotein F; Short=hnRNP F; Contains: RecName: Full=Heterogeneous nuclear ribonucleoprotein F, N-terminally processed;	PF00076.19;	RRM_1;	RNA recognition motif.;
TRINITY_DN10737_c0_g1	452	------	------	------	------	------	------	------	------	------	------	------	------	------
TRINITY_DN10738_c0_g1	1830	GO:0046983;GO:0046983;GO:0046983;	MF:protein dimerization activity;MF:protein dimerization activity;MF:protein dimerization activity;	------	------	------	------	XP_021808487.1;	transcription factor bHLH123-like [Prunus avium];	gi|75299591|sp|Q8GXT3.1|BH123_ARATH;	RecName: Full=Transcription factor bHLH123; AltName: Full=Basic helix-loop-helix protein 123; Short=AtbHLH123; Short=bHLH 123; AltName: Full=Transcription factor EN 63; AltName: Full=bHLH transcription factor bHLH123;	------	------	------
TRINITY_DN10739_c0_g1	631	------	------	------	------	------	------	------	------	------	------	------	------	------
TRINITY_DN1074_c0_g1	326	GO:0016491;	MF:oxidoreductase activity;	------	------	------	------	PHT53194.1;	Short-chain dehydrogenase TIC 32, chloroplastic [Capsicum baccatum];	gi|34395772|sp|Q8CEE7.1|RDH13_MOUSE;	RecName: Full=Retinol dehydrogenase 13;	PF00106.22; PF13561.3;	adh_short;adh_short_C2;	short chain dehydrogenase;Enoyl;
TRINITY_DN10740_c0_g1	327	------	------	------	------	------	------	------	------	------	------	------	------	------
TRINITY_DN10741_c0_g1	1467	------	------	K01183	E3.2.1.14	map00520;	Amino sugar and nucleotide sugar metabolism;	------	------	------	------	PF01607.21;	CBM_14;	Chitin binding Peritrophin-A domain;
TRINITY_DN10742_c0_g1	1102	GO:0016491;GO:0016491;GO:0016491;	MF:oxidoreductase activity;MF:oxidoreductase activity;MF:oxidoreductase activity;	------	------	------	------	XP_021864352.1;	quinone-oxidoreductase homolog, chloroplastic [Spinacia oleracea];	gi|67460954|sp|Q8H0M1.1|QORH_SPIOL;	RecName: Full=Quinone-oxidoreductase homolog, chloroplastic; AltName: Full=ceQORH;	PF00107.23; PF08240.9; PF13602.3;	ADH_zinc_N;ADH_N;ADH_zinc_N_2;	Zinc-binding dehydrogenase;Alcohol dehydrogenase GroES-like domain;Zinc-binding dehydrogenase;
TRINITY_DN10743_c0_g1	993	GO:0006807;GO:0006807;GO:0006807;GO:0016810;GO:0016810;GO:0016810;	BP:nitrogen compound metabolic process;BP:nitrogen compound metabolic process;BP:nitrogen compound metabolic process;MF:hydrolase activity, acting on carbon-nitroge;MF:hydrolase activity, acting on carbon-nitroge;MF:hydrolase activity, acting on carbon-nitroge;	K13035	NIT4	map00460;	Cyanoamino acid metabolism;	XP_021887472.1;	bifunctional nitrilase/nitrile hydratase NIT4A [Carica papaya];	gi|122249081|sp|Q3LRV4.1|NRL4B_LUPAN;	RecName: Full=Bifunctional nitrilase/nitrile hydratase NIT4B; Short=LaNIT4B; AltName: Full=3-cyanoalanine hydratase; AltName: Full=Cyanoalanine nitrilase B [Lupinus angustifolius];	PF00795.19;	CN_hydrolase;	Carbon-nitrogen hydrolase;
TRINITY_DN10745_c0_g1	2392	GO:0016491;GO:0016491;	MF:oxidoreductase activity;MF:oxidoreductase activity;	K00344	qor, CRYZ	------	------	XP_016454916.1;	PREDICTED: quinone oxidoreductase-like [Nicotiana tabacum];	gi|12230939|sp|P43903.2|QOR_PSEAE;	RecName: Full=Quinone oxidoreductase; AltName: Full=NADPH:quinone reductase;	PF00107.23; PF13602.3; PF08240.9; PF00583.22; PF13508.4; PF13673.4;	ADH_zinc_N;ADH_zinc_N_2;ADH_N;Acetyltransf_1;Acetyltransf_7;Acetyltransf_10;	Zinc-binding dehydrogenase;Zinc-binding dehydrogenase;Alcohol dehydrogenase GroES-like domain;Acetyltransferase;Acetyltransferase;Acetyltransferase;
TRINITY_DN10746_c0_g1	500	------	------	------	------	------	------	------	------	------	------	------	------	------
TRINITY_DN10746_c0_g2	2067	GO:0005768;GO:0005802;GO:0016021;	CC:endosome;CC:trans-Golgi network;CC:integral component of membrane;	------	------	------	------	XP_002280699.1;	PREDICTED: uncharacterized protein LOC100259697 [Vitis vinifera];	------	------	------	------	------
TRINITY_DN10747_c0_g1	247	------	------	------	------	------	------	------	------	gi|49035756|sp|Q9U6D3.3|CALM_MYXGL;	RecName: Full=Calmodulin; Short=CaM;	------	------	------
TRINITY_DN10748_c0_g1	2234	------	------	------	------	------	------	XP_021849662.1;	F-box/LRR-repeat protein 10-like isoform X1 [Spinacia oleracea];	gi|75337079|sp|Q9SDA8.1|FBL10_ARATH;	RecName: Full=F-box/LRR-repeat protein 10;	PF00300.19;	His_Phos_1;	Histidine phosphatase superfamily;
TRINITY_DN10749_c0_g1	741	GO:0006749;GO:0005737;GO:0004364;	BP:glutathione metabolic process;CC:cytoplasm;MF:glutathione transferase activity;	K00799	GST, gst	map00480;	Glutathione metabolism;	XP_021605469.1;	glutathione S-transferase F9-like [Manihot esculenta];	gi|378405179|sp|P30104.2|GSTT1_DROER;	RecName: Full=Glutathione S-transferase 1-1; AltName: Full=DDT-dehydrochlorinase; AltName: Full=GST class-theta;	PF02798.17; PF13417.3; PF13409.3; PF13410.3; PF00043.22;	GST_N;GST_N_3;GST_N_2;GST_C_2;GST_C;	Glutathione S-transferase, N-terminal domain;Glutathione S-transferase, N-terminal domain;Glutathione S-transferase, N-terminal domain;Glutathione S-transferase, C-terminal domain;Glutathione S-transferase, C-terminal domain;
TRINITY_DN1075_c0_g1	261	------	------	------	------	------	------	------	------	------	------	------	------	------
TRINITY_DN10750_c0_g1	1453	------	------	------	------	------	------	------	------	------	------	------	------	------
TRINITY_DN10751_c0_g1	867	------	------	------	------	------	------	------	------	------	------	PF01091.15;	PTN_MK_C;	PTN/MK heparin-binding protein family, C-terminal domain;
TRINITY_DN10752_c0_g1	1236	------	------	------	------	------	------	XP_021837146.1;	E3 ubiquitin-protein ligase At3g02290-like [Spinacia oleracea];	gi|75301658|sp|Q8LPN7.1|RNG1L_ARATH;	RecName: Full=E3 ubiquitin-protein ligase RING1-like; AltName: Full=RING finger protein 1;	PF13639.3; PF17123.2; PF13923.3; PF12678.4; PF13920.3; PF00097.22; PF13445.3;	zf-RING_2;zf-RING_11;zf-C3HC4_2;zf-rbx1;zf-C3HC4_3;zf-C3HC4;zf-RING_UBOX;	Ring finger domain;RING-like zinc finger;Zinc finger, C3HC4 type;RING-H2 zinc finger domain;Zinc finger, C3HC4 type;Zinc finger, C3HC4 type;RING-type zinc-finger;
TRINITY_DN10753_c0_g1	1118	------	------	------	------	------	------	XP_012093007.1;	uncharacterized protein LOC105650678 [Jatropha curcas];	------	------	------	------	------
TRINITY_DN10754_c0_g1	1117	GO:0006364;GO:0006364;GO:0006364;GO:0008168;GO:0003723;GO:0008168;GO:0003723;GO:0008168;GO:0003723;	BP:rRNA processing;BP:rRNA processing;BP:rRNA processing;MF:methyltransferase activity;MF:RNA binding;MF:methyltransferase activity;MF:RNA binding;MF:methyltransferase activity;MF:RNA binding;	K14563	NOP1, FBL	map03008;	Ribosome biogenesis in eukaryotes;	XP_005650986.1;	Fibrillarin [Coccomyxa subellipsoidea C-169];	gi|55584008|sp|Q9W1V3.1|FBRL_DROME;	RecName: Full=rRNA 2'-O-methyltransferase fibrillarin; AltName: Full=Histone-glutamine methyltransferase;	PF01269.14; PF08704.7;	Fibrillarin;GCD14;	Fibrillarin;tRNA methyltransferase complex GCD14 subunit;
TRINITY_DN10755_c0_g1	521	------	------	------	------	------	------	------	------	------	------	------	------	------
TRINITY_DN10756_c0_g1	620	------	------	------	------	------	------	------	------	------	------	------	------	------
TRINITY_DN10757_c0_g1	1421	------	------	------	------	------	------	XP_021910577.1;	uncharacterized protein LOC110824300 [Carica papaya];	------	------	------	------	------
TRINITY_DN10758_c0_g1	3269	GO:0016021;GO:0032440;GO:0005524;GO:0004714;	CC:integral component of membrane;MF:2-alkenal reductase [NA;MF:ATP binding;MF:transmembrane receptor protein tyrosine kinase activity;	------	------	------	------	XP_010683484.1;	PREDICTED: probable LRR receptor-like serine/threonine-protein kinase IRK [Beta vulgaris subsp. vulgaris];	gi|75335631|sp|Q9LY03.1|IRK_ARATH;	RecName: Full=Probable LRR receptor-like serine/threonine-protein kinase IRK; AltName: Full=Inflorescence and root apices receptor-like kinase; Flags: Precursor;	PF07714.14; PF00069.22; PF13855.3; PF12799.4; PF08263.9; PF05725.9;	Pkinase_Tyr;Pkinase;LRR_8;LRR_4;LRRNT_2;FNIP;	Protein tyrosine kinase;Protein kinase domain;Leucine rich repeat;Leucine Rich repeats;Leucine rich repeat N-terminal domain;FNIP Repeat;
TRINITY_DN10759_c0_g1	1999	GO:0016021;GO:0016021;GO:0022857;GO:0022857;	CC:integral component of membrane;CC:integral component of membrane;MF:transmembrane transporter activity;MF:transmembrane transporter activity;	K03457	TC.NCS1	------	------	XP_002264940.2;	PREDICTED: purine-uracil permease NCS1 [Vitis vinifera];	gi|75181247|sp|Q9LZD0.1|NCS1_ARATH;	RecName: Full=Purine-uracil permease NCS1; AltName: Full=Nucleobase cation symporter 1; Short=AtNCS1; AltName: Full=Plastidic nucleobase transporter; AltName: Full=Uracil/purine transport protein NCS1;	PF02133.12;	Transp_cyt_pur;	Permease for cytosine/purines, uracil, thiamine, allantoin;
TRINITY_DN1076_c0_g1	232	------	------	------	------	------	------	XP_023902633.1;	uncharacterized protein LOC112014481 [Quercus suber];	------	------	------	------	------
TRINITY_DN10760_c0_g1	823	GO:0016021;GO:0016021;GO:0016021;GO:0016021;GO:0016021;	CC:integral component of membrane;CC:integral component of membrane;CC:integral component of membrane;CC:integral component of membrane;CC:integral component of membrane;	------	------	------	------	XP_015636843.1;	PREDICTED: CLPTM1-like membrane protein cnrB [Oryza sativa Japonica Group];	gi|82182681|sp|Q6DEL2.1|CLPT1_DANRE;	RecName: Full=Cleft lip and palate transmembrane protein 1 homolog;	PF05602.9;	CLPTM1;	Cleft lip and palate transmembrane protein 1;
TRINITY_DN10761_c0_g1	849	------	------	K07198	PRKAA, AMPK	------	------	XP_010529203.1;	PREDICTED: CBL-interacting serine/threonine-protein kinase 12-like [Tarenaya hassleriana];	gi|75337443|sp|Q9SN43.1|CIPKC_ARATH;	RecName: Full=CBL-interacting serine/threonine-protein kinase 12; AltName: Full=SNF1-related kinase 3.9; AltName: Full=SOS2-like protein kinase PKS8;	PF03822.11;	NAF;	NAF domain;
TRINITY_DN10762_c0_g1	1101	GO:0016021;GO:0016021;GO:0016021;	CC:integral component of membrane;CC:integral component of membrane;CC:integral component of membrane;	------	------	------	------	XP_002528390.1;	PREDICTED: uncharacterized protein LOC8265767 isoform X1 [Ricinus communis];	------	------	------	------	------
TRINITY_DN10763_c0_g1	1521	GO:0007165;GO:0005886;GO:0003824;GO:0003824;GO:0003824;GO:0003824;	BP:signal transduction;CC:plasma membrane;MF:catalytic activity;MF:catalytic activity;MF:catalytic activity;MF:catalytic activity;	------	------	------	------	XP_002262692.1;	PREDICTED: lanC-like protein GCL1 isoform X1 [Vitis vinifera];	gi|75262566|sp|Q9FJN7.1|GCL1_ARATH;	RecName: Full=LanC-like protein GCL1; AltName: Full=G protein-coupled receptor 2-like protein 1; Short=Protein GCR2-like 1;	PF05147.10;	LANC_like;	Lanthionine synthetase C-like protein;
TRINITY_DN10764_c0_g1	736	------	------	K13993	HSP20	map04141;	Protein processing in endoplasmic reticulum;	XP_010106457.1;	17.4 kDa class I heat shock protein [Morus notabilis];	gi|21264442|sp|P13853.2|HS17C_ARATH;	RecName: Full=17.6 kDa class I heat shock protein 3; AltName: Full=17.6 kDa heat shock protein 3; Short=AtHsp17.6C;	PF00011.18;	HSP20;	Hsp20/alpha crystallin family;
TRINITY_DN10765_c0_g1	1220	------	------	------	------	------	------	XP_023896398.1;	trihelix transcription factor ASIL2-like [Quercus suber];	gi|75273560|sp|Q9LJG8.1|ASIL2_ARATH;	RecName: Full=Trihelix transcription factor ASIL2; AltName: Full=6B-interacting protein 1-like 2; AltName: Full=Trihelix DNA-binding protein ASIL2;	PF13837.3; PF10545.6; PF12776.4;	Myb_DNA-bind_4;MADF_DNA_bdg;Myb_DNA-bind_3;	Myb/SANT-like DNA-binding domain;Alcohol dehydrogenase transcription factor Myb/SANT-like;Myb/SANT-like DNA-binding domain;
TRINITY_DN10766_c0_g1	250	GO:0016021;GO:0016021;GO:0016021;GO:0016021;GO:0016740;	CC:integral component of membrane;CC:integral component of membrane;CC:integral component of membrane;CC:integral component of membrane;MF:transferase activity;	------	------	------	------	OEL27944.1;	Phosphatidylinositol:ceramide inositolphosphotransferase [Dichanthelium oligosanthes];	gi|75103416|sp|Q5N7A7.1|IPCS_ORYSJ;	RecName: Full=Phosphatidylinositol:ceramide inositolphosphotransferase; AltName: Full=Inositol-phosphorylceramide synthase; Short=IPC synthase; AltName: Full=Protein ENHANCING RPW8-MEDIATED HR-LIKE CELL DEATH 1; AltName: Full=Sphingolipid synthase >gi|410591640|sp|B8ACH9.1|IPCS_ORYSI RecName: Full=Phosphatidylinositol:ceramide inositolphosphotransferase; AltName: Full=Inositol-phosphorylceramide …	------	------	------
TRINITY_DN10766_c0_g2	340	------	------	------	------	------	------	KMT05892.1;	hypothetical protein BVRB_7g165500 [Beta vulgaris subsp. vulgaris];	gi|75274625|sp|Q9SH93.1|IPCS2_ARATH;	RecName: Full=Phosphatidylinositol:ceramide inositolphosphotransferase 2; AltName: Full=Inositol-phosphorylceramide synthase 2; Short=AtIPCS2; Short=IPC synthase 2; AltName: Full=Protein ENHANCING RPW8-MEDIATED HR-LIKE CELL DEATH 1; AltName: Full=Sphingolipid synthase 2;	------	------	------
TRINITY_DN10767_c1_g1	218	------	------	------	------	------	------	------	------	------	------	------	------	------
TRINITY_DN10768_c0_g1	1327	GO:0030001;GO:0046872;	BP:metal ion transport;MF:metal ion binding;	------	------	------	------	XP_011038679.1;	PREDICTED: heavy metal-associated isoprenylated plant protein 26 [Populus euphratica];	gi|75263843|sp|Q9LF57.1|HIP21_ARATH;	RecName: Full=Heavy metal-associated isoprenylated plant protein 21; Short=AtHIPP21; Flags: Precursor;	PF00403.23;	HMA;	Heavy-metal-associated domain;
TRINITY_DN10769_c0_g1	528	------	------	------	------	------	------	------	------	gi|341940968|sp|O88910.2|MPP3_MOUSE;	RecName: Full=MAGUK p55 subfamily member 3; AltName: Full=Discs large homolog 3; AltName: Full=Protein MPP3;	PF02828.13;	L27;	L27 domain;
TRINITY_DN1077_c0_g1	2086	------	------	------	------	------	------	------	------	------	------	------	------	------
TRINITY_DN10770_c0_g1	1269	GO:0005789;	CC:endoplasmic reticulum membrane;	K19371	DNAJC25	------	------	OMO64912.1;	hypothetical protein COLO4_31725 [Corchorus olitorius];	gi|75328847|sp|Q8GUN6.1|DNJ50_ARATH;	RecName: Full=Chaperone protein dnaJ 50; Short=AtDjC50; Short=AtJ50;	PF00226.28;	DnaJ;	DnaJ domain;
TRINITY_DN10770_c0_g2	290	------	------	------	------	------	------	------	------	------	------	------	------	------
TRINITY_DN10771_c0_g1	860	------	------	------	------	------	------	XP_010678457.1;	PREDICTED: formin-like protein 2 isoform X1 [Beta vulgaris subsp. vulgaris];	------	------	------	------	------
TRINITY_DN10772_c0_g1	1632	------	------	------	------	------	------	XP_010688741.1;	PREDICTED: uncharacterized protein LOC104902609 [Beta vulgaris subsp. vulgaris];	------	------	PF02620.14;	DUF177;	Uncharacterized ACR, COG1399;
TRINITY_DN10773_c0_g1	422	------	------	------	------	------	------	------	------	------	------	------	------	------
TRINITY_DN10774_c0_g1	3119	------	------	------	------	------	------	XP_002315827.3;	pentatricopeptide repeat-containing protein At1g73400, mitochondrial [Populus trichocarpa];	gi|193806278|sp|Q9FX35.2|PP117_ARATH;	RecName: Full=Pentatricopeptide repeat-containing protein At1g73400, mitochondrial; Flags: Precursor;	PF13041.3; PF12854.4; PF01535.17; PF13812.3; PF17177.1;	PPR_2;PPR_1;PPR;PPR_3;PPR_long;	PPR repeat family;PPR repeat;PPR repeat;Pentatricopeptide repeat domain;Pentacotripeptide-repeat region of PROPR;
TRINITY_DN10775_c0_g1	376	GO:0003723;GO:0003723;GO:0003723;	MF:RNA binding;MF:RNA binding;MF:RNA binding;	K09537	DNAJC17	------	------	XP_020213735.1;	dnaJ homolog subfamily C member 17 [Cajanus cajan];	------	------	------	------	------
TRINITY_DN10776_c0_g1	994	------	------	------	------	------	------	------	------	------	------	------	------	------
TRINITY_DN10776_c0_g2	547	------	------	------	------	------	------	------	------	------	------	------	------	------
TRINITY_DN10777_c0_g1	377	------	------	------	------	------	------	------	------	------	------	------	------	------
TRINITY_DN10778_c0_g1	545	GO:0044666;GO:0048188;GO:0044666;GO:0048188;GO:0044666;GO:0048188;	CC:MLL3/4 complex;CC:Set1C/COMPASS complex;CC:MLL3/4 complex;CC:Set1C/COMPASS complex;CC:MLL3/4 complex;CC:Set1C/COMPASS complex;	K14965	DPY30	------	------	XP_002499412.1;	dpy-30 like protein [Micromonas commoda];	gi|74869632|sp|Q9VKQ9.1|DPY30_DROME;	RecName: Full=Protein dpy-30 homolog; AltName: Full=Dpy-30-like protein 1;	PF05186.10;	Dpy-30;	Dpy-30 motif;
TRINITY_DN10779_c0_g1	1652	GO:0010584;GO:0080088;GO:0080074;GO:0080073;GO:0080075;GO:0080072;GO:0016747;	BP:pollen exine formation;BP:spermidine hydroxycinnamate conjugate biosynthetic process;MF:spermidin;MF:spermidin;MF:spermidin;MF:spermidin;MF:transferase activity, transferring acyl groups other than amino-acyl groups;	K13065	E2.3.1.133, HCT	map00941; map00940; map00945;	Flavonoid biosynthesis;Phenylpropanoid biosynthesis;Stilbenoid, diarylheptanoid and gingerol biosynthesis;	XP_002269790.1;	PREDICTED: spermidine hydroxycinnamoyl transferase [Vitis vinifera];	gi|75099047|sp|O64470.1|SHT_ARATH;	RecName: Full=Spermidine hydroxycinnamoyl transferase; AltName: Full=BAHD-like hydroxycinnamoyl transferase;	PF02458.12;	Transferase;	Transferase family;
TRINITY_DN1078_c0_g1	289	------	------	------	------	------	------	------	------	------	------	------	------	------
TRINITY_DN10780_c0_g1	1854	------	------	------	------	------	------	------	------	gi|27151475|sp|Q9BLJ6.1|BAGS_BOMMO;	RecName: Full=BAG domain-containing protein Samui;	PF02179.13;	BAG;	BAG domain;
TRINITY_DN10781_c0_g1	239	------	------	------	------	------	------	------	------	gi|74629937|sp|Q8NIN9.1|HYP1_DAVTA;	RecName: Full=Hydrophobin-1; AltName: Allergen=Cla h ?; Flags: Precursor;	------	------	------
TRINITY_DN10782_c0_g1	226	------	------	------	------	------	------	------	------	------	------	------	------	------
TRINITY_DN10783_c0_g1	1790	GO:0006334;GO:0000786;GO:0005634;GO:0003677;	BP:nucleosome assembly;CC:nucleosome;CC:nucleus;MF:DNA binding;	------	------	------	------	XP_021658555.1;	histone H1-like [Hevea brasiliensis];	gi|75334527|sp|Q9FYS5.1|HMGYA_MAIZE;	RecName: Full=HMG-Y-related protein A; Short=ZmHMGA; AltName: Full=High mobility group A protein;	PF00538.16;	Linker_histone;	linker histone H1 and H5 family;
TRINITY_DN10783_c1_g1	222	------	------	------	------	------	------	------	------	------	------	------	------	------
TRINITY_DN10784_c0_g1	2309	------	------	------	------	------	------	XP_015884300.1;	PREDICTED: protein CYPRO4 [Ziziphus jujuba];	gi|729273|sp|P40781.1|CYPR4_CYNCA;	RecName: Full=Protein CYPRO4 [Cynara cardunculus];	PF08553.7;	VID27;	VID27 cytoplasmic protein;
TRINITY_DN10785_c0_g1	636	------	------	------	------	------	------	------	------	------	------	------	------	------
TRINITY_DN10786_c0_g1	2221	GO:0005634;GO:0005634;GO:0005634;GO:0005634;GO:0005634;GO:0003677;GO:0008289;GO:0003677;GO:0008289;GO:0003677;GO:0008289;GO:0003677;GO:0008289;GO:0003677;GO:0008289;	CC:nucleus;CC:nucleus;CC:nucleus;CC:nucleus;CC:nucleus;MF:DNA binding;MF:lipid binding;MF:DNA binding;MF:lipid binding;MF:DNA binding;MF:lipid binding;MF:DNA binding;MF:lipid binding;MF:DNA binding;MF:lipid binding;	K09338	HD-ZIP	------	------	XP_012075627.1;	homeobox-leucine zipper protein ATHB-14 [Jatropha curcas];	gi|75119691|sp|Q6AST1.1|HOX32_ORYSJ;	RecName: Full=Homeobox-leucine zipper protein HOX32; AltName: Full=HD-ZIP protein HOX32; AltName: Full=Homeodomain transcription factor HOX32; AltName: Full=OsHox32;	PF08670.8; PF01852.16;	MEKHLA;START;	MEKHLA domain;START domain;
TRINITY_DN10787_c0_g1	3074	GO:0034088;GO:0000785;GO:0032116;GO:0003690;	BP:maintenance of mitotic sister chromatid cohesion;CC:chromatin;CC:SMC loading complex;MF:double-stranded DNA binding;	K11266	MAU2	------	------	XP_010650792.1;	PREDICTED: uncharacterized protein LOC100253529 isoform X1 [Vitis vinifera];	gi|118597347|sp|Q9Y6X3.2|SCC4_HUMAN;	RecName: Full=MAU2 chromatid cohesion factor homolog; Short=MAU-2; AltName: Full=Cohesin loading complex subunit SCC4 homolog;	PF10345.6;	Cohesin_load;	Cohesin loading factor;
TRINITY_DN10788_c0_g1	978	------	------	------	------	------	------	XP_024174649.1;	uncharacterized protein At4g22758 isoform X2 [Rosa chinensis];	gi|75217928|sp|Q56XJ7.1|Y4276_ARATH;	RecName: Full=Uncharacterized protein At4g22758;	------	------	------
TRINITY_DN10789_c0_g1	1516	GO:0016021;	CC:integral component of membrane;	K07297	ADIPOR	------	------	XP_022751182.1;	heptahelical transmembrane protein 4 isoform X1 [Durio zibethinus];	gi|75213596|sp|Q9SZG0.1|HHP4_ARATH;	RecName: Full=Heptahelical transmembrane protein 4; AltName: Full=PAQR family protein HHP4;	PF03006.17;	HlyIII;	Haemolysin-III related;
TRINITY_DN10790_c0_g1	562	------	------	------	------	------	------	------	------	------	------	------	------	------
TRINITY_DN10791_c0_g1	490	GO:0006412;GO:0015935;GO:0019843;GO:0003735;	BP:translation;CC:small ribosomal subunit;MF:rRNA binding;MF:structural constituent of ribosome;	K02997	RP-S9e, RPS9	map03010;	Ribosome;	AFK33393.1;	unknown [Lotus japonicus];	gi|20178311|sp|P46781.3|RS9_HUMAN;	RecName: Full=40S ribosomal protein S9 >gi|52783339|sp|Q6ZWN5.3|RS9_MOUSE RecName: Full=40S ribosomal protein S9 >gi|52788199|sp|P29314.4|RS9_RAT RecName: Full=40S ribosomal protein S9 >gi|182705273|sp|A9L913.1|RS9_PAPAN RecName: Full=40S ribosomal protein S9 >gi|189044386|sp|A6QLG5.1|RS9_BOVIN RecName: Full=40S ribosomal protein S9;	PF01479.22; PF00163.16;	S4;Ribosomal_S4;	S4 domain;Ribosomal protein S4/S9 N-terminal domain;
TRINITY_DN10792_c0_g1	576	------	------	------	------	------	------	------	------	gi|296452994|sp|Q6P1J6.3|PLB1_HUMAN;	RecName: Full=Phospholipase B1, membrane-associated; Short=Phospholipase B; Short=hPLB; AltName: Full=Phospholipase B/lipase; Short=PLB/LIP; Includes: RecName: Full=Phospholipase A2; Includes: RecName: Full=Lysophospholipase; Flags: Precursor;	------	------	------
TRINITY_DN10793_c0_g1	266	GO:0047939;GO:0016491;	MF:L-glucuronate reductase activity;MF:oxidoreductase activity;	K19642	GALUR	map00053;	Ascorbate and aldarate metabolism;	PSS26822.1;	D-galacturonate reductase [Actinidia chinensis var. chinensis];	gi|75219554|sp|O49133.1|GALUR_FRAAN;	RecName: Full=D-galacturonate reductase; Short=FaGalUR; AltName: Full=Aldo-keto reductase 2;	PF00248.18;	Aldo_ket_red;	Aldo/keto reductase family;
TRINITY_DN10794_c0_g1	257	GO:0009507;	CC:chloroplast;	------	------	------	------	OVA02435.1;	hypothetical protein BVC80_9099g252 [Macleaya cordata];	------	------	------	------	------
TRINITY_DN10795_c0_g1	627	GO:0046872;GO:0046872;GO:0046872;GO:0046872;GO:0046872;	MF:metal ion binding;MF:metal ion binding;MF:metal ion binding;MF:metal ion binding;MF:metal ion binding;	------	------	------	------	GAV64882.1;	zf-CCCH domain-containing protein [Cephalotus follicularis];	gi|75249536|sp|Q941Q3.1|C3H37_ARATH;	RecName: Full=Zinc finger CCCH domain-containing protein 37; Short=AtC3H37; AltName: Full=ENHANCER OF AG-4 protein 1;	PF00642.21; PF14608.3;	zf-CCCH;zf-CCCH_2;	Zinc finger C-x8-C-x5-C-x3-H type;RNA-binding, Nab2-type zinc finger;
TRINITY_DN10796_c0_g1	960	------	------	------	------	------	------	------	------	------	------	------	------	------
TRINITY_DN10797_c0_g1	1639	------	------	------	------	------	------	OWM82483.1;	hypothetical protein CDL15_Pgr002058 [Punica granatum];	gi|75263847|sp|Q9LF92.1|P2A15_ARATH;	RecName: Full=F-box protein PP2-A15; AltName: Full=Protein PHLOEM PROTEIN 2-LIKE A15; Short=AtPP2-A15;	PF14299.3;	PP2;	Phloem protein 2;
TRINITY_DN10798_c0_g1	2506	------	------	------	------	------	------	XP_023876384.1;	F-box/kelch-repeat protein At1g22040 [Quercus suber];	gi|75311353|sp|Q9LM55.1|FBK8_ARATH;	RecName: Full=F-box/kelch-repeat protein At1g22040;	PF01344.22; PF13964.3; PF13418.3; PF13415.3; PF07646.12; PF12937.4; PF00646.30;	Kelch_1;Kelch_6;Kelch_4;Kelch_3;Kelch_2;F-box-like;F-box;	Kelch motif;Kelch motif;Galactose oxidase, central domain;Galactose oxidase, central domain;Kelch motif;F-box-like;F-box domain;
TRINITY_DN10799_c0_g1	2218	GO:0009626;GO:0016021;GO:0008324;	BP:plant-type hypersensitive response;CC:integral component of membrane;MF:cation transmembrane transporter activity;	------	------	------	------	XP_021726012.1;	cyclic nucleotide-gated ion channel 4-like isoform X2 [Chenopodium quinoa];	gi|38503128|sp|Q94AS9.2|CNGC4_ARATH;	RecName: Full=Cyclic nucleotide-gated ion channel 4; Short=AtCNGC4; AltName: Full=Cyclic nucleotide- and calmodulin-regulated ion channel 4; Short=AtHLM1;	PF00027.26;	cNMP_binding;	Cyclic nucleotide-binding domain;
TRINITY_DN108_c0_g1	246	------	------	K14073	PNLIP, PL	map00561;	Glycerolipid metabolism;	------	------	------	------	------	------	------
TRINITY_DN1080_c0_g1	773	------	------	------	------	------	------	------	------	gi|1345867|sp|P80518.1|CU55_ARADI;	RecName: Full=Adult-specific rigid cuticular protein 15.5; Short=ACP 15.5;	------	------	------
TRINITY_DN10800_c0_g1	896	------	------	------	------	------	------	XP_019428838.1;	PREDICTED: uncharacterized protein LOC109336596 isoform X5 [Lupinus angustifolius];	------	------	PF05623.9;	DUF789;	Protein of unknown function;
TRINITY_DN10801_c0_g1	1559	GO:0006351;GO:0006351;GO:0006351;GO:0005634;GO:0005634;GO:0005634;GO:0003677;GO:0003700;GO:0003677;GO:0003700;GO:0003677;GO:0003700;	BP:transcription, DNA-templated;BP:transcription, DNA-templated;BP:transcription, DNA-templated;CC:nucleus;CC:nucleus;CC:nucleus;MF:DNA binding;MF:transcription factor activity, sequence-specific DNA binding;MF:DNA binding;MF:transcription factor activity, sequence-specific DNA binding;MF:DNA binding;MF:transcription factor activity, sequence-specific DNA binding;	K09286	EREBP	------	------	XP_022768320.1;	ethylene-responsive transcription factor RAP2-4-like [Durio zibethinus];	gi|75244611|sp|Q8H1E4.1|RAP24_ARATH;	RecName: Full=Ethylene-responsive transcription factor RAP2-4; AltName: Full=Ethylene-responsive transcription factor ERF059; AltName: Full=Protein RELATED TO APETALA2 4;	PF00847.17;	AP2;	AP2 domain;
TRINITY_DN10802_c0_g1	1535	------	------	------	------	------	------	XP_011088326.1;	uncharacterized protein LOC105169599 [Sesamum indicum];	------	------	PF03107.13; PF07649.9; PF01197.15;	C1_2;C1_3;Ribosomal_L31;	C1 domain;C1-like domain;Ribosomal protein L31;
TRINITY_DN10803_c0_g1	820	------	------	K14753	RACK1	------	------	XP_003060952.1;	predicted protein [Micromonas pusilla CCMP1545];	gi|14286121|sp|O18640.2|GBLP_DROME;	RecName: Full=Guanine nucleotide-binding protein subunit beta-like protein; AltName: Full=Receptor of activated protein kinase C homolog;	PF00400.29;	WD40;	WD domain, G-beta repeat;
TRINITY_DN10803_c0_g2	1004	GO:0005840;GO:0016301;	CC:ribosome;MF:kinase activity;	K14753	RACK1	------	------	XP_013897347.1;	Guanine nucleotide-binding protein subunit beta-like protein [Monoraphidium neglectum];	gi|121026|sp|P25387.1|GBLP_CHLRE;	RecName: Full=Guanine nucleotide-binding protein subunit beta-like protein;	PF00400.29;	WD40;	WD domain, G-beta repeat;
TRINITY_DN10804_c0_g1	616	------	------	------	------	------	------	------	------	------	------	------	------	------
TRINITY_DN10805_c0_g1	2862	------	------	K11807	WDTC1	------	------	XP_020409767.1;	WD and tetratricopeptide repeats protein 1 isoform X2 [Prunus persica];	gi|41018461|sp|Q80ZK9.1|WDTC1_MOUSE;	RecName: Full=WD and tetratricopeptide repeats protein 1;	PF00400.29; PF12894.4;	WD40;ANAPC4_WD40;	WD domain, G-beta repeat;Anaphase-promoting complex subunit 4 WD40 domain;
TRINITY_DN10806_c0_g1	1124	GO:0031047;GO:0003723;GO:0003968;	BP:gene silencing by RNA;MF:RNA binding;MF:RNA-directed RNA polymerase activity;	K11699	RDR, RDRP	------	------	GAV88059.1;	RdRP domain-containing protein [Cephalotus follicularis];	gi|322967571|sp|O82189.2|RDR4_ARATH;	RecName: Full=Probable RNA-dependent RNA polymerase 4; Short=AtRDRP4; AltName: Full=RNA-directed RNA polymerase 4;	PF05183.9;	RdRP;	RNA dependent RNA polymerase;
TRINITY_DN10808_c0_g1	2002	GO:0006355;GO:0006351;GO:0006355;GO:0006351;	BP:regulation of transcription, DNA-templated;BP:transcription, DNA-templated;BP:regulation of transcription, DNA-templated;BP:transcription, DNA-templated;	------	------	------	------	CBI17738.3;	unnamed protein product, partial [Vitis vinifera];	gi|75177815|sp|Q9LPR8.1|SCL3_ARATH;	RecName: Full=Scarecrow-like protein 3; Short=AtSCL3; AltName: Full=GRAS family protein 5; Short=AtGRAS-5;	PF03514.11;	GRAS;	GRAS domain family;
TRINITY_DN10809_c0_g1	892	GO:0016787;	MF:hydrolase activity;	K07766	E3.6.1.52	------	------	XP_021909794.1;	nudix hydrolase 18, mitochondrial-like [Carica papaya];	gi|68565953|sp|Q9ZU95.1|NUD17_ARATH;	RecName: Full=Nudix hydrolase 17, mitochondrial; Short=AtNUDT17; Flags: Precursor;	PF00293.25;	NUDIX;	NUDIX domain;
TRINITY_DN1081_c0_g1	627	GO:0016021;GO:0016021;GO:0005524;GO:0042626;GO:0005524;GO:0042626;	CC:integral component of membrane;CC:integral component of membrane;MF:ATP binding;MF:ATPase activity, coupled to transmembrane movement of substances;MF:ATP binding;MF:ATPase activity, coupled to transmembrane movement of substances;	------	------	------	------	XP_006290257.1;	ABC transporter A family member 2 [Capsella rubella];	gi|75327852|sp|Q84K47.1|AB2A_ARATH;	RecName: Full=ABC transporter A family member 2; Short=ABC transporter ABCA.2; Short=AtABCA2; AltName: Full=ABC2 homolog 1;	------	------	------
TRINITY_DN10810_c0_g1	2773	------	------	------	------	------	------	XP_006429563.1;	MACPF domain-containing protein CAD1 [Citrus clementina];	gi|75169350|sp|Q9C7N2.1|CAD1_ARATH;	RecName: Full=MACPF domain-containing protein CAD1; AltName: Full=Protein CONSTITUTIVELY ACTIVATED CELL DEATH 1; Short=Protein CAD1;	PF01823.16;	MACPF;	MAC/Perforin domain;
TRINITY_DN10811_c0_g1	1015	------	------	------	------	------	------	------	------	------	------	------	------	------
TRINITY_DN10812_c0_g1	1258	GO:0016021;GO:0016021;GO:0016021;	CC:integral component of membrane;CC:integral component of membrane;CC:integral component of membrane;	------	------	------	------	XP_009771011.1;	PREDICTED: neuferricin isoform X1 [Nicotiana sylvestris];	gi|122197866|sp|Q2HIW2.1|MAPR4_ARATH;	RecName: Full=Membrane-associated progesterone-binding protein 4; Short=AtMAPR4;	PF00173.25;	Cyt-b5;	Cytochrome b5-like Heme/Steroid binding domain;
TRINITY_DN10813_c0_g1	1286	GO:0016491;GO:0016491;	MF:oxidoreductase activity;MF:oxidoreductase activity;	------	------	------	------	XP_006340995.1;	PREDICTED: aldo-keto reductase family 4 member C10-like [Solanum tuberosum];	gi|22653628|sp|Q9JII6.3|AK1A1_MOUSE;	RecName: Full=Alcohol dehydrogenase [NAD;	PF00248.18;	Aldo_ket_red;	Aldo/keto reductase family;
TRINITY_DN10814_c0_g1	319	------	------	K01176	AMY, amyA, malS	map00500;	Starch and sucrose metabolism;	------	------	gi|18202169|sp|O77018.2|AMYR_DROTK;	RecName: Full=Alpha-amylase-related protein; Flags: Precursor;	PF02806.15;	Alpha-amylase_C;	Alpha amylase, C-terminal all-beta domain;
TRINITY_DN10815_c0_g1	1259	------	------	------	------	------	------	XP_022845784.1;	uncharacterized protein LOC111368649 isoform X1 [Olea europaea var. sylvestris];	gi|73918918|sp|Q5R6Y2.1|CRBN_PONAB;	RecName: Full=Protein cereblon;	PF03226.11; PF15320.3;	Yippee-Mis18;RAM;	Yippee zinc-binding/DNA-binding /Mis18, centromere assembly;mRNA cap methylation, RNMT-activating mini protein;
TRINITY_DN10816_c0_g1	513	------	------	------	------	------	------	------	------	------	------	------	------	------
TRINITY_DN10818_c0_g1	1043	GO:0016021;GO:0005886;GO:0016021;GO:0005886;GO:0016021;GO:0005886;GO:0016021;GO:0005886;GO:0005524;GO:0046872;GO:0008553;GO:0005524;GO:0046872;GO:0008553;GO:0005524;GO:0046872;GO:0008553;GO:0005524;GO:0046872;GO:0008553;	CC:integral component of membrane;CC:plasma membrane;CC:integral component of membrane;CC:plasma membrane;CC:integral component of membrane;CC:plasma membrane;CC:integral component of membrane;CC:plasma membrane;MF:ATP binding;MF:metal ion binding;MF:hydrogen-exporting ATPase activity, phosphorylative mechanism;MF:ATP binding;MF:metal ion binding;MF:hydrogen-exporting ATPase activity, phosphoryla…	K01535	PMA1, PMA2	map00190;	Oxidative phosphorylation;	AHK23067.1;	plasma membrane ATPase 4 [Fagopyrum tataricum];	gi|416664|sp|Q03194.1|PMA4_NICPL;	RecName: Full=Plasma membrane ATPase 4; AltName: Full=Proton pump 4;	------	------	------
TRINITY_DN10819_c0_g1	1317	------	------	------	------	------	------	GAV85429.1;	Myb_DNA-bind_4 domain-containing protein [Cephalotus follicularis];	gi|75281803|sp|Q39117.1|TGT2_ARATH;	RecName: Full=Trihelix transcription factor GT-2; AltName: Full=Trihelix DNA-binding protein GT-2;	PF13837.3;	Myb_DNA-bind_4;	Myb/SANT-like DNA-binding domain;
TRINITY_DN1082_c0_g1	392	------	------	------	------	------	------	------	------	------	------	------	------	------
TRINITY_DN10820_c1_g1	2042	GO:0007018;GO:0016459;GO:0003779;GO:0005524;GO:0008017;GO:0003777;	BP:microtubule-based movement;CC:myosin complex;MF:actin binding;MF:ATP binding;MF:microtubule binding;MF:microtubule motor activity;	K10357	MYO5	------	------	XP_021770214.1;	myosin-9-like [Chenopodium quinoa];	gi|519882242|sp|F4HXP9.1|MYO9_ARATH;	RecName: Full=Myosin-9; AltName: Full=Myosin XI C; Short=AtXIC;	PF00063.18; PF13191.3; PF02736.16;	Myosin_head;AAA_16;Myosin_N;	Myosin head;AAA ATPase domain;Myosin N-terminal SH3-like domain;
TRINITY_DN10821_c0_g1	315	------	------	------	------	------	------	------	------	------	------	------	------	------
TRINITY_DN10822_c0_g1	1342	GO:0016021;GO:0015299;	CC:integral component of membrane;MF:solut;	------	------	------	------	XP_021810544.1;	cation/;	gi|75309025|sp|Q9FFB8.1|CHX3_ARATH;	RecName: Full=Cation/;	------	------	------
TRINITY_DN10822_c0_g2	1366	GO:0016021;GO:0015299;	CC:integral component of membrane;MF:solut;	------	------	------	------	XP_021837112.1;	cation/;	gi|75309920|sp|Q9FYC1.1|CHX4_ARATH;	RecName: Full=Cation/;	PF00999.18;	Na_H_Exchanger;	Sodium/hydrogen exchanger family;
TRINITY_DN10823_c0_g1	1203	------	------	------	------	------	------	ACD01043.1;	polygalacturonase-inhibiting protein [Knorringia sibirica];	gi|464367|sp|Q05091.1|PGIP_PYRCO;	RecName: Full=Polygalacturonase inhibitor; AltName: Full=Polygalacturonase-inhibiting protein; Short=PGIG; Flags: Precursor;	PF13855.3; PF08263.9; PF12799.4;	LRR_8;LRRNT_2;LRR_4;	Leucine rich repeat;Leucine rich repeat N-terminal domain;Leucine Rich repeats;
TRINITY_DN10824_c0_g1	2045	GO:0004190;GO:0004190;GO:0004190;	MF:aspartic-type endopeptidase activity;MF:aspartic-type endopeptidase activity;MF:aspartic-type endopeptidase activity;	------	------	------	------	XP_010688898.1;	PREDICTED: aspartic proteinase nepenthesin-1 [Beta vulgaris subsp. vulgaris];	gi|75174977|sp|Q9LNJ3.1|APF2_ARATH;	RecName: Full=Aspartyl protease family protein 2; Flags: Precursor;	PF14543.3; PF14541.3; PF00026.20;	TAXi_N;TAXi_C;Asp;	Xylanase inhibitor N-terminal;Xylanase inhibitor C-terminal;Eukaryotic aspartyl protease;
TRINITY_DN10825_c0_g1	1574	GO:0006284;GO:0051539;GO:0003824;	BP:base-excision repair;MF:4 iron, 4 sulfur cluster binding;MF:catalytic activity;	------	------	------	------	XP_010683880.1;	PREDICTED: protein ROS1 [Beta vulgaris subsp. vulgaris];	gi|71658826|sp|Q9SJQ6.2|ROS1_ARATH;	RecName: Full=Protein ROS1; AltName: Full=DEMETER-like protein 1; AltName: Full=Repressor of silencing 1;	PF00730.22;	HhH-GPD;	HhH-GPD superfamily base excision DNA repair protein;
TRINITY_DN10826_c0_g1	1455	------	------	K19042	BOI	------	------	XP_008221230.1;	PREDICTED: probable BOI-related E3 ubiquitin-protein ligase 2 [Prunus mume];	gi|565830255|sp|F4IDI6.1|BRG2_ARATH;	RecName: Full=Probable BOI-related E3 ubiquitin-protein ligase 2;	PF13920.3;	zf-C3HC4_3;	Zinc finger, C3HC4 type;
TRINITY_DN10827_c0_g1	1038	GO:0003677;GO:0008270;GO:0003677;GO:0008270;	MF:DNA binding;MF:zinc ion binding;MF:DNA binding;MF:zinc ion binding;	------	------	------	------	XP_019158911.1;	PREDICTED: zinc finger A20 and AN1 domain-containing stress-associated protein 5-like [Ipomoea nil];	gi|75335009|sp|Q9LHJ8.1|SAP5_ARATH;	RecName: Full=Zinc finger A20 and AN1 domain-containing stress-associated protein 5; Short=AtSAP5;	PF01754.13; PF01428.13;	zf-A20;zf-AN1;	A20-like zinc finger;AN1-like Zinc finger;
TRINITY_DN10828_c0_g1	508	------	------	------	------	------	------	------	------	------	------	------	------	------
TRINITY_DN10829_c0_g1	2238	GO:0009089;GO:0009089;GO:0009089;GO:0009089;GO:0008840;GO:0008840;GO:0008840;GO:0008840;	BP:lysine biosynthetic process via diaminopimelate;BP:lysine biosynthetic process via diaminopimelate;BP:lysine biosynthetic process via diaminopimelate;BP:lysine biosynthetic process via diaminopimelate;MF:4-hydroxy-tetrahydrodipicolinate synthase;MF:4-hydroxy-tetrahydrodipicolinate synthase;MF:4-hydroxy-tetrahydrodipicolinate synthase;MF:4-hydroxy-tetrahydrodipicolinate synthase;	K01714	dapA	map00300; map00261;	Lysine biosynthesis;Monobactam biosynthesis;	XP_002279840.1;	PREDICTED: 4-hydroxy-tetrahydrodipicolinate synthase, chloroplastic [Vitis vinifera];	gi|14547964|sp|Q9FVC8.2|DAPA2_ARATH;	RecName: Full=4-hydroxy-tetrahydrodipicolinate synthase 2, chloroplastic; Short=HTPA synthase 2; Flags: Precursor;	PF00701.19;	DHDPS;	Dihydrodipicolinate synthetase family;
TRINITY_DN1083_c0_g1	560	------	------	------	------	------	------	------	------	------	------	------	------	------
TRINITY_DN10830_c0_g1	557	------	------	------	------	------	------	------	------	------	------	------	------	------
TRINITY_DN10831_c0_g1	1030	GO:0006355;GO:0006351;GO:0006355;GO:0006351;GO:0005634;GO:0005634;GO:0003677;GO:0003677;	BP:regulation of transcription, DNA-templated;BP:transcription, DNA-templated;BP:regulation of transcription, DNA-templated;BP:transcription, DNA-templated;CC:nucleus;CC:nucleus;MF:DNA binding;MF:DNA binding;	------	------	------	------	XP_009410688.1;	PREDICTED: NAC domain-containing protein 82-like isoform X2 [Musa acuminata subsp. malaccensis];	gi|51316421|sp|Q84K00.2|NAC78_ARATH;	RecName: Full=NAC domain-containing protein 78; Short=ANAC078; AltName: Full=Protein NTM1-like 11;	PF02365.12;	NAM;	No apical meristem;
TRINITY_DN10832_c0_g1	933	------	------	------	------	------	------	XP_010675241.1;	PREDICTED: expansin-A13 [Beta vulgaris subsp. vulgaris];	gi|20138030|sp|Q9M9P0.2|EXP13_ARATH;	RecName: Full=Expansin-A13; Short=AtEXPA13; AltName: Full=Alpha-expansin-13; Short=At-EXP13; Short=AtEx13; AltName: Full=Ath-ExpAlpha-1.22; Flags: Precursor;	PF01357.18; PF03330.15;	Pollen_allerg_1;DPBB_1;	Pollen allergen;Lytic transglycolase;
TRINITY_DN10833_c0_g1	2457	------	------	------	------	------	------	XP_022028102.1;	uncharacterized protein LOC110929281 [Helianthus annuus];	------	------	------	------	------
TRINITY_DN10834_c0_g1	271	GO:0015074;GO:0003676;GO:0003964;	BP:DNA integration;MF:nucleic acid binding;MF:RNA-directed DNA polymerase activity;	------	------	------	------	XP_015075513.1;	PREDICTED: uncharacterized protein LOC107019601 [Solanum pennellii];	------	------	------	------	------
TRINITY_DN10835_c0_g1	1421	GO:0048193;GO:0048193;GO:0016021;GO:0016021;	BP:Golgi vesicle transport;BP:Golgi vesicle transport;CC:integral component of membrane;CC:integral component of membrane;	------	------	------	------	XP_010688326.1;	PREDICTED: uncharacterized protein LOC104902297 isoform X1 [Beta vulgaris subsp. vulgaris];	------	------	PF09177.8;	Syntaxin-6_N;	Syntaxin 6, N-terminal;
TRINITY_DN10836_c0_g1	1155	------	------	------	------	------	------	XP_002272904.1;	PREDICTED: protein SRC2-like [Vitis vinifera];	gi|75096909|sp|O04023.1|SRC2_ARATH;	RecName: Full=Protein SRC2 homolog; Short=AtSRC2;	PF00168.27;	C2;	C2 domain;
TRINITY_DN10837_c0_g1	385	------	------	K17274	S100A10	------	------	------	------	gi|116487|sp|P08207.2|S10AA_MOUSE;	RecName: Full=Protein S100-A10; AltName: Full=Calpactin I light chain; AltName: Full=Calpactin-1 light chain; AltName: Full=Cellular ligand of annexin II; AltName: Full=S100 calcium-binding protein A10; AltName: Full=p10 protein; AltName: Full=p11;	PF01023.16; PF13499.3; PF00036.29;	S_100;EF-hand_7;EF-hand_1;	S-100/ICaBP type calcium binding domain;EF-hand domain pair;EF hand;
TRINITY_DN10838_c0_g1	1066	------	------	------	------	------	------	------	------	------	------	PF15998.2;	DUF4773;	Domain of unknown function;
TRINITY_DN10839_c0_g1	726	------	------	------	------	------	------	------	------	gi|663434110|sp|Q59E36.2|RCOR_DROME;	RecName: Full=REST corepressor; AltName: Full=CoREST;	PF01448.21;	ELM2;	ELM2 domain;
TRINITY_DN1084_c0_g1	535	GO:0016021;GO:0016021;GO:0016021;	CC:integral component of membrane;CC:integral component of membrane;CC:integral component of membrane;	------	------	------	------	KFK40964.1;	hypothetical protein AALP_AA2G067300 [Arabis alpina];	gi|75163520|sp|Q93Y38.1|GDT13_ARATH;	RecName: Full=GDT1-like protein 3; Flags: Precursor;	PF01169.16;	UPF0016;	Uncharacterized protein family UPF0016;
TRINITY_DN10840_c0_g1	451	------	------	------	------	------	------	------	------	gi|135854|sp|P16035.2|TIMP2_HUMAN;	RecName: Full=Metalloproteinase inhibitor 2; AltName: Full=CSC-21K; AltName: Full=Tissue inhibitor of metalloproteinases 2; Short=TIMP-2; Flags: Precursor;	PF00965.14;	TIMP;	Tissue inhibitor of metalloproteinase;
TRINITY_DN10841_c0_g1	633	------	------	K14400	PCF11	map03015;	mRNA surveillance pathway;	------	------	------	------	------	------	------
TRINITY_DN10842_c0_g1	1315	------	------	------	------	------	------	PHT53701.1;	hypothetical protein CQW23_08163 [Capsicum baccatum];	------	------	------	------	------
TRINITY_DN10843_c0_g1	1135	------	------	K19307	BMT5	------	------	PIN19305.1;	hypothetical protein CDL12_08013 [Handroanthus impetiginosus];	gi|218551767|sp|P0C8L4.1|Y4648_ARATH;	RecName: Full=Uncharacterized protein At4g26485;	PF10354.6;	DUF2431;	Domain of unknown function;
TRINITY_DN10844_c0_g1	315	------	------	------	------	------	------	------	------	------	------	------	------	------
TRINITY_DN10845_c0_g1	2153	GO:0005507;GO:0016491;	MF:copper ion binding;MF:oxidoreductase activity;	------	------	------	------	EOY00928.1;	Cupredoxin superfamily protein isoform 1 [Theobroma cacao];	gi|75164879|sp|Q949X9.1|LPR2_ARATH;	RecName: Full=Multicopper oxidase LPR2; AltName: Full=Protein LOW PHOSPHATE ROOT 2; Flags: Precursor;	PF07731.11; PF07732.12; PF00394.19;	Cu-oxidase_2;Cu-oxidase_3;Cu-oxidase;	Multicopper oxidase;Multicopper oxidase;Multicopper oxidase;
TRINITY_DN10846_c0_g1	1557	GO:0015074;GO:0015074;GO:0015074;GO:0015074;GO:0003676;GO:0003676;GO:0004190;GO:0003676;GO:0003964;GO:0008270;GO:0003676;GO:0003964;GO:0008270;	BP:DNA integration;BP:DNA integration;BP:DNA integration;BP:DNA integration;MF:nucleic acid binding;MF:nucleic acid binding;MF:aspartic-type endopeptidase activity;MF:nucleic acid binding;MF:RNA-directed DNA polymerase activity;MF:zinc ion binding;MF:nucleic acid binding;MF:RNA-directed DNA polymerase activity;MF:zinc ion binding;	------	------	------	------	AAD22158.1;	polyprotein [Sorghum bicolor];	gi|28380144|sp|Q9UR07.1|TF211_SCHPO;	RecName: Full=Transposon Tf2-11 polyprotein; AltName: Full=Retrotransposable element Tf2 155 kDa protein;	PF14244.3;	Retrotran_gag_3;	gag-polypeptide of LTR copia-type;
TRINITY_DN10847_c0_g1	1943	GO:0006355;GO:0006351;GO:0006355;GO:0006351;GO:0006355;GO:0006351;GO:0006355;GO:0006351;GO:0005634;GO:0005634;GO:0005634;GO:0005634;GO:0003677;GO:0003677;GO:0003677;GO:0003677;	BP:regulation of transcription, DNA-templated;BP:transcription, DNA-templated;BP:regulation of transcription, DNA-templated;BP:transcription, DNA-templated;BP:regulation of transcription, DNA-templated;BP:transcription, DNA-templated;BP:regulation of transcription, DNA-templated;BP:transcription, DNA-templated;CC:nucleus;CC:nucleus;CC:nucleus;CC:nucleus;MF:DNA binding;MF:DNA binding;MF:DNA bindin…	------	------	------	------	XP_017425730.1;	PREDICTED: transcription factor TCP4-like [Vigna angularis];	gi|75100598|sp|O82277.1|TCP10_ARATH;	RecName: Full=Transcription factor TCP10;	PF03634.10;	TCP;	TCP family transcription factor;
TRINITY_DN10848_c0_g1	241	------	------	------	------	------	------	------	------	------	------	------	------	------
TRINITY_DN10849_c0_g1	1928	GO:0008152;GO:0008152;GO:0046537;GO:0046872;GO:0046537;GO:0046872;	BP:metabolic process;BP:metabolic process;MF:2,3-bisphosphoglycerate-independent phosphoglycerate mutase activity;MF:metal ion binding;MF:2,3-bisphosphoglycerate-independent phosphoglycerate mutase activity;MF:metal ion binding;	------	------	------	------	XP_021287672.1;	uncharacterized protein LOC110419106 [Herrania umbratica];	gi|20454808|sp|O27628.1|APGM1_METTH;	RecName: Full=2,3-bisphosphoglycerate-independent phosphoglycerate mutase 1; Short=BPG-independent PGAM 1; Short=Phosphoglyceromutase 1; Short=aPGAM 1;	PF10143.6; PF01676.15; PF01663.19;	PhosphMutase;Metalloenzyme;Phosphodiest;	2,3-bisphosphoglycerate-independent phosphoglycerate mutase;Metalloenzyme superfamily;Type I phosphodiesterase / nucleotide pyrophosphatase;
TRINITY_DN1085_c0_g1	331	------	------	------	------	------	------	------	------	------	------	------	------	------
TRINITY_DN10850_c0_g1	265	------	------	------	------	------	------	------	------	------	------	------	------	------
TRINITY_DN10851_c0_g1	244	------	------	------	------	------	------	------	------	------	------	------	------	------
TRINITY_DN10851_c0_g2	651	GO:0006355;GO:0006355;GO:0005634;GO:0005634;	BP:regulation of transcription, DNA-templated;BP:regulation of transcription, DNA-templated;CC:nucleus;CC:nucleus;	K11644	SIN3A	------	------	XP_006438513.1;	paired amphipathic helix protein Sin3-like 4 isoform X2 [Citrus clementina];	gi|357529151|sp|Q9XIE1.3|SNL5_ARATH;	RecName: Full=Paired amphipathic helix protein Sin3-like 5;	PF16879.2;	Sin3a_C;	C-terminal domain of Sin3a protein;
TRINITY_DN10852_c0_g1	883	GO:0003824;GO:0003824;	MF:catalytic activity;MF:catalytic activity;	------	------	------	------	XP_020254885.1;	uncharacterized protein LOC109831840 isoform X1 [Asparagus officinalis];	gi|67460595|sp|Q6Q2C2.1|HYES_PIG;	RecName: Full=Bifunctional epoxide hydrolase 2; Includes: RecName: Full=Cytosolic epoxide hydrolase 2; Short=CEH; AltName: Full=Epoxide hydratase; AltName: Full=Soluble epoxide hydrolase; Short=SEH; Includes: RecName: Full=Lipid-phosphate phosphatase;	PF00561.17; PF12697.4; PF12146.5;	Abhydrolase_1;Abhydrolase_6;Hydrolase_4;	alpha/beta hydrolase fold;Alpha/beta hydrolase family;Serine aminopeptidase, S33;
TRINITY_DN10853_c0_g1	788	------	------	------	------	------	------	------	------	------	------	------	------	------
TRINITY_DN10854_c0_g1	1304	GO:0000159;GO:0019888;	CC:protein phosphatase type 2A complex;MF:protein phosphatase regulator activity;	K04354	PPP2R2	map03015;	mRNA surveillance pathway;	XP_023910095.1;	protein phosphatase PP2A regulatory subunit B-like [Quercus suber];	gi|543716|sp|P36872.1|2ABA_DROME;	RecName: Full=Protein phosphatase PP2A 55 kDa regulatory subunit; Short=PR55; AltName: Full=Protein phosphatase PP2A regulatory subunit B; AltName: Full=Protein twins;	------	------	------
TRINITY_DN10855_c0_g1	1069	GO:0006879;GO:0006826;GO:0006879;GO:0006826;GO:0006879;GO:0006826;GO:0006879;GO:0006826;GO:0005623;GO:0005623;GO:0005623;GO:0005623;GO:0008199;GO:0004322;GO:0008199;GO:0004322;GO:0008199;GO:0004322;GO:0008199;GO:0004322;	BP:cellular iron ion homeostasis;BP:iron ion transport;BP:cellular iron ion homeostasis;BP:iron ion transport;BP:cellular iron ion homeostasis;BP:iron ion transport;BP:cellular iron ion homeostasis;BP:iron ion transport;CC:cell;CC:cell;CC:cell;CC:cell;MF:ferric iron binding;MF:ferroxidase activity;MF:ferric iron binding;MF:ferroxidase activity;MF:ferric iron binding;MF:ferroxidase activity;MF:fer…	K00522	FTH1	------	------	OMP02389.1;	Ferritin [Corchorus olitorius];	gi|193806339|sp|P41822.2|FRI_AEDAE;	RecName: Full=Ferritin subunit; AltName: Full=AeFe;	PF00210.21;	Ferritin;	Ferritin-like domain;
TRINITY_DN10856_c0_g1	590	------	------	------	------	------	------	AFK36395.1;	unknown [Lotus japonicus];	gi|704043579|sp|F4IBB2.1|PGML2_ARATH;	RecName: Full=Phosphoglycerate mutase-like protein 2; Flags: Precursor;	------	------	------
TRINITY_DN10857_c0_g1	437	------	------	------	------	------	------	------	------	------	------	------	------	------
TRINITY_DN10858_c0_g1	845	------	------	------	------	------	------	------	------	------	------	------	------	------
TRINITY_DN10859_c0_g1	425	------	------	------	------	------	------	------	------	------	------	------	------	------
TRINITY_DN1086_c0_g1	288	------	------	K14830	MAK11, PAK1IP1	------	------	------	------	gi|71153056|sp|Q5ZKU8.1|PK1IP_CHICK;	RecName: Full=p21-activated protein kinase-interacting protein 1-like; AltName: Full=PAK1-interacting protein 1-like;	------	------	------
TRINITY_DN10860_c0_g1	1022	------	------	------	------	------	------	------	------	------	------	------	------	------
TRINITY_DN10861_c0_g1	522	------	------	------	------	------	------	------	------	------	------	------	------	------
TRINITY_DN10862_c0_g1	2692	------	------	K11982	RNF115_126	------	------	PON90839.1;	RNA polymerase archaeal subunit P/eukaryotic subunit RPABC [Trema orientalis];	gi|75305951|sp|Q940T5.1|RDUF2_ARATH;	RecName: Full=E3 ubiquitin-protein ligase RDUF2; AltName: Full=RING and DUF1117 domain-containing protein 2; Short=AtRDUF2;	PF06547.9; PF14369.3; PF13639.3; PF12678.4; PF13923.3; PF13445.3; PF17123.2; PF00097.22; PF14634.3; PF12861.4;	DUF1117;zinc_ribbon_9;zf-RING_2;zf-rbx1;zf-C3HC4_2;zf-RING_UBOX;zf-RING_11;zf-C3HC4;zf-RING_5;zf-ANAPC11;	Protein of unknown function;zinc-ribbon;Ring finger domain;RING-H2 zinc finger domain;Zinc finger, C3HC4 type;RING-type zinc-finger;RING-like zinc finger;Zinc finger, C3HC4 type;zinc-RING finger domain;Anaphase-promoting complex subunit 11 RING-H2 finger;
TRINITY_DN10863_c0_g1	696	------	------	K15032	MTERFD	------	------	XP_021753296.1;	transcription termination factor MTERF6, chloroplastic/mitochondrial-like [Chenopodium quinoa];	gi|75266765|sp|Q9SZL6.1|MTEF6_ARATH;	RecName: Full=Transcription termination factor MTERF6, chloroplastic/mitochondrial; AltName: Full=Mitochondrial transcription termination factor 6; AltName: Full=Protein PIGMENT DEFECTIVE 191; Flags: Precursor;	PF02536.11;	mTERF;	mTERF;
TRINITY_DN10864_c0_g1	1237	GO:0005509;GO:0005544;	MF:calcium ion binding;MF:calcium-dependent phospholipid binding;	------	------	------	------	PSS09940.1;	Annexin like [Actinidia chinensis var. chinensis];	gi|134035061|sp|Q9SE45.2|ANXD3_ARATH;	RecName: Full=Annexin D3; AltName: Full=AnnAt3;	PF00191.17;	Annexin;	Annexin;
TRINITY_DN10865_c0_g1	621	GO:0007166;GO:0006468;GO:0007166;GO:0006468;GO:0016021;GO:0005622;GO:0016021;GO:0005886;GO:0016021;GO:0005886;GO:0016021;GO:0005524;GO:0004709;GO:0005524;GO:0004675;GO:0005524;GO:0004675;GO:0005524;GO:0004674;	BP:cell surface receptor signaling pathway;BP:protein phosphorylation;BP:cell surface receptor signaling pathway;BP:protein phosphorylation;CC:integral component of membrane;CC:intracellular;CC:integral component of membrane;CC:plasma membrane;CC:integral component of membrane;CC:plasma membrane;CC:integral component of membrane;MF:ATP binding;MF:MAP kinase kinase kinase activity;MF:ATP binding;M…	------	------	------	------	XP_002511906.1;	PREDICTED: probable serine/threonine-protein kinase At1g01540 [Ricinus communis];	gi|158564340|sp|Q3EDL4.2|Y1154_ARATH;	RecName: Full=Probable serine/threonine-protein kinase At1g01540;	PF07714.14; PF00069.22;	Pkinase_Tyr;Pkinase;	Protein tyrosine kinase;Protein kinase domain;
TRINITY_DN10865_c0_g2	313	------	------	------	------	------	------	------	------	------	------	------	------	------
TRINITY_DN10866_c0_g1	1407	GO:0016021;GO:0016021;GO:0016021;GO:0016021;GO:0008168;GO:0008168;GO:0008168;GO:0008168;	CC:integral component of membrane;CC:integral component of membrane;CC:integral component of membrane;CC:integral component of membrane;MF:methyltransferase activity;MF:methyltransferase activity;MF:methyltransferase activity;MF:methyltransferase activity;	------	------	------	------	PIA29530.1;	hypothetical protein AQUCO_05900040v1 [Aquilegia coerulea];	gi|56749765|sp|Q74LY0.1|MENG_LACJO;	RecName: Full=Demethylmenaquinone methyltransferase;	PF08241.9; PF13649.3; PF13847.3; PF08242.9; PF01209.15; PF13489.3; PF13679.3; PF01728.16; PF05175.11;	Methyltransf_11;Methyltransf_25;Methyltransf_31;Methyltransf_12;Ubie_methyltran;Methyltransf_23;Methyltransf_32;FtsJ;MTS;	Methyltransferase domain;Methyltransferase domain;Methyltransferase domain;Methyltransferase domain;ubiE/COQ5 methyltransferase family;Methyltransferase domain;Methyltransferase domain;FtsJ-like methyltransferase;Methyltransferase small domain;
TRINITY_DN10866_c0_g2	267	------	------	------	------	------	------	------	------	------	------	------	------	------
TRINITY_DN10867_c0_g1	969	GO:0016021;GO:0005524;GO:0004672;	CC:integral component of membrane;MF:ATP binding;MF:protein kinase activity;	------	------	------	------	XP_010690128.1;	PREDICTED: putative leucine-rich repeat receptor-like protein kinase At2g19210 isoform X1 [Beta vulgaris subsp. vulgaris];	gi|75334559|sp|Q9FZB1.1|Y5188_ARATH;	RecName: Full=Probable LRR receptor-like serine/threonine-protein kinase At1g51880; Flags: Precursor;	PF00069.22; PF07714.14;	Pkinase;Pkinase_Tyr;	Protein kinase domain;Protein tyrosine kinase;
TRINITY_DN10867_c0_g2	324	GO:0016021;GO:0016021;GO:0005524;GO:0004672;GO:0005524;GO:0004672;	CC:integral component of membrane;CC:integral component of membrane;MF:ATP binding;MF:protein kinase activity;MF:ATP binding;MF:protein kinase activity;	------	------	------	------	KDP40833.1;	hypothetical protein JCGZ_24832 [Jatropha curcas];	gi|264664461|sp|C0LGD9.1|Y1756_ARATH;	RecName: Full=Probable LRR receptor-like serine/threonine-protein kinase At1g07560; Flags: Precursor;	------	------	------
TRINITY_DN10868_c0_g1	1101	GO:0016021;	CC:integral component of membrane;	------	------	------	------	XP_021843187.1;	GTPase-activating protein gyp7-like isoform X1 [Spinacia oleracea];	gi|74626026|sp|Q9UUH7.1|GYP7_SCHPO;	RecName: Full=GTPase-activating protein gyp7; AltName: Full=GAP for ypt7;	PF00566.15;	RabGAP-TBC;	Rab-GTPase-TBC domain;
TRINITY_DN10868_c0_g2	397	------	------	------	------	------	------	------	------	------	------	------	------	------
TRINITY_DN10869_c0_g1	1151	------	------	------	------	------	------	XP_021738283.1;	uncharacterized protein LOC110704783 [Chenopodium quinoa];	------	------	------	------	------
TRINITY_DN1087_c0_g1	1115	------	------	------	------	------	------	GAY31997.1;	hypothetical protein CUMW_280950 [Citrus unshiu];	gi|519881812|sp|F4J4N3.1|DIR17_ARATH;	RecName: Full=Dirigent protein 17; Short=AtDIR17;	PF09465.7;	LBR_tudor;	Lamin-B receptor of TUDOR domain;
TRINITY_DN10870_c0_g1	787	------	------	------	------	------	------	PON95076.1;	Lateral organ boundaries domain containing protein [Trema orientalis];	gi|29428045|sp|Q9SLB7.1|LBD16_ARATH;	RecName: Full=LOB domain-containing protein 16; AltName: Full=ASYMMETRIC LEAVES 2-like protein 18; Short=AS2-like protein 18;	PF03195.11;	DUF260;	Protein of unknown function DUF260;
TRINITY_DN10871_c0_g1	877	GO:0003676;GO:0003964;GO:0004523;GO:0003676;GO:0003964;GO:0004523;GO:0003676;GO:0003964;GO:0004523;	MF:nucleic acid binding;MF:RNA-directed DNA polymerase activity;MF:RNA-DNA hybrid ribonuclease activity;MF:nucleic acid binding;MF:RNA-directed DNA polymerase activity;MF:RNA-DNA hybrid ribonuclease activity;MF:nucleic acid binding;MF:RNA-directed DNA polymerase activity;MF:RNA-DNA hybrid ribonuclease activity;	------	------	------	------	AAC63844.1;	putative non-LTR retroelement reverse transcriptase [Arabidopsis thaliana];	gi|125987635|sp|P0C2F6.1|RNHX1_ARATH;	RecName: Full=Putative ribonuclease H protein At1g65750;	------	------	------
TRINITY_DN10872_c0_g1	740	------	------	------	------	------	------	------	------	------	------	------	------	------
TRINITY_DN10873_c0_g1	369	------	------	------	------	------	------	KMT08585.1;	hypothetical protein BVRB_6g138640 [Beta vulgaris subsp. vulgaris];	------	------	PF04791.13;	LMBR1;	LMBR1-like membrane protein;
TRINITY_DN10874_c0_g1	1027	GO:0006355;GO:0006351;GO:0006355;GO:0006351;GO:0006355;GO:0006351;GO:0005634;GO:0005634;GO:0005634;GO:0003677;GO:0003677;GO:0003677;	BP:regulation of transcription, DNA-templated;BP:transcription, DNA-templated;BP:regulation of transcription, DNA-templated;BP:transcription, DNA-templated;BP:regulation of transcription, DNA-templated;BP:transcription, DNA-templated;CC:nucleus;CC:nucleus;CC:nucleus;MF:DNA binding;MF:DNA binding;MF:DNA binding;	K20495	CYP704B1	------	------	AIA57511.1;	NAC domain-containing protein [Boehmeria nivea];	gi|50400809|sp|O49255.1|NAC29_ARATH;	RecName: Full=NAC transcription factor 29; Short=AtNAC029; AltName: Full=Protein NAC-LIKE, ACTIVATED BY AP3/PI; Short=AtNAP;	PF02365.12;	NAM;	No apical meristem;
TRINITY_DN10875_c0_g1	964	GO:0006457;GO:0006457;GO:0030150;GO:0006850;GO:0006457;GO:0005759;GO:0001405;GO:0005743;GO:0000774;GO:0051087;GO:0042803;GO:0000774;GO:0051087;GO:0042803;GO:0051082;GO:0000774;GO:0051087;GO:0042803;	BP:protein folding;BP:protein folding;BP:protein import into mitochondrial matrix;BP:mitochondrial pyruvate transport;BP:protein folding;CC:mitochondrial matrix;CC:presequence translocase-associated import motor;CC:mitochondrial inner membrane;MF:adenyl-nucleotide exchange factor activity;MF:chaperone binding;MF:protein homodimerization activity;MF:adenyl-nucleotide exchange factor activity;MF:ch…	K03687	GRPE	------	------	XP_012070907.1;	uncharacterized protein LOC105633019 isoform X1 [Jatropha curcas];	------	------	PF01025.16;	GrpE;	GrpE;
TRINITY_DN10876_c0_g1	711	------	------	------	------	------	------	------	------	------	------	------	------	------
TRINITY_DN10877_c0_g1	1344	------	------	------	------	------	------	------	------	------	------	------	------	------
TRINITY_DN10878_c0_g1	1407	------	------	------	------	------	------	XP_023910920.1;	drebrin-like protein [Quercus suber];	gi|51701938|sp|Q62417.2|SRBS1_MOUSE;	RecName: Full=Sorbin and SH3 domain-containing protein 1; AltName: Full=Ponsin; AltName: Full=SH3 domain protein 5; AltName: Full=SH3P12; AltName: Full=c-Cbl-associated protein; Short=CAP;	PF14604.3; PF00018.25; PF07653.14;	SH3_9;SH3_1;SH3_2;	Variant SH3 domain;SH3 domain;Variant SH3 domain;
TRINITY_DN10879_c0_g1	761	GO:0009306;GO:0017157;GO:0006904;GO:0005525;GO:0003924;GO:0005525;GO:0003924;GO:0005525;GO:0003924;GO:0005525;GO:0003924;GO:0005525;GO:0003924;	BP:protein secretion;BP:regulation of exocytosis;BP:vesicle docking involved in exocytosis;MF:GTP binding;MF:GTPase activity;MF:GTP binding;MF:GTPase activity;MF:GTP binding;MF:GTPase activity;MF:GTP binding;MF:GTPase activity;MF:GTP binding;MF:GTPase activity;	K07901	RAB8A, MEL	map04144;	Endocytosis;	CDP06651.1;	unnamed protein product [Coffea canephora];	gi|114088|sp|P28186.1|RAE1C_ARATH;	RecName: Full=Ras-related protein RABE1c; Short=AtRABE1c; AltName: Full=Ras-related protein Ara-3; AltName: Full=Ras-related protein Rab8A; Short=AtRab8A;	PF00071.19;	Ras;	Ras family;
TRINITY_DN1088_c0_g1	790	------	------	K18730	GIGYF	------	------	------	------	------	------	------	------	------
TRINITY_DN10880_c0_g2	2217	------	------	------	------	------	------	XP_021848756.1;	actin-interacting protein 1-2-like [Spinacia oleracea];	gi|75335527|sp|Q9LV35.1|AIP12_ARATH;	RecName: Full=Actin-interacting protein 1-2;	PF00400.29;	WD40;	WD domain, G-beta repeat;
TRINITY_DN10881_c0_g1	826	GO:0006355;GO:0006351;GO:0005634;GO:0003677;	BP:regulation of transcription, DNA-templated;BP:transcription, DNA-templated;CC:nucleus;MF:DNA binding;	------	------	------	------	XP_010675144.1;	PREDICTED: myb family transcription factor PHL13 [Beta vulgaris subsp. vulgaris];	gi|1042851641|sp|B8ANX9.1|PHR1_ORYSI;	RecName: Full=Protein PHOSPHATE STARVATION RESPONSE 1; Short=OsPHR1;	PF14379.3;	Myb_CC_LHEQLE;	MYB-CC type transfactor, LHEQLE motif;
TRINITY_DN10882_c0_g1	683	------	------	------	------	------	------	------	------	------	------	------	------	------
TRINITY_DN10883_c0_g1	606	GO:0006412;GO:0006412;GO:0006412;GO:0005840;GO:0005840;GO:0005840;GO:0003735;GO:0003735;GO:0003735;	BP:translation;BP:translation;BP:translation;CC:ribosome;CC:ribosome;CC:ribosome;MF:structural constituent of ribosome;MF:structural constituent of ribosome;MF:structural constituent of ribosome;	K02995	RP-S8e, RPS8	map03010;	Ribosome;	BAJ91591.1;	predicted protein [Hordeum vulgare subsp. vulgare];	gi|116256285|sp|O76756.2|RS8_APIME;	RecName: Full=40S ribosomal protein S8;	PF01201.19;	Ribosomal_S8e;	Ribosomal protein S8e;
TRINITY_DN10884_c0_g1	575	GO:0006412;GO:0006412;GO:0006412;GO:0006412;GO:0006412;GO:0005840;GO:0005840;GO:0005840;GO:0022627;GO:0005840;GO:0003735;GO:0003735;GO:0003735;GO:0003735;GO:0003735;	BP:translation;BP:translation;BP:translation;BP:translation;BP:translation;CC:ribosome;CC:ribosome;CC:ribosome;CC:cytosolic small ribosomal subunit;CC:ribosome;MF:structural constituent of ribosome;MF:structural constituent of ribosome;MF:structural constituent of ribosome;MF:structural constituent of ribosome;MF:structural constituent of ribosome;	K02957	RP-S15Ae, RPS15A	map03010;	Ribosome;	XP_013895504.1;	40S ribosomal protein S15a-1 [Monoraphidium neglectum];	gi|1173218|sp|P42798.2|R15A1_ARATH;	RecName: Full=40S ribosomal protein S15a-1;	PF00410.16;	Ribosomal_S8;	Ribosomal protein S8;
TRINITY_DN10884_c0_g2	669	GO:0006412;GO:0006412;GO:0006412;GO:0006412;GO:0006412;GO:0005840;GO:0005840;GO:0022627;GO:0005840;GO:0005840;GO:0003735;GO:0003735;GO:0003735;GO:0003735;GO:0003735;	BP:translation;BP:translation;BP:translation;BP:translation;BP:translation;CC:ribosome;CC:ribosome;CC:cytosolic small ribosomal subunit;CC:ribosome;CC:ribosome;MF:structural constituent of ribosome;MF:structural constituent of ribosome;MF:structural constituent of ribosome;MF:structural constituent of ribosome;MF:structural constituent of ribosome;	K02957	RP-S15Ae, RPS15A	map03010;	Ribosome;	XP_002947188.1;	component of cytosolic 80S ribosome and 40S small subunit [Volvox carteri f. nagariensis];	gi|1173218|sp|P42798.2|R15A1_ARATH;	RecName: Full=40S ribosomal protein S15a-1;	PF00410.16;	Ribosomal_S8;	Ribosomal protein S8;
TRINITY_DN10885_c0_g1	777	------	------	------	------	------	------	------	------	------	------	------	------	------
TRINITY_DN10886_c0_g1	1283	GO:0006744;GO:0006744;	BP:ubiquinone biosynthetic process;BP:ubiquinone biosynthetic process;	K18587	COQ9	------	------	XP_021750114.1;	ubiquinone biosynthesis protein COQ9-B, mitochondrial-like [Chenopodium quinoa];	gi|90111992|sp|Q68FT1.2|COQ9_RAT;	RecName: Full=Ubiquinone biosynthesis protein COQ9, mitochondrial; Flags: Precursor;	PF08511.8;	COQ9;	COQ9;
TRINITY_DN10886_c0_g2	256	------	------	------	------	------	------	------	------	------	------	------	------	------
TRINITY_DN10887_c0_g1	1646	------	------	K04520	APP	------	------	------	------	gi|26006939|sp|P14599.2|A4_DROME;	RecName: Full=Beta-amyloid-like protein; Flags: Precursor;	PF12925.4; PF10515.6;	APP_E2;APP_amyloid;	E2 domain of amyloid precursor protein;beta-amyloid precursor protein C-terminus;
TRINITY_DN10888_c0_g1	479	------	------	------	------	------	------	------	------	------	------	------	------	------
TRINITY_DN10889_c0_g1	1023	------	------	------	------	------	------	------	------	------	------	------	------	------
TRINITY_DN10889_c0_g2	1346	GO:0071333;GO:0005634;GO:0003700;GO:0046982;GO:0042803;	BP:cellular response to glucose stimulus;CC:nucleus;MF:transcription factor activity, sequence-specific DNA binding;MF:protein heterodimerization activity;MF:protein homodimerization activity;	------	------	------	------	XP_024161671.1;	basic leucine zipper 9 [Rosa chinensis];	gi|75309705|sp|Q9FUD3.1|BZIP9_ARATH;	RecName: Full=Basic leucine zipper 9; Short=AtbZIP9; Short=bZIP protein 9; AltName: Full=Basic leucine zipper OPAQUE 2 homolog 2; Short=Basic leucine zipper O2 homolog 2;	PF00170.18; PF07716.12; PF12498.5; PF03131.14;	bZIP_1;bZIP_2;bZIP_C;bZIP_Maf;	bZIP transcription factor;Basic region leucine zipper;Basic leucine-zipper C terminal;bZIP Maf transcription factor;
TRINITY_DN1089_c0_g1	1162	------	------	------	------	------	------	XP_021856137.1;	protein SRC2 homolog [Spinacia oleracea];	gi|75096909|sp|O04023.1|SRC2_ARATH;	RecName: Full=Protein SRC2 homolog; Short=AtSRC2;	PF00168.27;	C2;	C2 domain;
TRINITY_DN10890_c0_g1	226	------	------	------	------	------	------	XP_015894066.1;	PREDICTED: protein STRUBBELIG-RECEPTOR FAMILY 5-like [Ziziphus jujuba];	gi|74871053|sp|Q9VUN0.1|TOLL6_DROME;	RecName: Full=Toll-like receptor 6; Flags: Precursor;	PF13855.3; PF12799.4; PF14580.3; PF13306.3;	LRR_8;LRR_4;LRR_9;LRR_5;	Leucine rich repeat;Leucine Rich repeats;Leucine-rich repeat;Leucine rich repeats;
TRINITY_DN10891_c0_g1	763	------	------	------	------	------	------	------	------	------	------	------	------	------
TRINITY_DN10892_c0_g1	926	------	------	------	------	------	------	------	------	------	------	------	------	------
TRINITY_DN10893_c0_g1	207	GO:0016021;	CC:integral component of membrane;	K20781	SGT1	map00514;	Other types of O-glycan biosynthesis;	XP_023895165.1;	peptidyl serine alpha-galactosyltransferase [Quercus suber];	------	------	------	------	------
TRINITY_DN10894_c0_g1	707	------	------	------	------	------	------	------	------	------	------	------	------	------
TRINITY_DN10895_c0_g1	598	------	------	K01866	YARS, tyrS	map00970;	Aminoacyl-tRNA biosynthesis;	XP_023926293.1;	tyrosine--tRNA ligase, cytoplasmic-like [Quercus suber];	gi|82081403|sp|Q5ZJ08.1|SYYC_CHICK;	RecName: Full=Tyrosine--tRNA ligase, cytoplasmic; AltName: Full=Tyrosyl-tRNA synthetase; Short=TyrRS;	PF00579.22;	tRNA-synt_1b;	tRNA synthetases class I;
TRINITY_DN10896_c0_g1	2383	------	------	------	------	------	------	XP_021854065.1;	protein SIEVE ELEMENT OCCLUSION B-like [Spinacia oleracea];	gi|75207469|sp|Q9SS87.1|SEOB_ARATH;	RecName: Full=Protein SIEVE ELEMENT OCCLUSION B; Short=AtSEOb; AltName: Full=Protein SIEVE ELEMENT OCCLUSION-RELATED 1; Short=AtSEOR1;	PF14576.3; PF14577.3;	SEO_N;SEO_C;	Sieve element occlusion N-terminus;Sieve element occlusion C-terminus;
TRINITY_DN10897_c0_g1	837	------	------	K17501	PPM1E, POPX1	------	------	------	------	------	------	------	------	------
TRINITY_DN10898_c0_g1	666	GO:0005576;	CC:extracellular region;	------	------	------	------	XP_021841344.1;	expansin-like B1 [Spinacia oleracea];	gi|22095652|sp|O23547.2|EXLB1_ARATH;	RecName: Full=Expansin-like B1; Short=At-EXPR1; Short=AtEXLB1; Short=AtEXPR1; AltName: Full=Ath-ExpBeta-3.1; Flags: Precursor;	PF03330.15; PF01357.18;	DPBB_1;Pollen_allerg_1;	Lytic transglycolase;Pollen allergen;
TRINITY_DN10899_c0_g1	700	------	------	K09048	CREB3	------	------	------	------	gi|47117841|sp|P29747.2|CREBA_DROME;	RecName: Full=Cyclic AMP response element-binding protein A; Short=cAMP response element-binding protein A; Short=dCREB-A; AltName: Full=Box B-binding factor 2; Short=BBF-2;	PF00170.18;	bZIP_1;	bZIP transcription factor;
TRINITY_DN109_c0_g1	209	------	------	------	------	------	------	------	------	------	------	------	------	------
TRINITY_DN1090_c0_g1	2366	------	------	------	------	------	------	XP_021730307.1;	uncharacterized protein LOC110697252 [Chenopodium quinoa];	------	------	PF12043.5; PF16089.2;	DUF3527;DUF4818;	Domain of unknown function;Domain of unknown function;
TRINITY_DN10900_c0_g1	594	------	------	K02210	MCM7, CDC47	map03030;	DNA replication;	------	------	gi|82237294|sp|Q6NX31.1|MCM7_XENTR;	RecName: Full=DNA replication licensing factor mcm7; AltName: Full=CDC47 homolog; AltName: Full=Minichromosome maintenance protein 7;	PF14551.3;	MCM_N;	MCM N-terminal domain;
TRINITY_DN10901_c0_g1	603	------	------	------	------	------	------	------	------	------	------	------	------	------
TRINITY_DN10901_c0_g2	874	------	------	------	------	------	------	------	------	------	------	------	------	------
TRINITY_DN10902_c0_g1	654	------	------	K10688	UBE2W, UBC16	map04120;	Ubiquitin mediated proteolysis;	AQK63845.1;	Ubiquitin-conjugating enzyme 15 [Zea mays];	gi|75334430|sp|Q9FWT2.1|UBC16_ARATH;	RecName: Full=Probable ubiquitin-conjugating enzyme E2 16; AltName: Full=E2 ubiquitin-conjugating enzyme 16; AltName: Full=Ubiquitin carrier protein 16;	------	------	------
TRINITY_DN10903_c0_g1	675	GO:0003723;GO:0008270;GO:0003723;GO:0003723;GO:0003723;GO:0003723;	MF:RNA binding;MF:zinc ion binding;MF:RNA binding;MF:RNA binding;MF:RNA binding;MF:RNA binding;	------	------	------	------	GAX84333.1;	hypothetical protein CEUSTIGMA_g11755.t1 [Chlamydomonas eustigma];	gi|55584177|sp|Q02427.3|RBP1_DROME;	RecName: Full=RNA-binding protein 1;	PF00076.19; PF13893.3;	RRM_1;RRM_5;	RNA recognition motif.;RNA recognition motif.;
TRINITY_DN10904_c0_g1	965	------	------	K02184	FMN2	------	------	XP_019199932.1;	PREDICTED: formin-like protein 20 isoform X1 [Ipomoea nil];	gi|334302903|sp|Q9FLQ7.3|FH20_ARATH;	RecName: Full=Formin-like protein 20; Short=AtFH20;	------	------	------
TRINITY_DN10905_c0_g1	1142	------	------	------	------	------	------	XP_012473926.1;	PREDICTED: uncharacterized protein LOC105790728 [Gossypium raimondii];	------	------	------	------	------
TRINITY_DN10906_c0_g1	1702	GO:0046983;	MF:protein dimerization activity;	------	------	------	------	XP_010673045.1;	PREDICTED: transcription factor bHLH106 [Beta vulgaris subsp. vulgaris];	gi|75278862|sp|O80674.1|BH106_ARATH;	RecName: Full=Transcription factor bHLH106; AltName: Full=Basic helix-loop-helix protein 106; Short=AtbHLH106; Short=bHLH 106; AltName: Full=Transcription factor EN 56; AltName: Full=bHLH transcription factor bHLH106;	PF00010.23;	HLH;	Helix-loop-helix DNA-binding domain;
TRINITY_DN10907_c0_g1	2189	GO:0051315;GO:0000778;GO:0031262;GO:0016021;GO:0005200;	BP:attachment of mitotic spindle microtubules to kinetochore;CC:condensed nuclear chromosome kinetochore;CC:Ndc80 complex;CC:integral component of membrane;MF:structural constituent of cytoskeleton;	K11547	NDC80, HEC1, TID3	------	------	XP_002279662.1;	PREDICTED: kinetochore protein ndc80 [Vitis vinifera];	gi|74735330|sp|O14777.1|NDC80_HUMAN;	RecName: Full=Kinetochore protein NDC80 homolog; AltName: Full=Highly expressed in cancer protein; AltName: Full=Kinetochore protein Hec1; Short=HsHec1; AltName: Full=Kinetochore-associated protein 2; AltName: Full=Retinoblastoma-associated protein HEC;	PF03801.10;	Ndc80_HEC;	HEC/Ndc80p family;
TRINITY_DN10908_c0_g1	394	------	------	K02905	RP-L29e, RPL29	map03010;	Ribosome;	XP_022959485.1;	60S ribosomal protein L29-1-like [Cucurbita moschata];	gi|75186120|sp|Q9M7X7.1|RL291_ARATH;	RecName: Full=60S ribosomal protein L29-1;	PF01779.14;	Ribosomal_L29e;	Ribosomal L29e protein family;
TRINITY_DN10909_c0_g1	635	GO:0016021;GO:0005743;GO:0070469;GO:0016021;GO:0005743;GO:0070469;GO:0016021;GO:0005743;GO:0070469;GO:0016021;GO:0005743;GO:0070469;GO:0016021;GO:0005743;GO:0070469;GO:0005507;GO:0004129;GO:0005507;GO:0004129;GO:0005507;GO:0004129;GO:0005507;GO:0004129;GO:0005507;GO:0004129;	CC:integral component of membrane;CC:mitochondrial inner membrane;CC:respiratory chain;CC:integral component of membrane;CC:mitochondrial inner membrane;CC:respiratory chain;CC:integral component of membrane;CC:mitochondrial inner membrane;CC:respiratory chain;CC:integral component of membrane;CC:mitochondrial inner membrane;CC:respiratory chain;CC:integral component of membrane;CC:mitochondrial …	K02261	COX2	map00190;	Oxidative phosphorylation;	ANA57061.1;	cytochrome oxidase subunit;	gi|118572571|sp|Q38RW5.1|COX2_PRATU;	RecName: Full=Cytochrome c oxidase subunit 2; AltName: Full=Cytochrome c oxidase polypeptide II;	PF02790.12;	COX2_TM;	Cytochrome C oxidase subunit II, transmembrane domain;
TRINITY_DN1091_c0_g1	695	------	------	------	------	------	------	------	------	------	------	------	------	------
TRINITY_DN10910_c0_g1	2763	------	------	------	------	------	------	XP_021775572.1;	protein NUCLEAR FUSION DEFECTIVE 4-like [Chenopodium quinoa];	gi|754388961|sp|F4I9E1.1|NFD4_ARATH;	RecName: Full=Protein NUCLEAR FUSION DEFECTIVE 4;	PF06813.10;	Nodulin-like;	Nodulin-like;
TRINITY_DN10911_c0_g1	1072	GO:0005524;GO:0004674;GO:0005524;GO:0004674;	MF:ATP binding;MF:protein serine/threonine kinase activity;MF:ATP binding;MF:protein serine/threonine kinase activity;	K04733	IRAK4	------	------	XP_021605955.1;	probable serine/threonine-protein kinase PBL28 isoform X2 [Manihot esculenta];	gi|46890226|sp|Q9LQQ8.1|RLCK7_ARATH;	RecName: Full=Probable serine/threonine-protein kinase RLCKVII;	PF00069.22; PF07714.14;	Pkinase;Pkinase_Tyr;	Protein kinase domain;Protein tyrosine kinase;
TRINITY_DN10912_c0_g1	557	GO:0016021;GO:0016021;GO:0016021;	CC:integral component of membrane;CC:integral component of membrane;CC:integral component of membrane;	K20781	SGT1	map00514;	Other types of O-glycan biosynthesis;	XP_002526934.1;	PREDICTED: uncharacterized protein LOC8260318 [Ricinus communis];	------	------	------	------	------
TRINITY_DN10912_c0_g2	2847	------	------	------	------	------	------	PSR87514.1;	F-box protein [Actinidia chinensis var. chinensis];	gi|75274194|sp|Q9LU91.1|SKI14_ARATH;	RecName: Full=F-box protein SKIP14; AltName: Full=SKP1-interacting partner 14;	------	------	------
TRINITY_DN10913_c0_g1	970	------	------	------	------	------	------	------	------	------	------	------	------	------
TRINITY_DN10914_c0_g1	1120	GO:0016021;GO:0016021;GO:0000502;	CC:integral component of membrane;CC:integral component of membrane;CC:proteasome complex;	------	------	------	------	KXZ42561.1;	hypothetical protein GPECTOR_135g625 [Gonium pectorale];	gi|123916200|sp|Q2T9K6.1|FEM1C_XENLA;	RecName: Full=Protein fem-1 homolog C; Short=FEM1c; AltName: Full=FEM1-gamma;	PF12796.4; PF13637.3; PF13606.3; PF00023.27; PF13857.3; PF13424.3;	Ank_2;Ank_4;Ank_3;Ank;Ank_5;TPR_12;	Ankyrin repeats;Ankyrin repeats;Ankyrin repeat;Ankyrin repeat;Ankyrin repeats;Tetratricopeptide repeat;
TRINITY_DN10915_c0_g1	511	------	------	------	------	------	------	------	------	------	------	------	------	------
TRINITY_DN10916_c0_g1	783	------	------	------	------	------	------	------	------	------	------	------	------	------
TRINITY_DN10917_c0_g1	913	GO:0000786;GO:0005634;GO:0000786;GO:0005634;GO:0000786;GO:0005634;GO:0003677;GO:0046982;GO:0003677;GO:0046982;GO:0003677;GO:0046982;	CC:nucleosome;CC:nucleus;CC:nucleosome;CC:nucleus;CC:nucleosome;CC:nucleus;MF:DNA binding;MF:protein heterodimerization activity;MF:DNA binding;MF:protein heterodimerization activity;MF:DNA binding;MF:protein heterodimerization activity;	K11252	H2B	------	------	XP_021843720.1;	histone H2B, embryonic [Spinacia oleracea];	gi|81863477|sp|Q64475.3|H2B1B_MOUSE;	RecName: Full=Histone H2B type 1-B; AltName: Full=h2B-143;	PF00125.21; PF00808.20;	Histone;CBFD_NFYB_HMF;	Core histone H2A/H2B/H3/H4;Histone-like transcription factor;
TRINITY_DN10918_c0_g1	591	------	------	K02130	ATPeF0F, ATP5J2	map00190;	Oxidative phosphorylation;	------	------	gi|20137573|sp|Q9W141.1|ATPK_DROME;	RecName: Full=Putative ATP synthase subunit f, mitochondrial;	PF10206.6; PF10791.6;	WRW;F1F0-ATPsyn_F;	Mitochondrial F1F0-ATP synthase, subunit f;Mitochondrial F1-F0 ATP synthase subunit F of fungi;
TRINITY_DN10919_c0_g1	375	------	------	------	------	------	------	------	------	------	------	------	------	------
TRINITY_DN10919_c0_g2	938	------	------	------	------	------	------	PSR90947.1;	WD repeat-containing protein [Actinidia chinensis var. chinensis];	gi|74698441|sp|Q9UT85.1|YIPC_SCHPO;	RecName: Full=Uncharacterized WD repeat-containing protein C343.04c;	PF00400.29; PF12894.4;	WD40;ANAPC4_WD40;	WD domain, G-beta repeat;Anaphase-promoting complex subunit 4 WD40 domain;
TRINITY_DN1092_c0_g1	599	------	------	------	------	------	------	------	------	------	------	------	------	------
TRINITY_DN1092_c0_g2	280	------	------	------	------	------	------	------	------	------	------	------	------	------
TRINITY_DN10920_c0_g1	694	------	------	------	------	------	------	------	------	------	------	------	------	------
TRINITY_DN10921_c0_g1	1529	------	------	------	------	------	------	------	------	------	------	PF00431.17;	CUB;	CUB domain;
TRINITY_DN10922_c0_g1	1596	------	------	------	------	------	------	XP_021809939.1;	UDP-glycosyltransferase 89B2 [Prunus avium];	gi|75224426|sp|Q6VAA5.1|U89B2_STERE;	RecName: Full=UDP-glycosyltransferase 89B2;	PF00201.15;	UDPGT;	UDP-glucoronosyl and UDP-glucosyl transferase;
TRINITY_DN10923_c0_g1	226	------	------	------	------	------	------	PHT97282.1;	Protein TAR1 [Capsicum chinense];	------	------	------	------	------
TRINITY_DN10924_c0_g1	347	------	------	------	------	------	------	------	------	------	------	PF01607.21;	CBM_14;	Chitin binding Peritrophin-A domain;
TRINITY_DN10925_c0_g1	922	------	------	------	------	------	------	XP_021758506.1;	uncharacterized protein LOC110723456 [Chenopodium quinoa];	------	------	PF13456.3;	RVT_3;	Reverse transcriptase-like;
TRINITY_DN10925_c0_g2	444	------	------	------	------	------	------	------	------	------	------	------	------	------
TRINITY_DN10926_c0_g1	333	------	------	------	------	------	------	------	------	------	------	------	------	------
TRINITY_DN10926_c0_g2	325	------	------	------	------	------	------	------	------	------	------	------	------	------
TRINITY_DN10927_c0_g1	675	------	------	------	------	------	------	------	------	------	------	------	------	------
TRINITY_DN10928_c0_g1	289	GO:0005634;GO:0005634;GO:0005634;GO:0003700;GO:0043565;GO:0003700;GO:0043565;GO:0003700;GO:0043565;	CC:nucleus;CC:nucleus;CC:nucleus;MF:transcription factor activity, sequence-specific DNA binding;MF:sequence-specific DNA binding;MF:transcription factor activity, sequence-specific DNA binding;MF:sequence-specific DNA binding;MF:transcription factor activity, sequence-specific DNA binding;MF:sequence-specific DNA binding;	K09338	HD-ZIP	------	------	XP_021805522.1;	homeobox-leucine zipper protein ATHB-12-like [Prunus avium];	gi|75114385|sp|Q651Z5.1|HOX6_ORYSJ;	RecName: Full=Homeobox-leucine zipper protein HOX6; AltName: Full=HD-ZIP protein HOX6; AltName: Full=Homeodomain transcription factor HOX6; AltName: Full=OsHox6 >gi|187609458|sp|Q9XH35.2|HOX6_ORYSI RecName: Full=Homeobox-leucine zipper protein HOX6; AltName: Full=HD-ZIP protein HOX6; AltName: Full=Homeodomain transcription factor HOX6; AltName: Full=OsHox6;	PF00046.26;	Homeobox;	Homeobox domain;
TRINITY_DN10928_c0_g2	861	GO:0005634;GO:0003700;GO:0043565;	CC:nucleus;MF:transcription factor activity, sequence-specific DNA binding;MF:sequence-specific DNA binding;	K09338	HD-ZIP	------	------	XP_021767920.1;	homeobox-leucine zipper protein ATHB-12-like [Chenopodium quinoa];	gi|21431751|sp|P46897.2|ATHB7_ARATH;	RecName: Full=Homeobox-leucine zipper protein ATHB-7; AltName: Full=HD-ZIP protein ATHB-7; AltName: Full=Homeodomain transcription factor ATHB-7;	PF02183.15; PF00046.26;	HALZ;Homeobox;	Homeobox associated leucine zipper;Homeobox domain;
TRINITY_DN10929_c0_g1	632	------	------	------	------	------	------	------	------	------	------	------	------	------
TRINITY_DN10931_c0_g1	627	GO:0016021;GO:0016021;GO:0016021;	CC:integral component of membrane;CC:integral component of membrane;CC:integral component of membrane;	------	------	------	------	KCW82642.1;	hypothetical protein EUGRSUZ_C04026, partial [Eucalyptus grandis];	------	------	------	------	------
TRINITY_DN10932_c0_g1	721	------	------	K14548	UTP4, CIRH1A	map03008;	Ribosome biogenesis in eukaryotes;	KNA18458.1;	hypothetical protein SOVF_070610 isoform A [Spinacia oleracea];	gi|41016916|sp|Q969X6.1|UTP4_HUMAN;	RecName: Full=U3 small nucleolar RNA-associated protein 4 homolog; AltName: Full=Cirhin; AltName: Full=UTP4 small subunit processome component;	PF00400.29;	WD40;	WD domain, G-beta repeat;
TRINITY_DN10933_c1_g1	627	------	------	------	------	------	------	------	------	------	------	------	------	------
TRINITY_DN10934_c0_g1	726	------	------	------	------	------	------	KNA13237.1;	hypothetical protein SOVF_118640 [Spinacia oleracea];	------	------	------	------	------
TRINITY_DN10935_c0_g1	2421	GO:0055085;GO:0016021;GO:0016021;	BP:transmembrane transport;CC:integral component of membrane;CC:integral component of membrane;	------	------	------	------	XP_002519465.1;	PREDICTED: protein NUCLEAR FUSION DEFECTIVE 4 [Ricinus communis];	gi|754388961|sp|F4I9E1.1|NFD4_ARATH;	RecName: Full=Protein NUCLEAR FUSION DEFECTIVE 4;	PF06813.10; PF07690.13;	Nodulin-like;MFS_1;	Nodulin-like;Major Facilitator Superfamily;
TRINITY_DN10936_c0_g1	219	------	------	------	------	------	------	------	------	------	------	------	------	------
TRINITY_DN10936_c1_g1	609	------	------	------	------	------	------	------	------	------	------	------	------	------
TRINITY_DN10937_c0_g1	983	------	------	------	------	------	------	------	------	------	------	------	------	------
TRINITY_DN10938_c0_g1	2511	GO:0006355;GO:0006351;GO:0006355;GO:0006351;GO:0006355;GO:0006351;GO:0005634;GO:0005634;GO:0005634;GO:0003677;GO:0003677;GO:0003677;	BP:regulation of transcription, DNA-templated;BP:transcription, DNA-templated;BP:regulation of transcription, DNA-templated;BP:transcription, DNA-templated;BP:regulation of transcription, DNA-templated;BP:transcription, DNA-templated;CC:nucleus;CC:nucleus;CC:nucleus;MF:DNA binding;MF:DNA binding;MF:DNA binding;	------	------	------	------	XP_011082737.1;	transcription factor TCP4-like [Sesamum indicum];	gi|75157409|sp|Q8LPR5.1|TCP4_ARATH;	RecName: Full=Transcription factor TCP4; AltName: Full=Protein MATERNAL EFFECT EMBRYO ARREST 35;	PF03634.10;	TCP;	TCP family transcription factor;
TRINITY_DN10939_c0_g1	5512	GO:0003779;	MF:actin binding;	------	------	------	------	XP_021764372.1;	protein NETWORKED 1D-like [Chenopodium quinoa];	gi|754388954|sp|F4HZB5.1|NET1D_ARATH;	RecName: Full=Protein NETWORKED 1D;	PF07765.9;	KIP1;	KIP1-like protein;
TRINITY_DN1094_c0_g1	340	------	------	------	------	------	------	------	------	------	------	------	------	------
TRINITY_DN10940_c0_g1	682	------	------	------	------	------	------	------	------	------	------	PF00098.20;	zf-CCHC;	Zinc knuckle;
TRINITY_DN10941_c0_g1	2608	GO:0016021;GO:0005524;GO:0004672;	CC:integral component of membrane;MF:ATP binding;MF:protein kinase activity;	------	------	------	------	XP_021724046.1;	receptor protein kinase-like protein ZAR1 [Chenopodium quinoa];	gi|75268017|sp|Q9ZU46.1|ZAR1_ARATH;	RecName: Full=Receptor protein kinase-like protein ZAR1; AltName: Full=Protein ZYGOTIC ARREST 1; Flags: Precursor;	PF00069.22; PF07714.14; PF08263.9; PF13855.3; PF12799.4;	Pkinase;Pkinase_Tyr;LRRNT_2;LRR_8;LRR_4;	Protein kinase domain;Protein tyrosine kinase;Leucine rich repeat N-terminal domain;Leucine rich repeat;Leucine Rich repeats;
TRINITY_DN10941_c1_g1	396	------	------	------	------	------	------	------	------	------	------	------	------	------
TRINITY_DN10942_c0_g1	1019	------	------	------	------	------	------	AMQ09512.1;	lateral organ boundaries domain protein [Boehmeria nivea];	gi|29427552|sp|O04479.1|LBD6_ARATH;	RecName: Full=LOB domain-containing protein 6; AltName: Full=Protein ASYMMETRIC LEAVES 2;	PF03195.11;	DUF260;	Protein of unknown function DUF260;
TRINITY_DN10943_c0_g1	1785	------	------	------	------	------	------	XP_010687585.1;	PREDICTED: uncharacterized protein LOC104901687 [Beta vulgaris subsp. vulgaris];	gi|74626608|sp|O13821.1|VPS27_SCHPO;	RecName: Full=Vacuolar protein sorting-associated protein 27; AltName: Full=Suppressor of ste12 deletion protein 4;	PF08381.8; PF01363.18;	BRX;FYVE;	Transcription factor regulating root and shoot growth via Pin3;FYVE zinc finger;
TRINITY_DN10944_c0_g1	1560	------	------	------	------	------	------	------	------	------	------	------	------	------
TRINITY_DN10945_c0_g1	1980	GO:0016021;GO:0005524;GO:0016887;	CC:integral component of membrane;MF:ATP binding;MF:ATPase activity;	------	------	------	------	XP_021846917.1;	ABC transporter G family member 20-like [Spinacia oleracea];	gi|75334940|sp|Q9LFG8.1|AB20G_ARATH;	RecName: Full=ABC transporter G family member 20; Short=ABC transporter ABCG.20; Short=AtABCG20; AltName: Full=Probable white-brown complex homolog protein 20; Short=AtWBC20;	PF01061.21; PF12698.4; PF00005.24; PF13555.3; PF13191.3; PF13304.3;	ABC2_membrane;ABC2_membrane_3;ABC_tran;AAA_29;AAA_16;AAA_21;	ABC-2 type transporter;ABC-2 family transporter protein;ABC transporter;P-loop containing region of AAA domain;AAA ATPase domain;AAA domain, putative AbiEii toxin, Type IV TA system;
TRINITY_DN10946_c0_g1	1293	------	------	K17419	MRPL38	------	------	XP_011396232.1;	Protein HEADING DATE 3B [Auxenochlorella protothecoides];	gi|118573678|sp|Q3ZBF3.2|RM38_BOVIN;	RecName: Full=39S ribosomal protein L38, mitochondrial; Short=L38mt; Short=MRP-L38; Flags: Precursor;	PF01161.17;	PBP;	Phosphatidylethanolamine-binding protein;
TRINITY_DN10947_c0_g1	1887	GO:0022900;GO:0006099;GO:0022900;GO:0006099;GO:0022900;GO:0006099;GO:0005743;GO:0005743;GO:0005743;GO:0050660;GO:0008177;GO:0050660;GO:0008177;GO:0050660;GO:0008177;	BP:electron transport chain;BP:tricarboxylic acid cycle;BP:electron transport chain;BP:tricarboxylic acid cycle;BP:electron transport chain;BP:tricarboxylic acid cycle;CC:mitochondrial inner membrane;CC:mitochondrial inner membrane;CC:mitochondrial inner membrane;MF:flavin adenine dinucleotide binding;MF:succinate dehydrogenas;MF:flavin adenine dinucleotide binding;MF:succinate dehydrogenas;MF:fl…	K00234	SDHA, SDH1	map00020; map00190;	Citrate cycl;Oxidative phosphorylation;	XP_005644633.1;	succinate dehydrogenase [Coccomyxa subellipsoidea C-169];	gi|205831552|sp|Q9YHT1.2|SDHA_CHICK;	RecName: Full=Succinate dehydrogenase [ubiquinone] flavoprotein subunit, mitochondrial; AltName: Full=Flavoprotein subunit of complex II; Short=Fp; Flags: Precursor;	PF00890.21; PF02910.17;	FAD_binding_2;Succ_DH_flav_C;	FAD binding domain;Fumarate reductase flavoprotein C-term;
TRINITY_DN10948_c0_g1	1198	GO:0003677;GO:0003677;	MF:DNA binding;MF:DNA binding;	K09422	MYBP	------	------	ONI30743.1;	hypothetical protein PRUPE_1G271100 [Prunus persica];	gi|6226654|sp|P52551.2|MYBB_XENLA;	RecName: Full=Myb-related protein B; Short=B-Myb; AltName: Full=Myb-like protein 2; AltName: Full=Myb-related protein 1; AltName: Full=XMYB1;	PF00249.28; PF13921.3;	Myb_DNA-binding;Myb_DNA-bind_6;	Myb-like DNA-binding domain;Myb-like DNA-binding domain;
TRINITY_DN10949_c0_g1	984	------	------	K01051	E3.1.1.11	map00040;	Pentose and glucuronate interconversions;	XP_021723525.1;	probable pectinesterase 53 [Chenopodium quinoa];	gi|75304460|sp|Q8VYZ3.1|PME53_ARATH;	RecName: Full=Probable pectinesterase 53; Short=PE 53; AltName: Full=Pectin methylesterase 53; Short=AtPME53; Flags: Precursor;	PF01095.16;	Pectinesterase;	Pectinesterase;
TRINITY_DN1095_c0_g1	236	------	------	------	------	------	------	------	------	------	------	------	------	------
TRINITY_DN10950_c0_g1	545	------	------	------	------	------	------	------	------	------	------	------	------	------
TRINITY_DN10951_c0_g1	535	------	------	------	------	------	------	------	------	------	------	------	------	------
TRINITY_DN10952_c0_g1	1959	GO:0044208;GO:0044208;GO:0046040;GO:0046686;GO:0006167;GO:0044208;GO:0044208;GO:0009507;GO:0005737;GO:0009570;GO:0048046;GO:0009507;GO:0009507;GO:0009507;GO:0004019;GO:0005525;GO:0000287;GO:0004019;GO:0000287;GO:0046872;GO:0005525;GO:0004019;GO:0005525;GO:0000287;GO:0004019;GO:0005525;GO:0000287;	BP:'de novo' AMP biosynthetic process;BP:'de novo' AMP biosynthetic process;BP:IMP metabolic process;BP:response to cadmium ion;BP:AMP biosynthetic process;BP:'de novo' AMP biosynthetic process;BP:'de novo' AMP biosynthetic process;CC:chloroplast;CC:cytoplasm;CC:chloroplast stroma;CC:apoplast;CC:chloroplast;CC:chloroplast;CC:chloroplast;MF:adenylosuccinate synthase activity;MF:GTP binding;MF:magn…	K01939	purA, ADSS	map00250; map00230;	Alanine, aspartate and glutamate metabolism;Purine metabolism;	BAK06474.1;	predicted protein [Hordeum vulgare subsp. vulgare];	gi|308191517|sp|B0W9B4.1|PURA_CULQU;	RecName: Full=Adenylosuccinate synthetase; Short=AMPSase; Short=AdSS; AltName: Full=IMP--aspartate ligase;	PF00709.18;	Adenylsucc_synt;	Adenylosuccinate synthetase;
TRINITY_DN10953_c0_g1	1800	GO:0016757;	MF:transferase activity, transferring glycosyl groups;	K18134	EOGT	map00514;	Other types of O-glycan biosynthesis;	XP_021740013.1;	protein O-linked-mannose beta-1,4-N-acetylglucosaminyltransferase 2-like [Chenopodium quinoa];	gi|82076790|sp|Q5NDE4.1|PMGT2_TAKRU;	RecName: Full=Protein O-linked-mannose beta-1,4-N-acetylglucosaminyltransferase 2; Short=POMGnT2; AltName: Full=Extracellular O-linked N-acetylglucosamine transferase-like; AltName: Full=Glycosyltransferase-like domain-containing protein 2;	PF04577.11;	DUF563;	Protein of unknown function;
TRINITY_DN10954_c0_g1	661	------	------	------	------	------	------	------	------	------	------	------	------	------
TRINITY_DN10955_c0_g1	611	GO:0006289;GO:0043161;GO:0006289;GO:0043161;GO:0005634;GO:0005634;GO:0003684;GO:0003684;	BP:nucleotide-excision repair;BP:proteasome-mediated ubiquitin-dependent protein catabolic process;BP:nucleotide-excision repair;BP:proteasome-mediated ubiquitin-dependent protein catabolic process;CC:nucleus;CC:nucleus;MF:damaged DNA binding;MF:damaged DNA binding;	K10839	RAD23, HR23	map03420; map04141;	Nucleotide excision repair;Protein processing in endoplasmic reticulum;	XP_010695313.1;	PREDICTED: probable ubiquitin receptor RAD23a [Beta vulgaris subsp. vulgaris];	gi|73620992|sp|Q84L32.2|RD23A_ARATH;	RecName: Full=Probable ubiquitin receptor RAD23a; Short=AtRAD23a; AltName: Full=Putative DNA repair protein RAD23-2; AltName: Full=RAD23-like protein 2; Short=AtRAD23-2;	PF09280.8; PF00627.28; PF09288.7;	XPC-binding;UBA;UBA_3;	XPC-binding domain;UBA/TS-N domain;Fungal ubiquitin-associated domain;
TRINITY_DN10956_c0_g1	371	------	------	------	------	------	------	------	------	------	------	------	------	------
TRINITY_DN10957_c0_g1	715	GO:0016021;GO:0016021;GO:0016021;GO:0016021;GO:0050660;GO:0004499;GO:0050661;GO:0050660;GO:0004499;GO:0050661;GO:0050661;GO:0050660;GO:0004499;GO:0050660;GO:0004499;GO:0050661;	CC:integral component of membrane;CC:integral component of membrane;CC:integral component of membrane;CC:integral component of membrane;MF:flavin adenine dinucleotide binding;MF:N,N-dimethylaniline monooxygenase activity;MF:NADP binding;MF:flavin adenine dinucleotide binding;MF:N,N-dimethylaniline monooxygenase activity;MF:NADP binding;MF:NADP binding;MF:flavin adenine dinucleotide binding;MF:N,N…	K11816	YUCCA	map00380;	Tryptophan metabolism;	PIN20992.1;	Flavin-containing monooxygenase [Handroanthus impetiginosus];	gi|75212616|sp|Q9SVU0.1|YUC8_ARATH;	RecName: Full=Probable indole-3-pyruvate monooxygenase YUCCA8; AltName: Full=Flavin-containing monooxygenase YUCCA8;	------	------	------
TRINITY_DN10959_c0_g1	339	GO:0016740;GO:0004364;	MF:transferase activity;MF:glutathione transferase activity;	K00799	GST, gst	map00480;	Glutathione metabolism;	XP_009418988.1;	PREDICTED: probable glutathione S-transferase parA [Musa acuminata subsp. malaccensis];	gi|75328987|sp|Q8GYM1.1|GSTUM_ARATH;	RecName: Full=Glutathione S-transferase U22; Short=AtGSTU22; AltName: Full=GST class-tau member 22;	PF13417.3; PF02798.17; PF13409.3;	GST_N_3;GST_N;GST_N_2;	Glutathione S-transferase, N-terminal domain;Glutathione S-transferase, N-terminal domain;Glutathione S-transferase, N-terminal domain;
TRINITY_DN1096_c0_g1	410	------	------	------	------	------	------	------	------	------	------	------	------	------
TRINITY_DN10960_c0_g1	606	GO:0016567;GO:0010114;GO:0031463;GO:0005634;	BP:protein ubiquitination;BP:response to red light;CC:Cul3-RING ubiquitin ligase complex;CC:nucleus;	------	------	------	------	XP_017235984.1;	PREDICTED: BTB/POZ domain-containing protein POB1 [Daucus carota subsp. sativus];	gi|327488374|sp|Q9FPW6.2|POB1_ARATH;	RecName: Full=BTB/POZ domain-containing protein POB1; AltName: Full=POZ/BTB CONTAINING-PROTEIN 1; Short=AtPOB1;	------	------	------
TRINITY_DN10961_c0_g1	1813	GO:0016021;	CC:integral component of membrane;	------	------	------	------	KZV49048.1;	hypothetical protein F511_10999 [Dorcoceras hygrometricum];	------	------	------	------	------
TRINITY_DN10962_c0_g1	847	------	------	------	------	------	------	------	------	------	------	------	------	------
TRINITY_DN10962_c1_g1	563	------	------	------	------	------	------	------	------	------	------	------	------	------
TRINITY_DN10963_c0_g1	935	------	------	K17604	ZSWIM3	------	------	XP_021832063.1;	protein FAR1-RELATED SEQUENCE 5-like [Prunus avium];	gi|75213095|sp|Q9SWG3.1|FAR1_ARATH;	RecName: Full=Protein FAR-RED IMPAIRED RESPONSE 1;	PF04434.14;	SWIM;	SWIM zinc finger;
TRINITY_DN10964_c0_g1	466	------	------	K17412	MRPS34	------	------	------	------	------	------	------	------	------
TRINITY_DN10966_c0_g1	1514	GO:0050638;GO:0016747;GO:0016747;	MF:taxadien-5-alpha-ol O-acetyltransferase activity;MF:transferase activity, transferring acyl groups other than amino-acyl groups;MF:transferase activity, transferring acyl groups other than amino-acyl groups;	------	------	------	------	XP_002510432.1;	PREDICTED: omega-hydroxypalmitate O-feruloyl transferase [Ricinus communis];	gi|75165230|sp|Q94CD1.1|HHT1_ARATH;	RecName: Full=Omega-hydroxypalmitate O-feruloyl transferase; AltName: Full=Omega-hydroxyacid hydroxycinnamoyltransferase; AltName: Full=Protein ALIPHATIC SUBERIN FERULOYL TRANSFERASE;	PF02458.12;	Transferase;	Transferase family;
TRINITY_DN10967_c0_g1	1198	GO:0016787;	MF:hydrolase activity;	K01061	E3.1.1.45	------	------	KNA10325.1;	hypothetical protein SOVF_145360 [Spinacia oleracea];	gi|1174911|sp|P46209.1|USF_AQUPY;	RecName: Full=Protein usf;	PF01738.15; PF02230.13; PF08840.8;	DLH;Abhydrolase_2;BAAT_C;	Dienelactone hydrolase family;Phospholipase/Carboxylesterase;BAAT / Acyl-CoA thioester hydrolase C terminal;
TRINITY_DN10967_c1_g1	341	------	------	------	------	------	------	------	------	------	------	------	------	------
TRINITY_DN10967_c2_g1	342	------	------	------	------	------	------	------	------	------	------	------	------	------
TRINITY_DN10968_c0_g1	407	------	------	------	------	------	------	------	------	------	------	------	------	------
[truncated: 87,897 more rows]
