# Supplementary material for: Transcriptome profiling of Fagopyrum tataricum leaves in response to lead stress
Source: BMC Plant Biol. 2020 Feb 3;20:54. doi: 10.1186/s12870-020-2265-1 (PMC6998078; doi:10.1186/s12870-020-2265-1)
Supplement: Supplementary file 5 — Additional file 5: Table S2. Common regulated genes in the CK vs Pb1 and CK vs Pb2 comparisons. [file 12870_2020_2265_MOESM5_ESM.xlsx]

## Sheet: Up Regulate
Common Up-Regulated Gene of CK vs Pb1 and CK vs Pb2
Gene ID	CK TPM	Pb1 TPM	Pb2 TPM	KO ID	KO Name	Paths	Pfam	GO	NR	Swiss-Prot
TRINITY_DN10007_c0_g1	0.313333	2.27333	6.34				PF00847.17(AP2:AP2 domain)	GO:0003700(molecular_function:transcription factor activity, sequence-specific DNA binding); GO:0043565(molecular_function:sequence-specific DNA binding); GO:0044212(molecular_function:transcription regulatory region DNA binding); GO:0045893(biological_process:positive regulation of transcription, DNA-templated); GO:0006351(biological_process:transcription, DNA-templated); GO:0005634(cellular_com…	XP_002277662.2(PREDICTED: dehydration-responsive element-binding protein 2F [Vitis vinifera])	gi|48428176|sp|Q9SVX5.1|DRE2F_ARATH(RecName: Full=Dehydration-responsive element-binding protein 2F; Short=Protein DREB2F)
TRINITY_DN10079_c0_g1	0.0233333	0.706667	0.483333	K18745	EXU					gi|2498353|sp|Q24747.1|EXU_DROVI(RecName: Full=Maternal protein exuperantia)
TRINITY_DN10123_c0_g2	2.61333	9.89333	16.5633				PF05701.8(WEMBL:Weak chloroplast movement under blue light)		EOX97123.1(Uncharacterized protein TCM_006223 [Theobroma cacao])
TRINITY_DN1016_c0_g1	5.73	23.0067	40.2667	K02964	RP-S18e, RPS18	ko03010(Ribosome)	PF00416.19(Ribosomal_S13:Ribosomal protein S13/S18)	GO:0003723(molecular_function:RNA binding); GO:0003735(molecular_function:structural constituent of ribosome); GO:0006412(biological_process:translation); GO:0005840(cellular_component:ribosome); GO:0003723(molecular_function:RNA binding); GO:0003735(molecular_function:structural constituent of ribosome); GO:0006412(biological_process:translation); GO:0005840(cellular_component:ribosome); GO:0003…	ONH93564.1(hypothetical protein PRUPE_8G238900 [Prunus persica])	gi|464707|sp|P34788.1|RS18_ARATH(RecName: Full=40S ribosomal protein S18)
TRINITY_DN10171_c0_g1	1.48333	6.52667	12.4				PF07983.10(X8:X8 domain)		XP_021859951.1(major pollen allergen Ole e 10-like [Spinacia oleracea])	gi|75173381|sp|Q9FZ86.1|PDCB3_ARATH(RecName: Full=PLASMODESMATA CALLOSE-BINDING PROTEIN 3; Short=AtPDCB3; Flags: Precursor)
TRINITY_DN10173_c0_g1	0	0.663333	0.656667	K03961	NDUFB5	ko00190(Oxidative phosphorylation)	PF09781.6(NDUF_B5:NADH:ubiquinone oxidoreductase, NDUFB5/SGDH subunit)			gi|75075674|sp|Q4R4E0.1|NDUB5_MACFA(RecName: Full=NADH dehydrogenase [ubiquinone] 1 beta subcomplex subunit 5, mitochondrial; AltName: Full=Complex I-SGDH; Short=CI-SGDH; AltName: Full=NADH-ubiquinone oxidoreductase SGDH subunit; Flags: Precursor [Macaca fascicularis])
TRINITY_DN10320_c0_g1	0.00666667	0.2	0.313333				PF12057.5(DUF3538:Domain of unknown function (DUF3538))			gi|76800648|sp|P46379.2|BAG6_HUMAN(RecName: Full=Large proline-rich protein BAG6; AltName: Full=BAG family molecular chaperone regulator 6; AltName: Full=BCL2-associated athanogene 6; Short=BAG-6; Short=BAG6; AltName: Full=HLA-B-associated transcript 3; AltName: Full=Protein G3; AltName: Full=Protein Scythe)
TRINITY_DN10353_c0_g1	1.32667	9.58333	12.7267				PF06203.11(CCT:CCT motif); PF00643.21(zf-B_box:B-box zinc finger)	GO:0008270(molecular_function:zinc ion binding); GO:0005634(cellular_component:nucleus)	XP_012850793.1(PREDICTED: zinc finger protein CONSTANS-LIKE 14-like [Erythranthe guttata])	gi|17433040|sp|Q9C7E8.1|COL15_ARATH(RecName: Full=Zinc finger protein CONSTANS-LIKE 15)
TRINITY_DN10375_c0_g1	1.97333	8.77333	11.36						XP_006360511.1(PREDICTED: uncharacterized protein LOC102588960 [Solanum tuberosum])
TRINITY_DN10377_c0_g2	8.62	30.4667	41.6867	K02871	RP-L13, MRPL13, rplM	ko03010(Ribosome)	PF00572.15(Ribosomal_L13:Ribosomal protein L13)	GO:0003735(molecular_function:structural constituent of ribosome); GO:0006412(biological_process:translation); GO:0005840(cellular_component:ribosome)	XP_007215976.1(uncharacterized protein LOC18782525 [Prunus persica])	gi|254798488|sp|B8G6P5.1|RL13_CHLAD(RecName: Full=50S ribosomal protein L13)
TRINITY_DN10382_c0_g1	0	0.51	0.366667	K01187	malZ	ko00500(Starch and sucrose metabolism); ko00052(Galactose metabolism)	PF00128.21(Alpha-amylase:Alpha amylase, catalytic domain)	GO:0004558(molecular_function:alpha-1,4-glucosidase activity); GO:0032450(molecular_function:maltose alpha-glucosidase activity)	XP_015872006.1(PREDICTED: probable alpha-glucosidase [Ziziphus jujuba])	gi|41712585|sp|P07190.2|MAL1_DROME(RecName: Full=Maltase A1; AltName: Full=Larval visceral protein H; Flags: Precursor)
TRINITY_DN10394_c0_g1	0.186667	1.57	2.30667
TRINITY_DN10498_c0_g1	0	1.58	0.48	K00819	rocD, OAT	ko00330(Arginine and proline metabolism)	PF00202.18(Aminotran_3:Aminotransferase class-III)	GO:0004587(molecular_function:ornithine-oxo-acid transaminase activity); GO:0030170(molecular_function:pyridoxal phosphate binding); GO:0042802(molecular_function:identical protein binding); GO:0004587(molecular_function:ornithine-oxo-acid transaminase activity); GO:0030170(molecular_function:pyridoxal phosphate binding); GO:0004587(molecular_function:ornithine-oxo-acid transaminase activity); GO…	XP_005644256.1(ornithine transaminase [Coccomyxa subellipsoidea C-169])	gi|30315971|sp|Q9VW26.1|OAT_DROME(RecName: Full=Ornithine aminotransferase, mitochondrial; AltName: Full=Ornithine--oxo-acid aminotransferase; Flags: Precursor)
TRINITY_DN10508_c0_g1	0.0733333	1.28333	1.20667	K13525	VCP, CDC48	ko04141(Protein processing in endoplasmic reticulum)	PF00004.26(AAA:ATPase family associated with various cellular activities (AAA)); PF07724.11(AAA_2:AAA domain (Cdc48 subfamily)); PF09336.7(Vps4_C:Vps4 C terminal oligomerisation domain); PF13191.3(AAA_16:AAA ATPase domain); PF05496.9(RuvB_N:Holliday junction DNA helicase ruvB N-terminus); PF07728.11(AAA_5:AAA domain (dynein-related subfamily)); PF00005.24(ABC_tran:ABC transporter); PF13671.3(AAA_…	GO:0005524(molecular_function:ATP binding); GO:0016787(molecular_function:hydrolase activity); GO:0005524(molecular_function:ATP binding); GO:0016787(molecular_function:hydrolase activity)	XP_002321618.1(cell division cycle protein 48 homolog [Populus trichocarpa])	gi|122087253|sp|Q7KN62.1|TERA_DROME(RecName: Full=Transitional endoplasmic reticulum ATPase TER94; AltName: Full=Valosin-containing protein homolog)
TRINITY_DN10516_c0_g1	46.6067	134.803	198.27	K02922	RP-L37e, RPL37	ko03010(Ribosome)	PF01907.16(Ribosomal_L37e:Ribosomal protein L37e)	GO:0046872(molecular_function:metal ion binding); GO:0019843(molecular_function:rRNA binding); GO:0003735(molecular_function:structural constituent of ribosome); GO:0006412(biological_process:translation); GO:0005840(cellular_component:ribosome); GO:0003735(molecular_function:structural constituent of ribosome); GO:0006412(biological_process:translation); GO:0005840(cellular_component:ribosome)	XP_023875282.1(60S ribosomal protein L37-1 [Quercus suber])	gi|75301386|sp|Q8LFH7.1|RL371_ARATH(RecName: Full=60S ribosomal protein L37-1)
TRINITY_DN10600_c0_g1	0	0.73	0.34	K10343	SPSB1_4, SSB1, SSB4		PF00622.25(SPRY:SPRY domain); PF07525.13(SOCS_box:SOCS box)			gi|1018812878|sp|A1Z6E0.2|GUS_DROME(RecName: Full=Protein gustavus)
TRINITY_DN10611_c0_g1	0.843333	5.15667	5.95333
TRINITY_DN10625_c0_g1	0.0133333	1.15333	0.56	K10258	TER, TSC13, CER10	ko01040(Biosynthesis of unsaturated fatty acids); ko00062(Fatty acid elongation)	PF02544.13(Steroid_dh:3-oxo-5-alpha-steroid 4-dehydrogenase); PF00240.20(ubiquitin:Ubiquitin family)	GO:0016627(molecular_function:oxidoreductase activity, acting on the CH-CH group of donors); GO:0006629(biological_process:lipid metabolic process); GO:0005737(cellular_component:cytoplasm); GO:0016021(cellular_component:integral component of membrane); GO:0016627(molecular_function:oxidoreductase activity, acting on the CH-CH group of donors); GO:0006629(biological_process:lipid metabolic proces…	PRW56709.1(Very-long-chain enoyl- reductase [Chlorella sorokiniana])	gi|75023606|sp|Q9N5Y2.1|TECR_CAEEL(RecName: Full=Probable very-long-chain enoyl-CoA reductase art-1)
TRINITY_DN10712_c0_g1	0.603333	3.05667	4.57				PF14009.3(DUF4228:Domain of unknown function (DUF4228))		XP_003525687.1(PREDICTED: uncharacterized protein LOC100783889 [Glycine max])
TRINITY_DN10724_c0_g1	0	1.32667	0.566667				PF00650.17(CRAL_TRIO:CRAL/TRIO domain); PF13716.3(CRAL_TRIO_2:Divergent CRAL/TRIO domain)		KXZ52965.1(hypothetical protein GPECTOR_8g338 [Gonium pectorale])	gi|76363507|sp|Q9D3D0.3|TTPAL_MOUSE(RecName: Full=Alpha-tocopherol transfer protein-like)
TRINITY_DN10734_c0_g1	13.8233	41.68	55.4733	K00761	upp, UPRT	ko00240(Pyrimidine metabolism)	PF14681.3(UPRTase:Uracil phosphoribosyltransferase); PF00156.24(Pribosyltran:Phosphoribosyl transferase domain)		XP_009358780.1(PREDICTED: uracil phosphoribosyltransferase [Pyrus x bretschneideri])	gi|6647900|sp|P93394.1|UPP_TOBAC(RecName: Full=Uracil phosphoribosyltransferase; Short=UPRTase; AltName: Full=UMP pyrophosphorylase)
TRINITY_DN10764_c0_g1	3.28	9.48667	25.26	K13993	HSP20	ko04141(Protein processing in endoplasmic reticulum)	PF00011.18(HSP20:Hsp20/alpha crystallin family)		XP_010106457.1(17.4 kDa class I heat shock protein [Morus notabilis])	gi|21264442|sp|P13853.2|HS17C_ARATH(RecName: Full=17.6 kDa class I heat shock protein 3; AltName: Full=17.6 kDa heat shock protein 3; Short=AtHsp17.6C)
TRINITY_DN10779_c0_g1	0.873333	2.53	3.77	K13065	E2.3.1.133, HCT	ko00941(Flavonoid biosynthesis); ko00940(Phenylpropanoid biosynthesis); ko00945(Stilbenoid, diarylheptanoid and gingerol biosynthesis)	PF02458.12(Transferase:Transferase family)	GO:0080074(molecular_function:spermidine:caffeoyl CoA N-acyltransferase activity); GO:0080073(molecular_function:spermidine:coumaroyl CoA N-acyltransferase activity); GO:0080075(molecular_function:spermidine:feruloyl CoA N-acyltransferase activity); GO:0080072(molecular_function:spermidine:sinapoyl CoA N-acyltransferase activity); GO:0010584(biological_process:pollen exine formation); GO:0080088(…	XP_002269790.1(PREDICTED: spermidine hydroxycinnamoyl transferase [Vitis vinifera])	gi|75099047|sp|O64470.1|SHT_ARATH(RecName: Full=Spermidine hydroxycinnamoyl transferase; AltName: Full=BAHD-like hydroxycinnamoyl transferase)
TRINITY_DN10799_c0_g1	4.19667	20.58	15.7767				PF00027.26(cNMP_binding:Cyclic nucleotide-binding domain)	GO:0008324(molecular_function:cation transmembrane transporter activity); GO:0009626(biological_process:plant-type hypersensitive response); GO:0016021(cellular_component:integral component of membrane)	XP_021726012.1(cyclic nucleotide-gated ion channel 4-like isoform X2 [Chenopodium quinoa])	gi|38503128|sp|Q94AS9.2|CNGC4_ARATH(RecName: Full=Cyclic nucleotide-gated ion channel 4; Short=AtCNGC4; AltName: Full=Cyclic nucleotide- and calmodulin-regulated ion channel 4; Short=AtHLM1)
TRINITY_DN10838_c0_g1	0	0.963333	0.413333				PF15998.2(DUF4773:Domain of unknown function (DUF4773))
TRINITY_DN10854_c0_g1	0	0.406667	0.316667	K04354	PPP2R2	ko03015(mRNA surveillance pathway)		GO:0019888(molecular_function:protein phosphatase regulator activity); GO:0000159(cellular_component:protein phosphatase type 2A complex)	XP_023910095.1(protein phosphatase PP2A regulatory subunit B-like [Quercus suber])	gi|543716|sp|P36872.1|2ABA_DROME(RecName: Full=Protein phosphatase PP2A 55 kDa regulatory subunit; Short=PR55; AltName: Full=Protein phosphatase PP2A regulatory subunit B; AltName: Full=Protein twins)
TRINITY_DN10894_c0_g1	0	1.06333	0.713333
TRINITY_DN10896_c0_g1	0.263333	1.3	3.11				PF14576.3(SEO_N:Sieve element occlusion N-terminus); PF14577.3(SEO_C:Sieve element occlusion C-terminus)		XP_021854065.1(protein SIEVE ELEMENT OCCLUSION B-like [Spinacia oleracea])	gi|75207469|sp|Q9SS87.1|SEOB_ARATH(RecName: Full=Protein SIEVE ELEMENT OCCLUSION B; Short=AtSEOb; AltName: Full=Protein SIEVE ELEMENT OCCLUSION-RELATED 1; Short=AtSEOR1)
TRINITY_DN10941_c0_g1	0.906667	3.65333	4.89667				PF00069.22(Pkinase:Protein kinase domain); PF07714.14(Pkinase_Tyr:Protein tyrosine kinase); PF08263.9(LRRNT_2:Leucine rich repeat N-terminal domain); PF13855.3(LRR_8:Leucine rich repeat); PF12799.4(LRR_4:Leucine Rich repeats (2 copies))	GO:0005524(molecular_function:ATP binding); GO:0004672(molecular_function:protein kinase activity); GO:0016021(cellular_component:integral component of membrane)	XP_021724046.1(receptor protein kinase-like protein ZAR1 [Chenopodium quinoa])	gi|75268017|sp|Q9ZU46.1|ZAR1_ARATH(RecName: Full=Receptor protein kinase-like protein ZAR1; AltName: Full=Protein ZYGOTIC ARREST 1; Flags: Precursor)
TRINITY_DN10945_c0_g1	0.0933333	0.586667	1.02333				PF01061.21(ABC2_membrane:ABC-2 type transporter); PF12698.4(ABC2_membrane_3:ABC-2 family transporter protein); PF00005.24(ABC_tran:ABC transporter); PF13555.3(AAA_29:P-loop containing region of AAA domain); PF13191.3(AAA_16:AAA ATPase domain); PF13304.3(AAA_21:AAA domain, putative AbiEii toxin, Type IV TA system)	GO:0005524(molecular_function:ATP binding); GO:0016887(molecular_function:ATPase activity); GO:0016021(cellular_component:integral component of membrane)	XP_021846917.1(ABC transporter G family member 20-like [Spinacia oleracea])	gi|75334940|sp|Q9LFG8.1|AB20G_ARATH(RecName: Full=ABC transporter G family member 20; Short=ABC transporter ABCG.20; Short=AtABCG20; AltName: Full=Probable white-brown complex homolog protein 20; Short=AtWBC20)
TRINITY_DN11007_c0_g1	0.09	0.936667	1.14667				PF13041.3(PPR_2:PPR repeat family); PF01535.17(PPR:PPR repeat); PF12854.4(PPR_1:PPR repeat); PF17177.1(PPR_long:Pentacotripeptide-repeat region of PROPR)	GO:0004519(molecular_function:endonuclease activity); GO:0003723(molecular_function:RNA binding); GO:0009451(biological_process:RNA modification); GO:0043231(cellular_component:intracellular membrane-bounded organelle)	XP_021853237.1(pentatricopeptide repeat-containing protein At1g09190 [Spinacia oleracea])	gi|75099767|sp|O80488.1|PPR23_ARATH(RecName: Full=Pentatricopeptide repeat-containing protein At1g09190)
TRINITY_DN11016_c0_g1	2.35	47.22	55.14						PSS13597.1(SPX domain-containing membrane protein [Actinidia chinensis var. chinensis])
TRINITY_DN11029_c0_g1	0.0166667	0.62	1.94	K04733	IRAK4		PF00069.22(Pkinase:Protein kinase domain); PF07714.14(Pkinase_Tyr:Protein tyrosine kinase)	GO:0005524(molecular_function:ATP binding); GO:0004674(molecular_function:protein serine/threonine kinase activity); GO:0005886(cellular_component:plasma membrane); GO:0005524(molecular_function:ATP binding); GO:0004672(molecular_function:protein kinase activity)	XP_019162548.1(PREDICTED: putative serine/threonine-protein kinase isoform X2 [Ipomoea nil])	gi|263711285|sp|C0LGH2.2|Y1561_ARATH(RecName: Full=Probable LRR receptor-like serine/threonine-protein kinase At1g56130; Flags: Precursor)
TRINITY_DN11030_c0_g1	0.01	0.536667	0.316667	K09553	STIP1		PF00515.25(TPR_1:Tetratricopeptide repeat); PF07719.14(TPR_2:Tetratricopeptide repeat); PF13181.3(TPR_8:Tetratricopeptide repeat); PF13414.3(TPR_11:TPR repeat); PF13424.3(TPR_12:Tetratricopeptide repeat); PF13432.3(TPR_16:Tetratricopeptide repeat); PF13431.3(TPR_17:Tetratricopeptide repeat); PF14559.3(TPR_19:Tetratricopeptide repeat); PF13374.3(TPR_10:Tetratricopeptide repeat); PF12569.5(NARP1:NM…		PIA50108.1(hypothetical protein AQUCO_01300684v1 [Aquilegia coerulea])	gi|400042|sp|P31948.1|STIP1_HUMAN(RecName: Full=Stress-induced-phosphoprotein 1; Short=STI1; AltName: Full=Hsc70/Hsp90-organizing protein; Short=Hop; AltName: Full=Renal carcinoma antigen NY-REN-11; AltName: Full=Transformation-sensitive protein IEF SSP 3521)
TRINITY_DN11031_c0_g1	0.15	5.47333	2.97	K02983	RP-S30e, RPS30	ko03010(Ribosome)	PF04758.11(Ribosomal_S30:Ribosomal protein S30); PF00240.20(ubiquitin:Ubiquitin family)	GO:0003735(molecular_function:structural constituent of ribosome); GO:0006412(biological_process:translation); GO:0005840(cellular_component:ribosome); GO:0003735(molecular_function:structural constituent of ribosome); GO:0006412(biological_process:translation); GO:0005840(cellular_component:ribosome); GO:0003735(molecular_function:structural constituent of ribosome); GO:0006412(biological_proces…	PNH05668.1(40S ribosomal protein S30 [Tetrabaena socialis])	gi|51316582|sp|P62866.1|RS30_BOVIN(RecName: Full=40S ribosomal protein S30 >gi|51316583|sp|P62867.1|RS30_MUSSI RecName: Full=40S ribosomal protein S30 >gi|51338624|sp|P62863.1|RS30_PIG RecName: Full=40S ribosomal protein S30 >gi|51338625|sp|P62864.1|RS30_RAT RecName: Full=40S ribosomal protein S30 >gi|51338654|sp|P62860.1|RS30_CRIGR RecName: Full=40S ribosomal protein S30 >gi|51338655|sp|P62861.1…
TRINITY_DN11047_c0_g1	18.0167	68.5867	81.9633	K03301	TC.AAA		PF03219.11(TLC:TLC ATP/ADP transporter)	GO:0005524(molecular_function:ATP binding); GO:0005471(molecular_function:ATP:ADP antiporter activity); GO:0031969(cellular_component:chloroplast membrane); GO:0016021(cellular_component:integral component of membrane); GO:0005524(molecular_function:ATP binding); GO:0005471(molecular_function:ATP:ADP antiporter activity); GO:0031969(cellular_component:chloroplast membrane); GO:0016021(cellular_co…	XP_011081074.1(plastidic ATP/ADP-transporter [Sesamum indicum])	gi|6226239|sp|O24381.2|TLC1_SOLTU(RecName: Full=Plastidic ATP/ADP-transporter)
TRINITY_DN11055_c0_g1	0	0.696667	1.05				PF00010.23(HLH:Helix-loop-helix DNA-binding domain)	GO:0046983(molecular_function:protein dimerization activity); GO:0046983(molecular_function:protein dimerization activity); GO:0046983(molecular_function:protein dimerization activity)	XP_010688854.1(PREDICTED: transcription factor HEC1 [Beta vulgaris subsp. vulgaris])	gi|75313649|sp|Q9SND4.1|HEC2_ARATH(RecName: Full=Transcription factor HEC2; AltName: Full=Basic helix-loop-helix protein 37; Short=AtbHLH37; Short=bHLH 37; AltName: Full=Protein HECATE 2; AltName: Full=Transcription factor EN 117; AltName: Full=bHLH transcription factor bHLH037)
TRINITY_DN11092_c0_g1	9.5	20.58	33.79	K00052	leuB, IMDH	ko00660(C5-Branched dibasic acid metabolism); ko00290(Valine, leucine and isoleucine biosynthesis)	PF00180.17(Iso_dh:Isocitrate/isopropylmalate dehydrogenase)	GO:0003862(molecular_function:3-isopropylmalate dehydrogenase activity); GO:0000287(molecular_function:magnesium ion binding); GO:0051287(molecular_function:NAD binding); GO:0009098(biological_process:leucine biosynthetic process); GO:0009507(cellular_component:chloroplast); GO:0003862(molecular_function:3-isopropylmalate dehydrogenase activity); GO:0000287(molecular_function:magnesium ion bindin…	XP_018470624.1(PREDICTED: 3-isopropylmalate dehydrogenase, chloroplastic [Raphanus sativus])	gi|126201|sp|P29102.1|LEU3_BRANA(RecName: Full=3-isopropylmalate dehydrogenase, chloroplastic; Short=3-IPM-DH; Short=IMDH; AltName: Full=Beta-IPM dehydrogenase; Flags: Precursor)
TRINITY_DN11105_c0_g1	0.0233333	1	0.573333	K00029	E1.1.1.40, maeB	ko00710(Carbon fixation in photosynthetic organisms); ko00620(Pyruvate metabolism)	PF03949.12(Malic_M:Malic enzyme, NAD binding domain); PF00390.16(malic:Malic enzyme, N-terminal domain)	GO:0004471(molecular_function:malate dehydrogenase (decarboxylating) (NAD+) activity); GO:0046872(molecular_function:metal ion binding); GO:0051287(molecular_function:NAD binding); GO:0004471(molecular_function:malate dehydrogenase (decarboxylating) (NAD+) activity); GO:0046872(molecular_function:metal ion binding); GO:0051287(molecular_function:NAD binding); GO:0004471(molecular_function:malate …	PTQ28240.1(hypothetical protein MARPO_0169s0005 [Marchantia polymorpha])	gi|126734|sp|P28227.1|MAOX_ANAPL(RecName: Full=NADP-dependent malic enzyme; Short=NADP-ME)
TRINITY_DN11135_c0_g1	1.77333	6.29333	8.52667					GO:0019843(molecular_function:rRNA binding); GO:0003735(molecular_function:structural constituent of ribosome); GO:0006412(biological_process:translation); GO:0009507(cellular_component:chloroplast); GO:0005840(cellular_component:ribosome); GO:0019843(molecular_function:rRNA binding); GO:0003735(molecular_function:structural constituent of ribosome); GO:0006412(biological_process:translation); GO…	YP_001936539.1(ribosomal protein S18 [Fagopyrum esculentum subsp. ancestrale])	gi|18203259|sp|Q9M3K7.1|RR18_SPIOL(RecName: Full=30S ribosomal protein S18, chloroplastic)
TRINITY_DN11138_c0_g1	1.73	7.79	9.82667	K13207	CUGBP, BRUNOL, CELF		PF00076.19(RRM_1:RNA recognition motif. (a.k.a. RRM, RBD, or RNP domain)); PF16367.2(RRM_7:RNA recognition motif)	GO:0003723(molecular_function:RNA binding)	XP_010696436.1(PREDICTED: RNA-binding protein BRN1 [Beta vulgaris subsp. vulgaris])	gi|75330059|sp|Q8LFS6.1|BRN1L_ARATH(RecName: Full=RNA-binding protein BRN1; AltName: Full=Protein BRUNO-LIKE 1; Short=AtBRN1; AltName: Full=Protein RNA-BINDING PROTEIN-DEFENSE RELATED 1; Short=AtRBP-DR1)
TRINITY_DN11154_c0_g2	0.32	1.83333	1.69				PF13966.3(zf-RVT:zinc-binding in reverse transcriptase)	GO:0003676(molecular_function:nucleic acid binding); GO:0003964(molecular_function:RNA-directed DNA polymerase activity); GO:0004523(molecular_function:RNA-DNA hybrid ribonuclease activity); GO:0003676(molecular_function:nucleic acid binding); GO:0004523(molecular_function:RNA-DNA hybrid ribonuclease activity); GO:0003676(molecular_function:nucleic acid binding); GO:0004523(molecular_function:RNA…	BAB09815.1(non-LTR retroelement reverse transcriptase-like [Arabidopsis thaliana])	gi|125987635|sp|P0C2F6.1|RNHX1_ARATH(RecName: Full=Putative ribonuclease H protein At1g65750)
TRINITY_DN11165_c0_g1	1.27667	6.05	8.69333				PF01985.18(CRS1_YhbY:CRS1 / YhbY (CRM) domain)	GO:0003723(molecular_function:RNA binding); GO:0003723(molecular_function:RNA binding); GO:0003723(molecular_function:RNA binding)	KHN27472.1(Putative CRM domain-containing protein, chloroplastic [Glycine soja])	gi|75116513|sp|Q67XL4.1|Y3544_ARATH(RecName: Full=Uncharacterized CRM domain-containing protein At3g25440, chloroplastic; Flags: Precursor)
TRINITY_DN11170_c0_g1	0	2.85333	7.43667
TRINITY_DN11180_c0_g1	1.44333	28.3	44.6833
TRINITY_DN11182_c0_g1	0.303333	4.78667	6.38667						XP_010685411.1(PREDICTED: uncharacterized protein At5g41620 isoform X1 [Beta vulgaris subsp. vulgaris])
TRINITY_DN11185_c0_g1	0.23	1.47	3.21667				PF00096.23(zf-C2H2:Zinc finger, C2H2 type)	GO:0003676(molecular_function:nucleic acid binding); GO:0016021(cellular_component:integral component of membrane)	XP_023881281.1(uncharacterized protein LOC111993690 [Quercus suber])
TRINITY_DN11217_c0_g1	1.25	4.30333	5.76333				PF00069.22(Pkinase:Protein kinase domain); PF07714.14(Pkinase_Tyr:Protein tyrosine kinase)	GO:0005524(molecular_function:ATP binding); GO:0004672(molecular_function:protein kinase activity); GO:0016021(cellular_component:integral component of membrane)	XP_021744547.1(putative receptor-like protein kinase At1g80870 [Chenopodium quinoa])	gi|75336903|sp|Q9SAH3.1|Y1887_ARATH(RecName: Full=Putative receptor-like protein kinase At1g80870)
TRINITY_DN11218_c0_g1	17.2833	62.79	66.7933					GO:0046872(molecular_function:metal ion binding); GO:0030001(biological_process:metal ion transport); GO:0046872(molecular_function:metal ion binding); GO:0030001(biological_process:metal ion transport); GO:0046872(molecular_function:metal ion binding); GO:0030001(biological_process:metal ion transport)	OMO85375.1(hypothetical protein COLO4_21650 [Corchorus olitorius])
TRINITY_DN11227_c0_g1	0.61	2.88667	5.81				PF14543.3(TAXi_N:Xylanase inhibitor N-terminal); PF14541.3(TAXi_C:Xylanase inhibitor C-terminal); PF00026.20(Asp:Eukaryotic aspartyl protease)	GO:0004190(molecular_function:aspartic-type endopeptidase activity); GO:0004190(molecular_function:aspartic-type endopeptidase activity)	XP_023898109.1(aspartic proteinase NANA, chloroplast-like [Quercus suber])	gi|75160614|sp|Q8S9J6.1|ASPA_ARATH(RecName: Full=Aspartyl protease family protein At5g10770; Flags: Precursor)
TRINITY_DN11258_c0_g1	0.00666667	1.37	0.453333				PF01757.19(Acyl_transf_3:Acyltransferase family)			gi|21264475|sp|Q09225.3|NRF6_CAEEL(RecName: Full=Nose resistant to fluoxetine protein 6; Short=Protein nrf-6; Flags: Precursor)
TRINITY_DN11264_c0_g1	0.24	9.98	21.6833	K01102	PDP		PF00481.18(PP2C:Protein phosphatase 2C)	GO:0046872(molecular_function:metal ion binding); GO:0004722(molecular_function:protein serine/threonine phosphatase activity); GO:0046872(molecular_function:metal ion binding); GO:0004722(molecular_function:protein serine/threonine phosphatase activity)	EXC35300.1(putative protein phosphatase 2C 46 [Morus notabilis])	gi|75273276|sp|Q9LHJ9.1|P2C38_ARATH(RecName: Full=Probable protein phosphatase 2C 38; Short=AtPP2C38)
TRINITY_DN11274_c0_g1	0	1.08667	0.573333
TRINITY_DN11275_c0_g1	0.0466667	0.966667	0.623333	K04043	dnaK	ko03018(RNA degradation)	PF00012.17(HSP70:Hsp70 protein); PF06723.10(MreB_Mbl:MreB/Mbl protein); PF14450.3(FtsA:Cell division protein FtsA)	GO:0005524(molecular_function:ATP binding); GO:0051082(molecular_function:unfolded protein binding); GO:0006457(biological_process:protein folding); GO:0005524(molecular_function:ATP binding); GO:0051082(molecular_function:unfolded protein binding); GO:0006457(biological_process:protein folding); GO:0046686(biological_process:response to cadmium ion); GO:0009408(biological_process:response to hea…	XP_023870892.1(heat shock 70 kDa protein-like [Quercus suber])	gi|75061624|sp|Q5R511.1|GRP75_PONAB(RecName: Full=Stress-70 protein, mitochondrial; AltName: Full=75 kDa glucose-regulated protein; Short=GRP-75; AltName: Full=Heat shock 70 kDa protein 9; Flags: Precursor)
TRINITY_DN11278_c0_g2	2.81333	10.97	12.3233				PF13178.3(DUF4005:Protein of unknown function (DUF4005)); PF00612.24(IQ:IQ calmodulin-binding motif)	GO:0009739(biological_process:response to gibberellin)	XP_021735905.1(protein IQ-DOMAIN 14-like [Chenopodium quinoa])
TRINITY_DN11312_c0_g1	0.166667	1.7	2.11333	K02136	ATPeF1G, ATP5C1, ATP3	ko00190(Oxidative phosphorylation)		GO:0046933(molecular_function:proton-transporting ATP synthase activity, rotational mechanism); GO:0015986(biological_process:ATP synthesis coupled proton transport); GO:0045261(cellular_component:proton-transporting ATP synthase complex, catalytic core F(1)); GO:0046933(molecular_function:proton-transporting ATP synthase activity, rotational mechanism); GO:0015986(biological_process:ATP synthesi…	OTG14359.1(putative ATPase, F1 complex, gamma subunit, ATPase, F1 complex, gamma subunit domain protein [Helianthus annuus])	gi|543867|sp|P26360.2|ATPG3_IPOBA(RecName: Full=ATP synthase subunit gamma, mitochondrial; AltName: Full=F-ATPase gamma subunit; Flags: Precursor [Ipomoea batatas])
TRINITY_DN11319_c0_g1	1.88	7.1	13.0933
TRINITY_DN11335_c0_g1	0.436667	2.28	3.62333					GO:0009690(biological_process:cytokinin metabolic process)	XP_010664495.1(PREDICTED: uncharacterized protein LOC100854033 [Vitis vinifera])
TRINITY_DN11338_c0_g1	1.94333	7.40667	7.38667				PF04398.9(DUF538:Protein of unknown function, DUF538)		XP_011458136.1(PREDICTED: uncharacterized protein LOC101296442 [Fragaria vesca subsp. vesca])
TRINITY_DN11354_c0_g1	0.263333	9.00667	25.34	K01102	PDP		PF00481.18(PP2C:Protein phosphatase 2C)	GO:0046872(molecular_function:metal ion binding); GO:0004722(molecular_function:protein serine/threonine phosphatase activity); GO:0046872(molecular_function:metal ion binding); GO:0004722(molecular_function:protein serine/threonine phosphatase activity)	XP_010086750.2(probable protein phosphatase 2C 38 [Morus notabilis])	gi|75273276|sp|Q9LHJ9.1|P2C38_ARATH(RecName: Full=Probable protein phosphatase 2C 38; Short=AtPP2C38)
TRINITY_DN11358_c0_g1	0.366667	4.80667	6.77333						XP_010675463.1(PREDICTED: uncharacterized protein LOC104891465 [Beta vulgaris subsp. vulgaris])
TRINITY_DN11393_c0_g1	0.0233333	0.533333	1.00667				PF03168.10(LEA_2:Late embryogenesis abundant protein)	GO:0016021(cellular_component:integral component of membrane)	XP_010677469.1(PREDICTED: NDR1/HIN1-like protein 12 [Beta vulgaris subsp. vulgaris])
TRINITY_DN11427_c0_g1	0.04	1.14333	0.75	K10704	UBE2V		PF00179.23(UQ_con:Ubiquitin-conjugating enzyme)	GO:0046872(molecular_function:metal ion binding)	XP_005650139.1(UBC-like protein [Coccomyxa subellipsoidea C-169])	gi|51701935|sp|Q15819.4|UB2V2_HUMAN(RecName: Full=Ubiquitin-conjugating enzyme E2 variant 2; AltName: Full=DDVit 1; AltName: Full=Enterocyte differentiation-associated factor 1; Short=EDAF-1; AltName: Full=Enterocyte differentiation-promoting factor 1; Short=EDPF-1; AltName: Full=MMS2 homolog; AltName: Full=Vitamin D3-inducible protein >gi|75061686|sp|Q5R6C9.1|UB2V2_PONAB RecName: Full=Ubiquitin-…
TRINITY_DN11442_c0_g1	0.57	2.8	4.49667				PF01694.19(Rhomboid:Rhomboid family)	GO:0004252(molecular_function:serine-type endopeptidase activity); GO:0016021(cellular_component:integral component of membrane)	XP_010676530.1(PREDICTED: RHOMBOID-like protein 2 [Beta vulgaris subsp. vulgaris])	gi|75262283|sp|Q9CAN1.1|RBL2_ARATH(RecName: Full=RHOMBOID-like protein 2; Short=AtRBL2)
TRINITY_DN1147_c0_g1	1.67333	7.34667	13.87
TRINITY_DN11487_c0_g1	0.0666667	0.45	0.636667	K19589	N6AMT1		PF01535.17(PPR:PPR repeat); PF13041.3(PPR_2:PPR repeat family); PF12854.4(PPR_1:PPR repeat); PF17177.1(PPR_long:Pentacotripeptide-repeat region of PROPR); PF14432.3(DYW_deaminase:DYW family of nucleic acid deaminases)		XP_010673614.1(PREDICTED: pentatricopeptide repeat-containing protein At2g22410, mitochondrial [Beta vulgaris subsp. vulgaris])	gi|75206347|sp|Q9SJZ3.1|PP169_ARATH(RecName: Full=Pentatricopeptide repeat-containing protein At2g22410, mitochondrial; Flags: Precursor)
TRINITY_DN11489_c0_g1	0.34	8.62667	5.68667	K02908	RP-L30e, RPL30	ko03010(Ribosome)	PF01248.23(Ribosomal_L7Ae:Ribosomal protein L7Ae/L30e/S12e/Gadd45 family)	GO:0003735(molecular_function:structural constituent of ribosome); GO:0006412(biological_process:translation); GO:0005840(cellular_component:ribosome); GO:0003735(molecular_function:structural constituent of ribosome); GO:0006412(biological_process:translation); GO:0005840(cellular_component:ribosome)	XP_024374687.1(60S ribosomal protein L30 [Physcomitrella patens])	gi|17368248|sp|P58375.1|RL30_SPOFR(RecName: Full=60S ribosomal protein L30)
TRINITY_DN11517_c0_g1	2.27333	6.3	7.18667				PF13639.3(zf-RING_2:Ring finger domain); PF00097.22(zf-C3HC4:Zinc finger, C3HC4 type (RING finger)); PF13923.3(zf-C3HC4_2:Zinc finger, C3HC4 type (RING finger)); PF13920.3(zf-C3HC4_3:Zinc finger, C3HC4 type (RING finger)); PF13445.3(zf-RING_UBOX:RING-type zinc-finger); PF15227.3(zf-C3HC4_4:zinc finger of C3HC4-type, RING); PF14634.3(zf-RING_5:zinc-RING finger domain)		XP_010675149.1(PREDICTED: E3 ubiquitin-protein ligase CHFR isoform X1 [Beta vulgaris subsp. vulgaris])	gi|259585923|sp|A5WW08.1|CHFR_DANRE(RecName: Full=E3 ubiquitin-protein ligase CHFR; AltName: Full=Checkpoint with forkhead and RING finger domains protein)
TRINITY_DN1152_c0_g1	0.403333	6.40667	16.4933				PF08879.7(WRC:WRC); PF08880.8(QLQ:QLQ)	GO:0005524(molecular_function:ATP binding); GO:0032502(biological_process:developmental process); GO:0006355(biological_process:regulation of transcription, DNA-templated); GO:0006351(biological_process:transcription, DNA-templated); GO:0005634(cellular_component:nucleus); GO:0005524(molecular_function:ATP binding); GO:0032502(biological_process:developmental process); GO:0006355(biological_proce…	XP_002283504.2(PREDICTED: growth-regulating factor 1 [Vitis vinifera])	gi|408407695|sp|Q6AWY3.2|GRF6_ORYSJ(RecName: Full=Growth-regulating factor 6; Short=OsGRF6; AltName: Full=Transcription activator GRF6)
TRINITY_DN11529_c0_g1	0.593333	2.28333	5.04667				PF03016.12(Exostosin:Exostosin family)	GO:0050508(molecular_function:glucuronosyl-N-acetylglucosaminyl-proteoglycan 4-alpha-N-acetylglucosaminyltransferase activity); GO:0006486(biological_process:protein glycosylation); GO:0016021(cellular_component:integral component of membrane)	XP_021663946.1(probable glycosyltransferase At5g03795 [Hevea brasiliensis])	gi|292630778|sp|Q9FFN2.2|GLYT3_ARATH(RecName: Full=Probable glycosyltransferase At5g03795)
TRINITY_DN11531_c0_g1	0.766667	6.03333	4.27333	K00522	FTH1		PF00210.21(Ferritin:Ferritin-like domain)	GO:0008199(molecular_function:ferric iron binding); GO:0004322(molecular_function:ferroxidase activity); GO:0005506(molecular_function:iron ion binding); GO:0006880(biological_process:intracellular sequestering of iron ion); GO:0006826(biological_process:iron ion transport); GO:0005737(cellular_component:cytoplasm); GO:0008199(molecular_function:ferric iron binding); GO:0004322(molecular_function…	XP_021640362.1(ferritin-3, chloroplastic-like isoform X2 [Hevea brasiliensis])	gi|29839387|sp|Q948P6.1|FRI3_SOYBN(RecName: Full=Ferritin-3, chloroplastic; AltName: Full=SFerH-3; Flags: Precursor)
TRINITY_DN11538_c0_g1	0.0166667	0.693333	0.553333	K07897	RAB7A	ko04145(Phagosome); ko04144(Endocytosis)	PF00071.19(Ras:Ras family); PF08477.10(Roc:Ras of Complex, Roc, domain of DAPkinase); PF00025.18(Arf:ADP-ribosylation factor family); PF01926.20(MMR_HSR1:50S ribosome-binding GTPase); PF04670.9(Gtr1_RagA:Gtr1/RagA G protein conserved region); PF00009.24(GTP_EFTU:Elongation factor Tu GTP binding domain)	GO:0005525(molecular_function:GTP binding); GO:0003924(molecular_function:GTPase activity); GO:0005525(molecular_function:GTP binding); GO:0003924(molecular_function:GTPase activity)	XP_023909984.1(probable Ras-related protein Rab7 [Quercus suber])	gi|1710001|sp|P09527.2|RAB7A_RAT(RecName: Full=Ras-related protein Rab-7a; AltName: Full=Ras-related protein BRL-RAS; AltName: Full=Ras-related protein p23)
TRINITY_DN11540_c0_g1	0.0166667	0.766667	0.416667				PF01151.15(ELO:GNS1/SUR4 family)	GO:0016021(cellular_component:integral component of membrane); GO:0005576(cellular_component:extracellular region); GO:0016021(cellular_component:integral component of membrane); GO:0016021(cellular_component:integral component of membrane); GO:0016021(cellular_component:integral component of membrane)	ACR53359.1(delta-6 elongase [Pyramimonas cordata])	gi|166224367|sp|Q1HRV8.2|ELVL1_AEDAE(RecName: Full=Elongation of very long chain fatty acids protein AAEL008004; AltName: Full=3-keto acyl-CoA synthase AAEL008004; AltName: Full=Very-long-chain 3-oxoacyl-CoA synthase AAEL008004)
TRINITY_DN11542_c0_g1	0.933333	4.92	8.45667				PF02365.12(NAM:No apical meristem (NAM) protein)	GO:0003677(molecular_function:DNA binding); GO:0006355(biological_process:regulation of transcription, DNA-templated); GO:0006351(biological_process:transcription, DNA-templated); GO:0005634(cellular_component:nucleus)	XP_021733365.1(LOW QUALITY PROTEIN: NAC domain-containing protein 73-like [Chenopodium quinoa])	gi|75318376|sp|O49459.1|NAC73_ARATH(RecName: Full=NAC domain-containing protein 73; Short=ANAC073; AltName: Full=Protein SECONDARY WALL-ASSOCIATED NAC DOMAIN PROTEIN 2)
TRINITY_DN11543_c0_g1	0.0133333	0.49	0.316667	K01408	IDE, ide		PF16187.2(Peptidase_M16_M:Middle or third domain of peptidase_M16); PF05193.18(Peptidase_M16_C:Peptidase M16 inactive domain)	GO:0046872(molecular_function:metal ion binding); GO:0004222(molecular_function:metalloendopeptidase activity); GO:0046872(molecular_function:metal ion binding); GO:0004222(molecular_function:metalloendopeptidase activity); GO:0003824(molecular_function:catalytic activity); GO:0046872(molecular_function:metal ion binding)	GAQ79598.1(Insulinase family protein [Klebsormidium nitens])	gi|215274252|sp|P14735.4|IDE_HUMAN(RecName: Full=Insulin-degrading enzyme; AltName: Full=Abeta-degrading protease; AltName: Full=Insulin protease; Short=Insulinase; AltName: Full=Insulysin)
TRINITY_DN11547_c0_g1	0.0266667	0.67	0.596667				PF12947.4(EGF_3:EGF domain); PF12661.4(hEGF:Human growth factor-like EGF)		XP_009350379.1(PREDICTED: LOW QUALITY PROTEIN: uncharacterized protein LOC103941904, partial [Pyrus x bretschneideri])	gi|71153499|sp|P82279.2|CRUM1_HUMAN(RecName: Full=Protein crumbs homolog 1; Flags: Precursor)
TRINITY_DN11555_c0_g1	0.0566667	0.64	1.3				PF00642.21(zf-CCCH:Zinc finger C-x8-C-x5-C-x3-H type (and similar)); PF14608.3(zf-CCCH_2:RNA-binding, Nab2-type zinc finger)	GO:0046872(molecular_function:metal ion binding); GO:0046872(molecular_function:metal ion binding)	XP_006372730.1(zinc finger CCCH domain-containing protein 2 [Populus trichocarpa])	gi|75268098|sp|Q9ZWA1.1|C3H2_ARATH(RecName: Full=Zinc finger CCCH domain-containing protein 2; Short=AtC3H2; AltName: Full=Protein SOMNUS; Short=SOM)
TRINITY_DN11578_c0_g1	0.05	0.906667	0.793333	K09494	CCT2		PF00118.21(Cpn60_TCP1:TCP-1/cpn60 chaperonin family)	GO:0005524(molecular_function:ATP binding); GO:0051082(molecular_function:unfolded protein binding); GO:0006457(biological_process:protein folding); GO:0005737(cellular_component:cytoplasm); GO:0005524(molecular_function:ATP binding); GO:0051082(molecular_function:unfolded protein binding); GO:0006457(biological_process:protein folding); GO:0005737(cellular_component:cytoplasm); GO:0005524(molecu…	BAJ90559.1(predicted protein [Hordeum vulgare subsp. vulgare])	gi|22654291|sp|P80314.4|TCPB_MOUSE(RecName: Full=T-complex protein 1 subunit beta; Short=TCP-1-beta; AltName: Full=CCT-beta)
TRINITY_DN1158_c0_g2	2.84667	9.27667	12.25	K10752	RBBP4, HAT2, CAF1, MIS16		PF00400.29(WD40:WD domain, G-beta repeat); PF08662.8(eIF2A:Eukaryotic translation initiation factor eIF2A)	GO:0005634(cellular_component:nucleus); GO:0005634(cellular_component:nucleus); GO:0005634(cellular_component:nucleus); GO:0005634(cellular_component:nucleus)	CAB52219.1(X1 protein [Silene latifolia])	gi|88913530|sp|Q9SU78.2|MSI5_ARATH(RecName: Full=WD-40 repeat-containing protein MSI5)
TRINITY_DN11671_c0_g2	4.14667	12.1167	19.2	K19306	BUD23		PF12589.5(WBS_methylT:Methyltransferase involved in Williams-Beuren syndrome)	GO:0016435(molecular_function:rRNA (guanine) methyltransferase activity); GO:0070476(biological_process:rRNA (guanine-N7)-methylation); GO:0016435(molecular_function:rRNA (guanine) methyltransferase activity); GO:0070476(biological_process:rRNA (guanine-N7)-methylation)	OVA11751.1(Methyltransferase type 11 [Macleaya cordata])	gi|23822301|sp|Q9CY21.1|WBS22_MOUSE(RecName: Full=Probable 18S rRNA (guanine-N(7))-methyltransferase; AltName: Full=Bud site selection protein 23 homolog; AltName: Full=Williams-Beuren syndrome chromosomal region 22 protein homolog)
TRINITY_DN11678_c0_g1	0.0633333	1.28333	1.70667	K14191	DIM1		PF00398.17(RrnaAD:Ribosomal RNA adenine dimethylase); PF13649.3(Methyltransf_25:Methyltransferase domain); PF08241.9(Methyltransf_11:Methyltransferase domain); PF01209.15(Ubie_methyltran:ubiE/COQ5 methyltransferase family); PF05175.11(MTS:Methyltransferase small domain); PF08242.9(Methyltransf_12:Methyltransferase domain); PF13489.3(Methyltransf_23:Methyltransferase domain); PF06325.10(PrmA:Ribos…	GO:0003723(molecular_function:RNA binding); GO:0000179(molecular_function:rRNA (adenine-N6,N6-)-dimethyltransferase activity); GO:0005739(cellular_component:mitochondrion); GO:0003723(molecular_function:RNA binding); GO:0000179(molecular_function:rRNA (adenine-N6,N6-)-dimethyltransferase activity)	XP_022752150.1(ribosomal RNA small subunit methyltransferase, mitochondrial [Durio zibethinus])	gi|75171146|sp|Q9FK02.1|DIM1B_ARATH(RecName: Full=Ribosomal RNA small subunit methyltransferase, mitochondrial; AltName: Full=18S mitochondrial rRNA (adenine(1914)-N(6)/adenine(1915)-N(6))-dimethyltransferase; AltName: Full=Adenosine dimethyl transferase 1B; AltName: Full=Dimethyladenosine transferase 1B; Flags: Precursor)
TRINITY_DN11689_c0_g1	0	0.533333	0.483333	K12812	UAP56, BAT1, SUB2	ko03013(RNA transport); ko03015(mRNA surveillance pathway); ko03040(Spliceosome)	PF00270.26(DEAD:DEAD/DEAH box helicase); PF00271.28(Helicase_C:Helicase conserved C-terminal domain); PF04851.12(ResIII:Type III restriction enzyme, res subunit); PF14617.3(CMS1:U3-containing 90S pre-ribosomal complex subunit)	GO:0005524(molecular_function:ATP binding); GO:0003676(molecular_function:nucleic acid binding)	XP_024165411.1(DEAD-box ATP-dependent RNA helicase 56 [Rosa chinensis])	gi|122140442|sp|Q3T147.1|DX39B_BOVIN(RecName: Full=Spliceosome RNA helicase DDX39B; AltName: Full=56 kDa U2AF65-associated protein; AltName: Full=DEAD box protein UAP56)
TRINITY_DN11743_c0_g1	1.86	5.56667	8.35667				PF10639.6(TMEM234:Putative transmembrane family 234)	GO:0016021(cellular_component:integral component of membrane)	XP_021723595.1(transmembrane protein 234 homolog [Chenopodium quinoa])
TRINITY_DN11769_c0_g1	0.93	3.29667	4.33				PF01926.20(MMR_HSR1:50S ribosome-binding GTPase); PF03193.13(DUF258:Protein of unknown function, DUF258)	GO:0005525(molecular_function:GTP binding); GO:0005525(molecular_function:GTP binding)	XP_015573848.1(PREDICTED: tRNA modification GTPase MnmE isoform X1 [Ricinus communis])	gi|119369260|sp|Q1GJX8.1|ENGB_RUEST(RecName: Full=Probable GTP-binding protein EngB)
TRINITY_DN11799_c0_g1	0.38	2.03333	2.11667	K01051	E3.1.1.11	ko00040(Pentose and glucuronate interconversions)	PF01095.16(Pectinesterase:Pectinesterase)	GO:0045330(molecular_function:aspartyl esterase activity); GO:0030599(molecular_function:pectinesterase activity); GO:0042545(biological_process:cell wall modification); GO:0005618(cellular_component:cell wall); GO:0045330(molecular_function:aspartyl esterase activity); GO:0030599(molecular_function:pectinesterase activity); GO:0042545(biological_process:cell wall modification); GO:0045490(biolog…	PON86013.1(Pectinesterase, Tyr active site [Trema orientalis])	gi|75206124|sp|Q9SIJ9.1|PME11_ARATH(RecName: Full=Putative pectinesterase 11; Short=PE 11; AltName: Full=Pectin methylesterase 11; Short=AtPME11)
TRINITY_DN11801_c0_g1	3.34	11.8867	13.6				PF03000.11(NPH3:NPH3 family); PF00651.28(BTB:BTB/POZ domain)		XP_010679621.1(PREDICTED: BTB/POZ domain-containing protein NPY4 [Beta vulgaris subsp. vulgaris])	gi|75262738|sp|Q9FN09.1|NPY3_ARATH(RecName: Full=BTB/POZ domain-containing protein NPY3; AltName: Full=Protein NAKED PINS IN YUC MUTANTS 3)
TRINITY_DN11867_c0_g1	5.09667	43.7767	33.85				PF04398.9(DUF538:Protein of unknown function, DUF538)		XP_024447840.1(uncharacterized protein At5g01610-like [Populus trichocarpa])
TRINITY_DN11917_c0_g1	0.32	1.37333	1.86	K09422	MYBP		PF00249.28(Myb_DNA-binding:Myb-like DNA-binding domain); PF13921.3(Myb_DNA-bind_6:Myb-like DNA-binding domain)	GO:0003677(molecular_function:DNA binding)	XP_008227297.1(PREDICTED: transcription factor MYB46 [Prunus mume])	gi|75335627|sp|Q9LXV2.1|MYB46_ARATH(RecName: Full=Transcription factor MYB46; AltName: Full=Myb-related protein 46; Short=AtMYB46)
TRINITY_DN11968_c0_g1	4.95667	19.27	22.74	K09487	HSP90B, TRA1	ko04626(Plant-pathogen interaction); ko04141(Protein processing in endoplasmic reticulum)	PF00183.15(HSP90:Hsp90 protein); PF02518.23(HATPase_c:Histidine kinase-, DNA gyrase B-, and HSP90-like ATPase); PF13589.3(HATPase_c_3:Histidine kinase-, DNA gyrase B-, and HSP90-like ATPase)	GO:0005524(molecular_function:ATP binding); GO:0051082(molecular_function:unfolded protein binding); GO:0006457(biological_process:protein folding); GO:0006950(biological_process:response to stress); GO:0005524(molecular_function:ATP binding); GO:0051082(molecular_function:unfolded protein binding); GO:0006457(biological_process:protein folding); GO:0006950(biological_process:response to stress);…	XP_010270190.1(PREDICTED: heat shock protein 90-6, mitochondrial-like isoform X1 [Nelumbo nucifera])	gi|939204590|sp|F4JFN3.1|HS906_ARATH(RecName: Full=Heat shock protein 90-6, mitochondrial; Short=AtHSP90.6; Short=AtHsp90-6; AltName: Full=Heat shock protein 89-1; Short=Hsp89-1; Flags: Precursor)
TRINITY_DN11978_c0_g1	0	1.75	1.21667	K03955	NDUFAB1	ko00190(Oxidative phosphorylation)	PF00550.22(PP-binding:Phosphopantetheine attachment site)	GO:0006633(biological_process:fatty acid biosynthetic process); GO:0006633(biological_process:fatty acid biosynthetic process)	XP_010511422.1(PREDICTED: acyl carrier protein 2, mitochondrial-like [Camelina sativa])	gi|6685213|sp|Q94519.1|ACPM_DROME(RecName: Full=Acyl carrier protein, mitochondrial; Short=ACP; AltName: Full=NADH-ubiquinone oxidoreductase 9.6 kDa subunit; AltName: Full=NADH-ubiquinone oxidoreductase acyl-carrier subunit; Flags: Precursor)
TRINITY_DN11988_c0_g1	8.34333	30.5667	90.3867				PF01190.14(Pollen_Ole_e_I:Pollen proteins Ole e I like)		XP_021905932.1(vegetative cell wall protein gp1-like [Carica papaya])
TRINITY_DN11994_c0_g1	0.113333	1.12	1.36
TRINITY_DN11995_c0_g1	1.32	4	4.47	K12386	CTNS		PF04193.11(PQ-loop:PQ loop repeat)		XP_021722156.1(cystinosin homolog [Chenopodium quinoa])	gi|13124057|sp|P57758.1|CTNS_ARATH(RecName: Full=Cystinosin homolog)
TRINITY_DN12017_c0_g1	1.24	3.88	4.76	K18735	SMG9		PF00931.19(NB-ARC:NB-ARC domain); PF01926.20(MMR_HSR1:50S ribosome-binding GTPase)		XP_010671127.1(PREDICTED: protein SMG9 isoform X1 [Beta vulgaris subsp. vulgaris])	gi|81883266|sp|Q5PQS6.1|SMG9_RAT(RecName: Full=Protein SMG9; AltName: Full=Protein smg-9 homolog)
TRINITY_DN12066_c0_g1	0.0266667	0.83	0.473333	K03242	EIF2S3	ko03013(RNA transport)	PF09173.8(eIF2_C:Initiation factor eIF2 gamma, C terminal); PF00009.24(GTP_EFTU:Elongation factor Tu GTP binding domain); PF03144.22(GTP_EFTU_D2:Elongation factor Tu domain 2); PF16897.2(MMR_HSR1_Xtn:C-terminal region of MMR_HSR1 domain); PF03193.13(DUF258:Protein of unknown function, DUF258)	GO:0005525(molecular_function:GTP binding); GO:0003924(molecular_function:GTPase activity); GO:0005525(molecular_function:GTP binding); GO:0003924(molecular_function:GTPase activity); GO:0003743(molecular_function:translation initiation factor activity); GO:0005525(molecular_function:GTP binding); GO:0003924(molecular_function:GTPase activity); GO:0003743(molecular_function:translation initiation…	XP_004972434.1(eukaryotic translation initiation factor 2 subunit gamma [Setaria italica])	gi|2494300|sp|Q24208.1|IF2G_DROME(RecName: Full=Eukaryotic translation initiation factor 2 subunit 3; AltName: Full=Eukaryotic translation initiation factor 2 subunit gamma; Short=eIF-2-gamma)
TRINITY_DN12092_c0_g1	4.38333	13.3133	19.5				PF13259.3(DUF4050:Protein of unknown function (DUF4050))		EOY18820.1(Uncharacterized protein TCM_043308 isoform 2, partial [Theobroma cacao])
TRINITY_DN12147_c0_g1	0.09	0.733333	1.73						XP_019104280.1(PREDICTED: uncharacterized protein LOC109134684 [Beta vulgaris subsp. vulgaris])
TRINITY_DN12180_c0_g1	0.846667	3.22667	6.23333
TRINITY_DN12187_c0_g1	7.13	22.14	31.6767	K13106	BUD13, CWC26		PF09736.6(Bud13:Pre-mRNA-splicing factor of RES complex)		XP_002278878.1(PREDICTED: BUD13 homolog [Vitis vinifera])	gi|259016216|sp|O94417.2|CWC26_SCHPO(RecName: Full=Pre-mRNA-splicing factor cwf26; AltName: Full=Complexed with cdc5 protein 26)
TRINITY_DN12199_c0_g1	1.23667	4.35	5.98333				PF13424.3(TPR_12:Tetratricopeptide repeat); PF13374.3(TPR_10:Tetratricopeptide repeat); PF13181.3(TPR_8:Tetratricopeptide repeat); PF14938.3(SNAP:Soluble NSF attachment protein, SNAP); PF14559.3(TPR_19:Tetratricopeptide repeat); PF09986.6(DUF2225:Uncharacterized protein conserved in bacteria (DUF2225))		XP_021770198.1(protein KINESIN LIGHT CHAIN-RELATED 2-like [Chenopodium quinoa])	gi|317412023|sp|A0JM23.2|NPHP3_XENTR(RecName: Full=Nephrocystin-3)
TRINITY_DN12259_c0_g1	2.15	6.17333	8.38667	K00705	malQ	ko00500(Starch and sucrose metabolism)	PF02446.14(Glyco_hydro_77:4-alpha-glucanotransferase)	GO:0004134(molecular_function:4-alpha-glucanotransferase activity); GO:0006006(biological_process:glucose metabolic process); GO:0000025(biological_process:maltose catabolic process); GO:0005983(biological_process:starch catabolic process); GO:0009507(cellular_component:chloroplast); GO:0004134(molecular_function:4-alpha-glucanotransferase activity); GO:0006006(biological_process:glucose metaboli…	PON85699.1(Glycoside hydrolase [Trema orientalis])	gi|544184|sp|Q06801.1|DPEP_SOLTU(RecName: Full=4-alpha-glucanotransferase, chloroplastic/amyloplastic; AltName: Full=Amylomaltase; AltName: Full=Disproportionating enzyme; Short=D-enzyme; Flags: Precursor)
TRINITY_DN12265_c1_g1	7.28	30.99	35.37				PF00190.19(Cupin_1:Cupin)	GO:0045735(molecular_function:nutrient reservoir activity)	KMT09070.1(hypothetical protein BVRB_6g137690 [Beta vulgaris subsp. vulgaris])	gi|980958839|sp|F4IQK5.1|VCL21_ARATH(RecName: Full=Vicilin-like seed storage protein At2g18540; AltName: Full=Globulin At2g18540; Flags: Precursor)
TRINITY_DN12277_c0_g1	1.02	3.83667	6.31				PF07983.10(X8:X8 domain)		XP_023543819.1(PLASMODESMATA CALLOSE-BINDING PROTEIN 2-like [Cucurbita pepo subsp. pepo])	gi|75161468|sp|Q8VYE5.1|E1312_ARATH(RecName: Full=Glucan endo-1,3-beta-glucosidase 12; AltName: Full=(1->3)-beta-glucan endohydrolase 12; Short=(1->3)-beta-glucanase 12; AltName: Full=Beta-1,3-endoglucanase 12; Short=Beta-1,3-glucanase 12; Flags: Precursor)
TRINITY_DN12286_c0_g1	1.33	5.25333	4.73333				PF02576.14(DUF150:Putative ribosome maturation factor RimP)		XP_010680665.1(PREDICTED: uncharacterized protein LOC104895772 [Beta vulgaris subsp. vulgaris])	gi|226734181|sp|B0SH16.1|RIMP_LEPBA(RecName: Full=Ribosome maturation factor RimP >gi|226734677|sp|B0SQH2.1|RIMP_LEPBP RecName: Full=Ribosome maturation factor RimP)
TRINITY_DN12311_c0_g1	0.68	4.21667	4.59667	K05387	GRIP		PF00060.23(Lig_chan:Ligand-gated ion channel); PF00497.17(SBP_bac_3:Bacterial extracellular solute-binding proteins, family 3); PF10613.6(Lig_chan-Glu_bd:Ligated ion channel L-glutamate- and glycine-binding site)	GO:0004970(molecular_function:ionotropic glutamate receptor activity); GO:0016021(cellular_component:integral component of membrane); GO:0004970(molecular_function:ionotropic glutamate receptor activity); GO:0016021(cellular_component:integral component of membrane); GO:0004930(molecular_function:G-protein coupled receptor activity); GO:0004970(molecular_function:ionotropic glutamate receptor act…	XP_021846908.1(glutamate receptor 3.2-like [Spinacia oleracea])	gi|41017224|sp|Q93YT1.2|GLR32_ARATH(RecName: Full=Glutamate receptor 3.2; Short=AtGluR2; AltName: Full=Ligand-gated ion channel 3.2; Flags: Precursor)
TRINITY_DN12318_c0_g2	2.96333	16.1933	18.9733				PF13857.3(Ank_5:Ankyrin repeats (many copies)); PF12796.4(Ank_2:Ankyrin repeats (3 copies)); PF13637.3(Ank_4:Ankyrin repeats (many copies)); PF13606.3(Ank_3:Ankyrin repeat); PF00023.27(Ank:Ankyrin repeat)		XP_003633791.1(PREDICTED: delta-latroinsectotoxin-Lt1a [Vitis vinifera])	gi|82197851|sp|Q5ZLC8.1|ANR52_CHICK(RecName: Full=Serine/threonine-protein phosphatase 6 regulatory ankyrin repeat subunit C; Short=PP6-ARS-C; Short=Serine/threonine-protein phosphatase 6 regulatory subunit ARS-C)
TRINITY_DN12319_c1_g1	5.01333	13.7633	21.5767	K06995	K06995				XP_015870040.1(PREDICTED: uncharacterized protein LOC107407293 [Ziziphus jujuba])
TRINITY_DN12364_c0_g1	0.856667	4.54	4.34333				PF01569.18(PAP2:PAP2 superfamily)	GO:0016021(cellular_component:integral component of membrane); GO:0008195(molecular_function:phosphatidate phosphatase activity); GO:0016021(cellular_component:integral component of membrane)	XP_010044122.1(PREDICTED: lipid phosphate phosphatase 2 [Eucalyptus grandis])	gi|41017421|sp|Q9XI60.1|LPP2_ARATH(RecName: Full=Lipid phosphate phosphatase 2; Short=AtLPP2; AltName: Full=Phosphatidic acid phosphatase 2; Short=AtPAP2; AltName: Full=Prenyl diphosphate phosphatase)
TRINITY_DN12378_c0_g1	2.17333	12.4933	20.49				PF04398.9(DUF538:Protein of unknown function, DUF538)		XP_007045962.1(PREDICTED: uncharacterized protein At5g01610 [Theobroma cacao])	gi|75181387|sp|Q9M015.1|Y5161_ARATH(RecName: Full=Uncharacterized protein At5g01610)
TRINITY_DN12413_c0_g1	10.9633	51.6467	41.39				PF04720.9(PDDEXK_6:PDDEXK-like family of unknown function)		XP_004294015.1(PREDICTED: uncharacterized protein LOC101293076 [Fragaria vesca subsp. vesca])
TRINITY_DN1247_c0_g1	0.0133333	1.23333	0.59	K00006	GPD1	ko00564(Glycerophospholipid metabolism)	PF01210.20(NAD_Gly3P_dh_N:NAD-dependent glycerol-3-phosphate dehydrogenase N-terminus); PF07479.11(NAD_Gly3P_dh_C:NAD-dependent glycerol-3-phosphate dehydrogenase C-terminus)	GO:0004367(molecular_function:glycerol-3-phosphate dehydrogenase [NAD+] activity); GO:0051287(molecular_function:NAD binding); GO:0042803(molecular_function:protein homodimerization activity); GO:0005975(biological_process:carbohydrate metabolic process); GO:0046168(biological_process:glycerol-3-phosphate catabolic process); GO:0009331(cellular_component:glycerol-3-phosphate dehydrogenase complex…	OMO69214.1(hypothetical protein COLO4_29204 [Corchorus olitorius])	gi|17366254|sp|O97463.3|GPDA_DROKA(RecName: Full=Glycerol-3-phosphate dehydrogenase [NAD(+)], cytoplasmic; Short=GPD-C; Short=GPDH-C)
TRINITY_DN12488_c0_g1	6.91667	24.65	52.5533				PF13646.3(HEAT_2:HEAT repeats)	GO:0008017(molecular_function:microtubule binding); GO:0005874(cellular_component:microtubule); GO:0008017(molecular_function:microtubule binding); GO:0005874(cellular_component:microtubule)	XP_023884587.1(TORTIFOLIA1-like protein 4 [Quercus suber])	gi|347662425|sp|F4I6M4.1|SP2L_ARATH(RecName: Full=Microtubule-associated protein SPIRAL2-like)
TRINITY_DN12505_c0_g1	3.73	20.0633	23.3533
TRINITY_DN12564_c0_g1	0.646667	3.61	6.20667				PF02453.14(Reticulon:Reticulon)	GO:0005789(cellular_component:endoplasmic reticulum membrane); GO:0016021(cellular_component:integral component of membrane)	XP_022994698.1(reticulon-like protein B9 [Cucurbita maxima])	gi|75273624|sp|Q9LJQ5.1|RTNLI_ARATH(RecName: Full=Reticulon-like protein B9; Short=AtRTNLB9)
TRINITY_DN12567_c0_g1	1.35667	6.36333	11.7567					GO:0016021(cellular_component:integral component of membrane)	XP_021820897.1(uncharacterized protein LOC110762558 [Prunus avium])
TRINITY_DN1258_c0_g1	5.05667	44.2667	45.8267
TRINITY_DN1258_c1_g1	3.54333	29.35	31.1133
TRINITY_DN12598_c0_g1	1.80333	10.3467	13.4267				PF02365.12(NAM:No apical meristem (NAM) protein)	GO:0003677(molecular_function:DNA binding); GO:0006355(biological_process:regulation of transcription, DNA-templated); GO:0006351(biological_process:transcription, DNA-templated); GO:0005634(cellular_component:nucleus); GO:0003677(molecular_function:DNA binding); GO:0006355(biological_process:regulation of transcription, DNA-templated); GO:0006351(biological_process:transcription, DNA-templated);…	AKM06047.1(NAP [Jatropha curcas])	gi|50400809|sp|O49255.1|NAC29_ARATH(RecName: Full=NAC transcription factor 29; Short=AtNAC029; AltName: Full=Protein NAC-LIKE, ACTIVATED BY AP3/PI; Short=AtNAP)
TRINITY_DN12613_c0_g1	12.9567	44.6467	48.5733				PF07145.12(PAM2:Ataxin-2 C-terminal region)		XP_015877468.1(PREDICTED: protein EARLY RESPONSIVE TO DEHYDRATION 15-like [Ziziphus jujuba])
TRINITY_DN12617_c0_g1	3.44667	18.3933	19.4667	K15601	KDM3		PF02373.19(JmjC:JmjC domain, hydroxylase)		XP_021719519.1(uncharacterized protein LOC110687212 isoform X1 [Chenopodium quinoa])	gi|75207508|sp|Q9SSE9.1|JMJ25_ARATH(RecName: Full=Lysine-specific demethylase JMJ25; AltName: Full=Jumonji domain-containing protein 25; AltName: Full=Lysine-specific histone demethylase JMJ25; AltName: Full=Protein INCREASE IN BONSAI METHYLATION 1; AltName: Full=Protein JUMONJI 25)
TRINITY_DN12622_c0_g2	2.05333	13.12	12.5567				PF14547.3(Hydrophob_seed:Hydrophobic seed protein); PF00234.19(Tryp_alpha_amyl:Protease inhibitor/seed storage/LTP family)	GO:0019904(molecular_function:protein domain specific binding); GO:0009535(cellular_component:chloroplast thylakoid membrane)	GAV89915.1(Tryp_alpha_amyl domain-containing protein [Cephalotus follicularis])	gi|112697|sp|P14009.1|14KD_DAUCA(RecName: Full=14 kDa proline-rich protein DC2.15; Flags: Precursor)
TRINITY_DN12667_c0_g1	28.1267	161.757	133.663				PF01344.22(Kelch_1:Kelch motif); PF13964.3(Kelch_6:Kelch motif); PF07646.12(Kelch_2:Kelch motif); PF13418.3(Kelch_4:Galactose oxidase, central domain); PF00646.30(F-box:F-box domain)		PSS07457.1(F-box/kelch-repeat protein [Actinidia chinensis var. chinensis])	gi|75186440|sp|Q9M8L2.1|FBK30_ARATH(RecName: Full=F-box/kelch-repeat protein At1g80440)
TRINITY_DN12671_c0_g1	0.133333	3.50667	1.77667	K02263	COX4	ko00190(Oxidative phosphorylation)	PF02936.11(COX4:Cytochrome c oxidase subunit IV)			gi|20137983|sp|Q9I8U0.1|COX41_THUOB(RecName: Full=Cytochrome c oxidase subunit 4 isoform 1, mitochondrial; AltName: Full=Cytochrome c oxidase subunit IV isoform 1; Short=COX IV-1; Flags: Precursor)
TRINITY_DN12684_c0_g1	3.46667	14.4267	16.3167						XP_010672900.1(PREDICTED: uncharacterized protein LOC104889391 [Beta vulgaris subsp. vulgaris])
TRINITY_DN12685_c0_g1	0.19	1.26	1.3				PF13041.3(PPR_2:PPR repeat family); PF01535.17(PPR:PPR repeat); PF12854.4(PPR_1:PPR repeat); PF14432.3(DYW_deaminase:DYW family of nucleic acid deaminases); PF13812.3(PPR_3:Pentatricopeptide repeat domain); PF13431.3(TPR_17:Tetratricopeptide repeat)	GO:0008270(molecular_function:zinc ion binding); GO:0008270(molecular_function:zinc ion binding)	XP_002265980.4(PREDICTED: pentatricopeptide repeat-containing protein At4g16835, mitochondrial [Vitis vinifera])	gi|357529479|sp|Q9M4P3.3|PP316_ARATH(RecName: Full=Pentatricopeptide repeat-containing protein At4g16835, mitochondrial; AltName: Full=Protein DYW10; Flags: Precursor)
TRINITY_DN12737_c0_g1	1.88333	9.93333	10.6067
TRINITY_DN12739_c0_g1	0.37	8.95667	9.54
TRINITY_DN12744_c0_g1	0.106667	0.613333	1.26333				PF00320.24(GATA:GATA zinc finger)	GO:0003700(molecular_function:transcription factor activity, sequence-specific DNA binding); GO:0043565(molecular_function:sequence-specific DNA binding); GO:0008270(molecular_function:zinc ion binding); GO:0045893(biological_process:positive regulation of transcription, DNA-templated); GO:0006351(biological_process:transcription, DNA-templated); GO:0005634(cellular_component:nucleus); GO:0003700…	XP_021596902.1(GATA transcription factor 12-like [Manihot esculenta])	gi|71660770|sp|P69781.1|GAT12_ARATH(RecName: Full=GATA transcription factor 12)
TRINITY_DN12756_c0_g2	5.69667	18.5367	31.1233				PF04862.9(DUF642:Protein of unknown function (DUF642)); PF02018.14(CBM_4_9:Carbohydrate binding domain)	GO:0016021(cellular_component:integral component of membrane)	XP_021731414.1(uncharacterized protein LOC110698313 [Chenopodium quinoa])
TRINITY_DN12786_c0_g1	6.14	26.0167	47.5067				PF14541.3(TAXi_C:Xylanase inhibitor C-terminal); PF14543.3(TAXi_N:Xylanase inhibitor N-terminal)		XP_021762709.1(basic 7S globulin-like [Chenopodium quinoa])	gi|14549156|sp|P13917.2|7SB1_SOYBN(RecName: Full=Basic 7S globulin; AltName: Full=SBg7S; Short=Bg; Contains: RecName: Full=Basic 7S globulin high kDa subunit; Contains: RecName: Full=Basic 7S globulin low kDa subunit; Flags: Precursor)
TRINITY_DN12803_c0_g2	0.746667	2.77	3.31
TRINITY_DN12858_c0_g1	3.17667	10.0933	11.6367				PF13041.3(PPR_2:PPR repeat family); PF01535.17(PPR:PPR repeat); PF13812.3(PPR_3:Pentatricopeptide repeat domain); PF12854.4(PPR_1:PPR repeat); PF17177.1(PPR_long:Pentacotripeptide-repeat region of PROPR)		KMS96737.1(hypothetical protein BVRB_8g200420 [Beta vulgaris subsp. vulgaris])	gi|193806489|sp|Q8LE47.2|PPR87_ARATH(RecName: Full=Pentatricopeptide repeat-containing protein At1g61870, mitochondrial; AltName: Full=Protein PENTATRICOPEPTIDE REPEAT 336; Flags: Precursor)
TRINITY_DN12863_c0_g1	0.536667	3.44667	4.90333
TRINITY_DN12877_c0_g1	0.426667	2.3	2.27667					GO:0030171(molecular_function:voltage-gated proton channel activity); GO:0005887(cellular_component:integral component of plasma membrane); GO:0030171(molecular_function:voltage-gated proton channel activity); GO:0005887(cellular_component:integral component of plasma membrane)	XP_017237203.1(PREDICTED: uncharacterized protein LOC108210432 [Daucus carota subsp. sativus])
TRINITY_DN12898_c0_g1	0	0.52	0.383333	K09521	DNAJC1	ko04141(Protein processing in endoplasmic reticulum)	PF00249.28(Myb_DNA-binding:Myb-like DNA-binding domain); PF13921.3(Myb_DNA-bind_6:Myb-like DNA-binding domain)	GO:0003677(molecular_function:DNA binding); GO:0005634(cellular_component:nucleus); GO:0003677(molecular_function:DNA binding); GO:0003677(molecular_function:DNA binding); GO:0016021(cellular_component:integral component of membrane)	BAJ99217.1(predicted protein [Hordeum vulgare subsp. vulgare])	gi|374095474|sp|P34454.3|YMA9_CAEEL(RecName: Full=Uncharacterized protein F54F2.9; Flags: Precursor)
TRINITY_DN12922_c0_g1	0.163333	1.3	1.53333
TRINITY_DN12946_c0_g1	37.4467	111.43	177.847	K16290	XCP		PF00112.20(Peptidase_C1:Papain family cysteine protease); PF08246.9(Inhibitor_I29:Cathepsin propeptide inhibitor domain (I29))	GO:0008234(molecular_function:cysteine-type peptidase activity)	XP_021717772.1(cysteine protease XCP2-like [Chenopodium quinoa])	gi|71153409|sp|Q9LM66.2|XCP2_ARATH(RecName: Full=Cysteine protease XCP2; AltName: Full=Xylem cysteine peptidase 2; Short=AtXCP2; Flags: Precursor)
TRINITY_DN12976_c0_g1	0.42	2.82667	3.25				PF00036.29(EF-hand_1:EF hand); PF13405.3(EF-hand_6:EF-hand domain); PF13833.3(EF-hand_8:EF-hand domain pair); PF13499.3(EF-hand_7:EF-hand domain pair); PF13202.3(EF-hand_5:EF hand)	GO:0005509(molecular_function:calcium ion binding); GO:0005509(molecular_function:calcium ion binding); GO:0016021(cellular_component:integral component of membrane); GO:0005509(molecular_function:calcium ion binding); GO:0016021(cellular_component:integral component of membrane)	CDP18812.1(unnamed protein product [Coffea canephora])	gi|308197107|sp|A2VEI2.1|MICU1_DROME(RecName: Full=Calcium uptake protein 1 homolog, mitochondrial)
TRINITY_DN12978_c0_g1	1.56667	5.76333	11.33				PF13947.3(GUB_WAK_bind:Wall-associated receptor kinase galacturonan-binding); PF14380.3(WAK_assoc:Wall-associated receptor kinase C-terminal)	GO:0030247(molecular_function:polysaccharide binding); GO:0016021(cellular_component:integral component of membrane)	XP_021747855.1(wall-associated receptor kinase 5-like [Chenopodium quinoa])	gi|75335716|sp|Q9LZM4.1|WAKLQ_ARATH(RecName: Full=Wall-associated receptor kinase-like 20; Flags: Precursor)
TRINITY_DN13000_c0_g1	1.04667	3.09	3.78333	K03537	POP5	ko03008(Ribosome biogenesis in eukaryotes); ko03013(RNA transport)		GO:0004540(molecular_function:ribonuclease activity); GO:0008033(biological_process:tRNA processing); GO:0032440(molecular_function:2-alkenal reductase [NAD(P)] activity); GO:0016874(molecular_function:ligase activity); GO:0004540(molecular_function:ribonuclease activity); GO:0008033(biological_process:tRNA processing)	XP_002268478.1(PREDICTED: probable ribonuclease P/MRP protein subunit POP5 [Vitis vinifera])
TRINITY_DN13007_c0_g1	3.84667	11.0333	14.3033	K10666	RNF5	ko04141(Protein processing in endoplasmic reticulum)	PF00097.22(zf-C3HC4:Zinc finger, C3HC4 type (RING finger)); PF13445.3(zf-RING_UBOX:RING-type zinc-finger); PF13639.3(zf-RING_2:Ring finger domain); PF13920.3(zf-C3HC4_3:Zinc finger, C3HC4 type (RING finger)); PF14634.3(zf-RING_5:zinc-RING finger domain); PF15227.3(zf-C3HC4_4:zinc finger of C3HC4-type, RING); PF13923.3(zf-C3HC4_2:Zinc finger, C3HC4 type (RING finger)); PF14447.3(Prok-RING_4:Prokar…	GO:0046872(molecular_function:metal ion binding); GO:0016021(cellular_component:integral component of membrane); GO:0046872(molecular_function:metal ion binding); GO:0016021(cellular_component:integral component of membrane); GO:0046872(molecular_function:metal ion binding); GO:0016021(cellular_component:integral component of membrane)	XP_006467807.1(PREDICTED: E3 ubiquitin-protein ligase RMA1H1 [Citrus sinensis])	gi|75291821|sp|Q6R567.1|RMA1_CAPAN(RecName: Full=E3 ubiquitin-protein ligase RMA1H1; AltName: Full=Protein RING membrane-anchor 1 homolog 1)
TRINITY_DN13018_c0_g1	12.7633	42.7767	68.4033				PF04420.11(CHD5:CHD5-like protein)		XP_021765031.1(tail-anchored protein insertion receptor WRB-like isoform X2 [Chenopodium quinoa])
TRINITY_DN13023_c0_g1	0.62	2.97333	6.70667	K01051	E3.1.1.11	ko00040(Pentose and glucuronate interconversions)	PF01095.16(Pectinesterase:Pectinesterase); PF04043.12(PMEI:Plant invertase/pectin methylesterase inhibitor)	GO:0045330(molecular_function:aspartyl esterase activity); GO:0004857(molecular_function:enzyme inhibitor activity); GO:0030599(molecular_function:pectinesterase activity); GO:0042545(biological_process:cell wall modification); GO:0045490(biological_process:pectin catabolic process); GO:0005618(cellular_component:cell wall); GO:0005576(cellular_component:extracellular region)	XP_010674080.2(PREDICTED: putative pectinesterase/pectinesterase inhibitor 22 [Beta vulgaris subsp. vulgaris])	gi|75336123|sp|Q9M9W7.1|PME22_ARATH(RecName: Full=Putative pectinesterase/pectinesterase inhibitor 22; Includes: RecName: Full=Pectinesterase inhibitor 22; AltName: Full=Pectin methylesterase inhibitor 22; Includes: RecName: Full=Pectinesterase 22; Short=PE 22; AltName: Full=Pectin methylesterase 22; Short=AtPME22; Flags: Precursor)
TRINITY_DN13075_c0_g1	0.15	1.15667	3.90667
TRINITY_DN13077_c0_g1	0.0266667	0.69	0.41	K00036	G6PD, zwf	ko00480(Glutathione metabolism); ko00030(Pentose phosphate pathway)	PF02781.13(G6PD_C:Glucose-6-phosphate dehydrogenase, C-terminal domain); PF00479.19(G6PD_N:Glucose-6-phosphate dehydrogenase, NAD binding domain)	GO:0004345(molecular_function:glucose-6-phosphate dehydrogenase activity); GO:0050661(molecular_function:NADP binding); GO:0006006(biological_process:glucose metabolic process); GO:0006098(biological_process:pentose-phosphate shunt)	XP_024357847.1(glucose-6-phosphate 1-dehydrogenase, cytoplasmic-like isoform X1 [Physcomitrella patens])	gi|1169799|sp|P41571.1|G6PD_CERCA(RecName: Full=Glucose-6-phosphate 1-dehydrogenase; Short=G6PD; AltName: Full=Zwischenferment)
TRINITY_DN13108_c0_g1	0.253333	1.39667	2.19667	K17686	copA, ATP7	ko04016(koK signaling pathway - plant)	PF00122.17(E1-E2_ATPase:E1-E2 ATPase); PF00702.23(Hydrolase:haloacid dehalogenase-like hydrolase); PF00403.23(HMA:Heavy-metal-associated domain); PF08282.9(Hydrolase_3:haloacid dehalogenase-like hydrolase)	GO:0019829(molecular_function:cation-transporting ATPase activity); GO:0005507(molecular_function:copper ion binding); GO:0000166(molecular_function:nucleotide binding); GO:0030001(biological_process:metal ion transport); GO:0016021(cellular_component:integral component of membrane)	XP_021275070.1(probable copper-transporting ATPase HMA5 isoform X1 [Herrania umbratica])	gi|12229670|sp|Q9SH30.2|HMA5_ARATH(RecName: Full=Probable copper-transporting ATPase HMA5; AltName: Full=Probable copper-transporting ATPase 3; AltName: Full=Protein HEAVY METAL ATPASE 5)
TRINITY_DN13130_c0_g1	0	0.306667	0.31	K11643	CHD4, MI2B		PF06461.8(DUF1086:Domain of Unknown Function (DUF1086)); PF06465.10(DUF1087:Domain of Unknown Function (DUF1087)); PF00271.28(Helicase_C:Helicase conserved C-terminal domain)	GO:0005524(molecular_function:ATP binding); GO:0005634(cellular_component:nucleus)	XP_020080409.1(CHD3-type chromatin-remodeling factor PICKLE-like [Ananas comosus])	gi|13124018|sp|O97159.2|CHDM_DROME(RecName: Full=Chromodomain-helicase-DNA-binding protein Mi-2 homolog; AltName: Full=ATP-dependent helicase Mi-2; Short=dMi-2)
TRINITY_DN13140_c0_g1	1.33333	4.20667	8.92667				PF14577.3(SEO_C:Sieve element occlusion C-terminus); PF14576.3(SEO_N:Sieve element occlusion N-terminus)		XP_021844911.1(protein SIEVE ELEMENT OCCLUSION B-like [Spinacia oleracea])	gi|75207469|sp|Q9SS87.1|SEOB_ARATH(RecName: Full=Protein SIEVE ELEMENT OCCLUSION B; Short=AtSEOb; AltName: Full=Protein SIEVE ELEMENT OCCLUSION-RELATED 1; Short=AtSEOR1)
TRINITY_DN13172_c0_g1	0	1.82333	2.56
TRINITY_DN13192_c0_g1	16.4767	87.4033	131.103				PF02469.19(Fasciclin:Fasciclin domain)		XP_021636576.1(fasciclin-like arabinogalactan protein 9 [Hevea brasiliensis])	gi|75217115|sp|Q9ZWA8.1|FLA9_ARATH(RecName: Full=Fasciclin-like arabinogalactan protein 9; Flags: Precursor)
TRINITY_DN13203_c0_g1	0.0166667	0.423333	0.366667	K10523	SPOP		PF00651.28(BTB:BTB/POZ domain); PF00917.23(MATH:MATH domain)		XP_003573575.1(BTB/POZ and MATH domain-containing protein 1 [Brachypodium distachyon])	gi|122129516|sp|Q9VFP2.2|RDX_DROME(RecName: Full=Protein roadkill; AltName: Full=Hh-induced MATH and BTB domain-containing protein)
TRINITY_DN13283_c0_g1	0.266667	2.81667	5.61				PF02453.14(Reticulon:Reticulon)	GO:0005789(cellular_component:endoplasmic reticulum membrane); GO:0016021(cellular_component:integral component of membrane)	XP_021852400.1(reticulon-like protein B14 [Spinacia oleracea])	gi|229891749|sp|A2RVT6.2|RTNLN_ARATH(RecName: Full=Reticulon-like protein B14; Short=AtRTNLB14)
TRINITY_DN13310_c0_g1	3.29333	9.99333	11.9433						XP_023912982.1(protein TRIGALACTOSYLDIACYLGLYCEROL 4, chloroplastic [Quercus suber])	gi|75186622|sp|Q9M903.1|TGD4_ARATH(RecName: Full=Protein TRIGALACTOSYLDIACYLGLYCEROL 4, chloroplastic; AltName: Full=Protein PIGMENT DEFECTIVE 320)
TRINITY_DN13359_c0_g1	6.63667	25.8533	27.5667				PF13837.3(Myb_DNA-bind_4:Myb/SANT-like DNA-binding domain); PF13921.3(Myb_DNA-bind_6:Myb-like DNA-binding domain); PF10545.6(MADF_DNA_bdg:Alcohol dehydrogenase transcription factor Myb/SANT-like); PF00249.28(Myb_DNA-binding:Myb-like DNA-binding domain)		CDY71745.1(BnaAnng38690D, partial [Brassica napus])	gi|75281803|sp|Q39117.1|TGT2_ARATH(RecName: Full=Trihelix transcription factor GT-2; AltName: Full=Trihelix DNA-binding protein GT-2)
TRINITY_DN13401_c0_g1	0	0.37	0.423333	K05236	COPA, RET1		PF06957.8(COPI_C:Coatomer (COPI) alpha subunit C-terminus)	GO:0005198(molecular_function:structural molecule activity); GO:0006886(biological_process:intracellular protein transport); GO:0016192(biological_process:vesicle-mediated transport); GO:0030126(cellular_component:COPI vesicle coat); GO:0000139(cellular_component:Golgi membrane)	PTQ47544.1(hypothetical protein MARPO_0007s0005 [Marchantia polymorpha])	gi|2494888|sp|Q27954.1|COPA_BOVIN(RecName: Full=Coatomer subunit alpha; AltName: Full=Alpha-coat protein; Short=Alpha-COP; AltName: Full=HEP-COP; Short=HEPCOP; Contains: RecName: Full=Xenin; AltName: Full=Xenopsin-related peptide; Contains: RecName: Full=Proxenin)
TRINITY_DN13443_c0_g1	10.2667	44.1867	67.29	K00430	E1.11.1.7	ko00940(Phenylpropanoid biosynthesis)	PF00141.20(peroxidase:Peroxidase)	GO:0020037(molecular_function:heme binding); GO:0046872(molecular_function:metal ion binding); GO:0004601(molecular_function:peroxidase activity); GO:0042744(biological_process:hydrogen peroxide catabolic process); GO:0006979(biological_process:response to oxidative stress); GO:0005576(cellular_component:extracellular region)	XP_021719706.1(peroxidase 42 [Chenopodium quinoa])	gi|26397890|sp|Q9SB81.2|PER42_ARATH(RecName: Full=Peroxidase 42; Short=Atperox P42; AltName: Full=ATP1a/ATP1b; AltName: Full=PRXR1; Flags: Precursor)
TRINITY_DN13455_c0_g1	1.33667	5.39667	5.97667				PF13041.3(PPR_2:PPR repeat family); PF01535.17(PPR:PPR repeat); PF12854.4(PPR_1:PPR repeat); PF13812.3(PPR_3:Pentatricopeptide repeat domain); PF17177.1(PPR_long:Pentacotripeptide-repeat region of PROPR)	GO:0004519(molecular_function:endonuclease activity); GO:0003723(molecular_function:RNA binding); GO:0009451(biological_process:RNA modification); GO:0043231(cellular_component:intracellular membrane-bounded organelle)	XP_002276556.1(PREDICTED: pentatricopeptide repeat-containing protein At5g39980, chloroplastic [Vitis vinifera])	gi|75171449|sp|Q9FLD8.1|PP408_ARATH(RecName: Full=Pentatricopeptide repeat-containing protein At5g39980, chloroplastic; Flags: Precursor)
TRINITY_DN13487_c0_g2	2.43333	9.90333	8.72667						KMT06330.1(hypothetical protein BVRB_7g160120 [Beta vulgaris subsp. vulgaris])
TRINITY_DN13509_c0_g1	0.196667	2.36333	3.23333						XP_002534277.1(PREDICTED: uncharacterized protein LOC8261800 [Ricinus communis])
TRINITY_DN13536_c0_g1	0.03	1.76333	0.67	K12304	CANT1	ko00240(Pyrimidine metabolism); ko00230(Purine metabolism)	PF06079.8(Apyrase:Apyrase)	GO:0005509(molecular_function:calcium ion binding); GO:0017110(molecular_function:nucleoside-diphosphatase activity)	GAX82760.1(hypothetical protein CEUSTIGMA_g10186.t1 [Chlamydomonas eustigma])	gi|71153846|sp|Q8K4Y7.1|CANT1_RAT(RecName: Full=Soluble calcium-activated nucleotidase 1; Short=SCAN-1; AltName: Full=Apyrase homolog)
TRINITY_DN13569_c0_g1	0.946667	11.0467	9.33					GO:0003700(molecular_function:transcription factor activity, sequence-specific DNA binding); GO:0003700(molecular_function:transcription factor activity, sequence-specific DNA binding); GO:0003700(molecular_function:transcription factor activity, sequence-specific DNA binding); GO:0003700(molecular_function:transcription factor activity, sequence-specific DNA binding); GO:0003700(molecular_functi…	KDO58495.1(hypothetical protein CISIN_1g037696mg [Citrus sinensis])	gi|75311805|sp|Q9M2K4.1|BZP61_ARATH(RecName: Full=Basic leucine zipper 61; Short=AtbZIP61; Short=bZIP protein 61)
TRINITY_DN13628_c0_g1	7.13667	31.2	35.36				PF03106.12(WRKY:WRKY DNA -binding domain)	GO:0003700(molecular_function:transcription factor activity, sequence-specific DNA binding); GO:0043565(molecular_function:sequence-specific DNA binding); GO:0006351(biological_process:transcription, DNA-templated); GO:0005634(cellular_component:nucleus); GO:0003700(molecular_function:transcription factor activity, sequence-specific DNA binding); GO:0043565(molecular_function:sequence-specific DN…	XP_012084758.1(probable WRKY transcription factor 4 isoform X1 [Jatropha curcas])	gi|20978796|sp|Q9XI90.2|WRKY4_ARATH(RecName: Full=Probable WRKY transcription factor 4; AltName: Full=WRKY DNA-binding protein 4)
TRINITY_DN13734_c0_g1	0.713333	3.12667	3.25667
TRINITY_DN13752_c0_g1	0.06	2.49667	1.33667				PF13927.3(Ig_3:Immunoglobulin domain); PF07679.13(I-set:Immunoglobulin I-set domain); PF13895.3(Ig_2:Immunoglobulin domain); PF00047.22(ig:Immunoglobulin domain); PF07686.14(V-set:Immunoglobulin V-set domain)			gi|50403767|sp|Q09024.4|IMPL2_DROME(RecName: Full=Neural/ectodermal development factor IMP-L2; Flags: Precursor)
TRINITY_DN13803_c0_g1	0	0.78	0.916667
TRINITY_DN13835_c0_g1	8.71333	24.7667	34.4167	K07304	msrA		PF01625.18(PMSR:Peptide methionine sulfoxide reductase)	GO:0008113(molecular_function:peptide-methionine (S)-S-oxide reductase activity); GO:0008113(molecular_function:peptide-methionine (S)-S-oxide reductase activity); GO:0008113(molecular_function:peptide-methionine (S)-S-oxide reductase activity)	OVA12626.1(Peptide methionine sulfoxide reductase MsrA [Macleaya cordata])	gi|75266015|sp|Q9SL43.1|MSRA5_ARATH(RecName: Full=Peptide methionine sulfoxide reductase A5; Short=AtMSRA5; AltName: Full=Peptide-methionine (S)-S-oxide reductase; Short=Peptide Met(O) reductase; AltName: Full=Protein-methionine-S-oxide reductase; Flags: Precursor)
TRINITY_DN13864_c0_g1	1.26333	7.29	9.57333				PF05910.9(DUF868:Plant protein of unknown function (DUF868))		XP_011088851.1(uncharacterized protein LOC105169985 [Sesamum indicum])
TRINITY_DN13905_c0_g1	0.0233333	0.65	0.65	K14411	MSI	ko03015(mRNA surveillance pathway)	PF00076.19(RRM_1:RNA recognition motif. (a.k.a. RRM, RBD, or RNP domain)); PF16367.2(RRM_7:RNA recognition motif)	GO:0003723(molecular_function:RNA binding); GO:0003723(molecular_function:RNA binding)	XP_011091261.1(heterogeneous nuclear ribonucleoprotein 1-like [Sesamum indicum])	gi|76803817|sp|P48809.2|RB27C_DROME(RecName: Full=Heterogeneous nuclear ribonucleoprotein 27C; Short=Hrb27-C; AltName: Full=HRP48.1; AltName: Full=hnRNP 48)
TRINITY_DN13941_c0_g1	22.19	64.2367	96.12	K02880	RP-L17e, RPL17	ko03010(Ribosome)		GO:0003735(molecular_function:structural constituent of ribosome); GO:0006412(biological_process:translation); GO:0015934(cellular_component:large ribosomal subunit); GO:0003735(molecular_function:structural constituent of ribosome); GO:0006412(biological_process:translation); GO:0016021(cellular_component:integral component of membrane); GO:0015934(cellular_component:large ribosomal subunit); GO…	XP_011024032.1(PREDICTED: 60S ribosomal protein L17-2-like isoform X1 [Populus euphratica])	gi|464639|sp|P35266.1|RL171_HORVU(RecName: Full=60S ribosomal protein L17-1)
TRINITY_DN14006_c0_g1	0	2.23667	1.41	K04078	groES, HSPE1		PF00166.18(Cpn10:Chaperonin 10 Kd subunit)	GO:0005524(molecular_function:ATP binding); GO:0006457(biological_process:protein folding); GO:0005737(cellular_component:cytoplasm); GO:0006457(biological_process:protein folding); GO:0005737(cellular_component:cytoplasm); GO:0051087(molecular_function:chaperone binding); GO:0046872(molecular_function:metal ion binding); GO:0051082(molecular_function:unfolded protein binding); GO:0051085(biologi…	XP_011399128.1(10 kDa chaperonin [Auxenochlorella protothecoides])	gi|215275262|sp|Q5DC69.2|CH10_SCHJA(RecName: Full=10 kDa heat shock protein, mitochondrial; Short=Hsp10; AltName: Full=10 kDa chaperonin; AltName: Full=Chaperonin 10; Short=CPN10)
TRINITY_DN14049_c0_g1	1.35	5.34333	12.1233				PF04770.9(ZF-HD_dimer:ZF-HD protein dimerisation region)	GO:0003677(molecular_function:DNA binding)	XP_023904084.1(zinc-finger homeodomain protein 4-like [Quercus suber])	gi|75216115|sp|Q9ZPW7.1|ZHD6_ARATH(RecName: Full=Zinc-finger homeodomain protein 6; Short=AtZHD6; AltName: Full=Homeobox protein 24; Short=AtHB-24)
TRINITY_DN14112_c0_g1	0.0666667	2.55667	1.20333	K07936	RAN	ko03008(Ribosome biogenesis in eukaryotes); ko03013(RNA transport)	PF00071.19(Ras:Ras family); PF08477.10(Roc:Ras of Complex, Roc, domain of DAPkinase); PF00025.18(Arf:ADP-ribosylation factor family); PF01926.20(MMR_HSR1:50S ribosome-binding GTPase)	GO:0005525(molecular_function:GTP binding); GO:0003924(molecular_function:GTPase activity); GO:0006913(biological_process:nucleocytoplasmic transport); GO:0015031(biological_process:protein transport); GO:0005634(cellular_component:nucleus)	XP_009350962.1(PREDICTED: GTP-binding nuclear protein Ran [Pyrus x bretschneideri])	gi|50400799|sp|Q9VZ23.1|RAN_DROME(RecName: Full=GTP-binding nuclear protein Ran; AltName: Full=Ras-related nuclear protein)
TRINITY_DN14153_c0_g1	0.416667	4.08333	10.6467	K01188	E3.2.1.21	ko00460(Cyanoamino acid metabolism); ko00940(Phenylpropanoid biosynthesis); ko00500(Starch and sucrose metabolism)	PF00232.15(Glyco_hydro_1:Glycosyl hydrolase family 1); PF00150.15(Cellulase:Cellulase (glycosyl hydrolase family 5))	GO:0033935(molecular_function:oligoxyloglucan beta-glycosidase activity); GO:0005975(biological_process:carbohydrate metabolic process); GO:0004553(molecular_function:hydrolase activity, hydrolyzing O-glycosyl compounds); GO:0005975(biological_process:carbohydrate metabolic process)	ATW21594.1(rutin degrading enzyme [Fagopyrum tataricum])	gi|75278315|sp|O64882.1|BGL17_ARATH(RecName: Full=Beta-glucosidase 17; Short=AtBGLU17; Flags: Precursor)
TRINITY_DN14181_c0_g1	0	1.07	0.45
TRINITY_DN14197_c0_g1	0.976667	3.97333	7.6						XP_012066443.1(uncharacterized protein LOC105629456 [Jatropha curcas])
TRINITY_DN14211_c0_g1	4.68333	25.9733	37.7767	K00227	SC5DL, ERG3	ko00100(Steroid biosynthesis)	PF04116.10(FA_hydroxylase:Fatty acid hydroxylase superfamily)	GO:0005506(molecular_function:iron ion binding); GO:0016491(molecular_function:oxidoreductase activity); GO:0008610(biological_process:lipid biosynthetic process); GO:0016021(cellular_component:integral component of membrane); GO:0005506(molecular_function:iron ion binding); GO:0016491(molecular_function:oxidoreductase activity); GO:0008610(biological_process:lipid biosynthetic process); GO:00160…	XP_010549909.1(PREDICTED: delta(7)-sterol-C5(6)-desaturase 1-like [Tarenaya hassleriana])	gi|33301592|sp|Q39208.2|SC5D1_ARATH(RecName: Full=Delta(7)-sterol-C5(6)-desaturase 1; AltName: Full=Delta(7)-sterol-C5-desaturase 1; AltName: Full=Delta-7-C-5 sterol desaturase 1; AltName: Full=Protein DWARF 7; AltName: Full=Protein STEROL 1)
TRINITY_DN14212_c0_g2	1.01333	4.5	6.17				PF01764.22(Lipase_3:Lipase (class 3)); PF03959.10(FSH1:Serine hydrolase (FSH1))	GO:0008970(molecular_function:phosphatidylcholine 1-acylhydrolase activity); GO:0006629(biological_process:lipid metabolic process)	XP_021766073.1(phospholipase A1-IIgamma-like [Chenopodium quinoa])	gi|75098762|sp|O49523.1|DSEL_ARATH(RecName: Full=Phospholipase A1-IIgamma; AltName: Full=DAD1-like seedling establishment-related lipase; Short=AtDSEL; Short=Phospholipase DSEL)
TRINITY_DN14221_c0_g2	17.51	61.3033	87.8433				PF03080.12(DUF239:Domain of unknown function (DUF239))	GO:0016021(cellular_component:integral component of membrane)	OMO61398.1(hypothetical protein CCACVL1_23547 [Corchorus capsularis])
TRINITY_DN14246_c0_g1	23.1533	103.593	166.527	K09873	TIP		PF00230.17(MIP:Major intrinsic protein)	GO:0015267(molecular_function:channel activity); GO:0016021(cellular_component:integral component of membrane); GO:0015267(molecular_function:channel activity); GO:0016021(cellular_component:integral component of membrane)	XP_018843248.1(PREDICTED: aquaporin TIP2-1-like [Juglans regia])	gi|32363275|sp|Q41951.2|TIP21_ARATH(RecName: Full=Aquaporin TIP2-1; AltName: Full=Delta-tonoplast intrinsic protein; Short=Delta-TIP; AltName: Full=Tonoplast intrinsic protein 2-1; Short=AtTIP2;1; Contains: RecName: Full=Aquaporin TIP2-1, N-terminally processed)
TRINITY_DN14260_c0_g1	1.37333	5.28333	7.00333					GO:0006360(biological_process:transcription from RNA polymerase I promoter); GO:0005736(cellular_component:DNA-directed RNA polymerase I complex)	XP_002277373.1(PREDICTED: uncharacterized protein LOC100264366 [Vitis vinifera])	gi|74859190|sp|Q55FA4.1|RPA43_DICDI(RecName: Full=Probable DNA-directed RNA polymerase I subunit RPA43)
TRINITY_DN14284_c0_g1	0	6.83333	3.06
TRINITY_DN14303_c0_g1	0	0.44	0.313333	K09554	CDC37		PF08565.8(CDC37_M:Cdc37 Hsp90 binding domain); PF03234.11(CDC37_N:Cdc37 N terminal kinase binding); PF08564.7(CDC37_C:Cdc37 C terminal domain)	GO:0019901(molecular_function:protein kinase binding); GO:0019901(molecular_function:protein kinase binding); GO:0019901(molecular_function:protein kinase binding); GO:0019901(molecular_function:protein kinase binding); GO:0019901(molecular_function:protein kinase binding); GO:0051301(biological_process:cell division)	XP_002505872.1(predicted protein [Micromonas commoda])	gi|21542002|sp|Q24740.1|CDC37_DROVI(RecName: Full=Hsp90 co-chaperone Cdc37; AltName: Full=Hsp90 chaperone protein kinase-targeting subunit)
TRINITY_DN14405_c0_g1	0.296667	1.02333	1.61667	K07195	EXOC7, EXO70		PF03081.12(Exo70:Exo70 exocyst complex subunit)	GO:0006887(biological_process:exocytosis); GO:0000145(cellular_component:exocyst)	XP_021745616.1(exocyst complex component EXO70B1-like [Chenopodium quinoa])	gi|75170431|sp|Q9FGH9.1|E70B1_ARATH(RecName: Full=Exocyst complex component EXO70B1; Short=AtExo70b1; AltName: Full=Exocyst subunit Exo70 family protein B1)
TRINITY_DN14455_c0_g1	2.36667	8.69	8.69667	K15296	NAPA, SNAPA, SEC17		PF14938.3(SNAP:Soluble NSF attachment protein, SNAP); PF13424.3(TPR_12:Tetratricopeptide repeat); PF13432.3(TPR_16:Tetratricopeptide repeat); PF06920.10(DHR-2:Dock homology region 2); PF12739.4(TRAPPC-Trs85:ER-Golgi trafficking TRAPP I complex 85 kDa subunit)	GO:0006886(biological_process:intracellular protein transport); GO:0005622(cellular_component:intracellular); GO:0006886(biological_process:intracellular protein transport); GO:0005622(cellular_component:intracellular)	XP_022882987.1(alpha-soluble NSF attachment protein-like isoform X1 [Olea europaea var. sylvestris])	gi|18202458|sp|P93798.1|SNAA_VITVI(RecName: Full=Alpha-soluble NSF attachment protein; Short=Alpha-SNAP; AltName: Full=N-ethylmaleimide-sensitive factor attachment protein alpha)
TRINITY_DN1447_c0_g1	0	0.346667	0.543333	K10523	SPOP		PF00161.16(RIP:Ribosome inactivating protein)	GO:0030598(molecular_function:rRNA N-glycosylase activity); GO:0006952(biological_process:defense response); GO:0017148(biological_process:negative regulation of translation)	XP_010940856.1(PREDICTED: uncharacterized protein LOC105059301 [Elaeis guineensis])	gi|132580|sp|P04399.1|RIP2_HORVU(RecName: Full=Protein synthesis inhibitor II; AltName: Full=Ribosome-inactivating protein II; AltName: Full=rRNA N-glycosidase)
TRINITY_DN14503_c0_g1	0.0333333	0.77	1.81333					GO:0003676(molecular_function:nucleic acid binding); GO:0008270(molecular_function:zinc ion binding); GO:0015074(biological_process:DNA integration); GO:0003676(molecular_function:nucleic acid binding); GO:0008270(molecular_function:zinc ion binding)	XP_018828280.1(PREDICTED: LOW QUALITY PROTEIN: uncharacterized protein LOC108996718, partial [Juglans regia])
TRINITY_DN14512_c0_g1	0.0166667	0.483333	3.65333	K09874	NIP		PF00230.17(MIP:Major intrinsic protein)	GO:0015267(molecular_function:channel activity); GO:0016021(cellular_component:integral component of membrane); GO:0015267(molecular_function:channel activity); GO:0016021(cellular_component:integral component of membrane); GO:0015267(molecular_function:channel activity); GO:0016021(cellular_component:integral component of membrane)	PON61789.1(Major intrinsic protein [Parasponia andersonii])	gi|32363434|sp|Q9SV84.1|NIP51_ARATH(RecName: Full=Probable aquaporin NIP5-1; AltName: Full=NOD26-like intrinsic protein 5-1; Short=AtNIP5;1; AltName: Full=Nodulin-26-like major intrinsic protein 6; Short=NodLikeMip6; Short=Protein NLM6)
TRINITY_DN14541_c0_g1	3.26	9.73333	11.2033	K14545	RRP7	ko03008(Ribosome biogenesis in eukaryotes)	PF12923.4(RRP7:Ribosomal RNA-processing protein 7 (RRP7))		OVA12516.1(Ribosomal RNA-processing protein 7 [Macleaya cordata])	gi|408360208|sp|O94683.2|RRP7_SCHPO(RecName: Full=Ribosomal RNA-processing protein 7)
TRINITY_DN14621_c0_g1	0.0166667	0.786667	0.396667	K19514	ATP6AP2, PRR		PF07850.11(Renin_r:Renin receptor-like protein)	GO:0038023(molecular_function:signaling receptor activity); GO:0016021(cellular_component:integral component of membrane)	BAJ88214.1(predicted protein [Hordeum vulgare subsp. vulgare])	gi|223590139|sp|P81134.2|RENR_BOVIN(RecName: Full=Renin receptor; AltName: Full=ATPase H(+)-transporting lysosomal accessory protein 2; AltName: Full=ATPase H(+)-transporting lysosomal-interacting protein 2; AltName: Full=Renin/prorenin receptor; AltName: Full=Vacuolar ATP synthase membrane sector-associated protein M8-9; Short=V-ATPase M8.9 subunit; Flags: Precursor)
TRINITY_DN14630_c0_g1	0.756667	3.62333	4.56				PF01535.17(PPR:PPR repeat); PF13041.3(PPR_2:PPR repeat family); PF13812.3(PPR_3:Pentatricopeptide repeat domain); PF17177.1(PPR_long:Pentacotripeptide-repeat region of PROPR); PF13429.3(TPR_15:Tetratricopeptide repeat)	GO:0004519(molecular_function:endonuclease activity); GO:0003723(molecular_function:RNA binding); GO:0009451(biological_process:RNA modification); GO:0043231(cellular_component:intracellular membrane-bounded organelle)	CBI20322.3(unnamed protein product, partial [Vitis vinifera])	gi|75146702|sp|Q84JR3.1|PP334_ARATH(RecName: Full=Pentatricopeptide repeat-containing protein At4g21705, mitochondrial; Flags: Precursor)
TRINITY_DN14650_c0_g1	1.66667	6.20667	8.99	K10960	chlP, bchP	ko00860(Porphyrin and chlorophyll metabolism); ko00900(Terpenoid backbone biosynthesis)	PF01494.16(FAD_binding_3:FAD binding domain); PF07992.11(Pyr_redox_2:Pyridine nucleotide-disulphide oxidoreductase)	GO:0045550(molecular_function:geranylgeranyl reductase activity); GO:0016628(molecular_function:oxidoreductase activity, acting on the CH-CH group of donors, NAD or NADP as acceptor); GO:0015995(biological_process:chlorophyll biosynthetic process); GO:0015979(biological_process:photosynthesis); GO:0015995(biological_process:chlorophyll biosynthetic process); GO:0045550(molecular_function:geranylg…	PSR90083.1(Geranylgeranyl diphosphate reductase [Actinidia chinensis var. chinensis])	gi|75216452|sp|Q9ZS34.1|CHLP_TOBAC(RecName: Full=Geranylgeranyl diphosphate reductase, chloroplastic; AltName: Full=Geranylgeranyl reductase; Flags: Precursor)
TRINITY_DN14681_c0_g1	0.02	1.30333	0.613333	K01187	malZ	ko00500(Starch and sucrose metabolism); ko00052(Galactose metabolism)	PF00128.21(Alpha-amylase:Alpha amylase, catalytic domain)	GO:0004558(molecular_function:alpha-1,4-glucosidase activity); GO:0032450(molecular_function:maltose alpha-glucosidase activity)	EEF26463.1(alpha-amylase, putative, partial [Ricinus communis])	gi|341940930|sp|O16099.2|MAL2_DROVI(RecName: Full=Maltase 2; Flags: Precursor)
TRINITY_DN14721_c0_g1	0.0566667	0.84	1.09
TRINITY_DN1474_c0_g1	0.766667	4.21333	4.54667				PF05498.8(RALF:Rapid ALkalinization Factor (RALF))		XP_021745689.1(protein RALF-like 24 [Chenopodium quinoa])	gi|75273714|sp|Q9LK37.1|RLF24_ARATH(RecName: Full=Protein RALF-like 24; Flags: Precursor)
TRINITY_DN14747_c0_g1	4.72	23.68	29.1567
TRINITY_DN14765_c0_g1	0.0366667	0.75	0.973333	K09487	HSP90B, TRA1	ko04626(Plant-pathogen interaction); ko04141(Protein processing in endoplasmic reticulum)	PF00183.15(HSP90:Hsp90 protein)	GO:0005524(molecular_function:ATP binding); GO:0051082(molecular_function:unfolded protein binding); GO:0006457(biological_process:protein folding); GO:0006950(biological_process:response to stress); GO:0005524(molecular_function:ATP binding); GO:0051082(molecular_function:unfolded protein binding); GO:0006457(biological_process:protein folding); GO:0006950(biological_process:response to stress)	BAJ89237.1(predicted protein [Hordeum vulgare subsp. vulgare])	gi|74965939|sp|Q22235.1|ENPL1_CAEEL(RecName: Full=Endoplasmin homolog; Flags: Precursor)
TRINITY_DN14778_c0_g1	1.22667	4.29	5.28667				PF01535.17(PPR:PPR repeat); PF13041.3(PPR_2:PPR repeat family); PF12854.4(PPR_1:PPR repeat); PF13812.3(PPR_3:Pentatricopeptide repeat domain); PF17177.1(PPR_long:Pentacotripeptide-repeat region of PROPR); PF00249.28(Myb_DNA-binding:Myb-like DNA-binding domain)	GO:0008270(molecular_function:zinc ion binding)	XP_023920666.1(LOW QUALITY PROTEIN: pentatricopeptide repeat-containing protein At5g59600-like [Quercus suber])	gi|75170472|sp|Q9FGR2.1|PP436_ARATH(RecName: Full=Pentatricopeptide repeat-containing protein At5g59600)
TRINITY_DN14849_c0_g2	0	5.89667	8.53667
TRINITY_DN14855_c0_g1	2.11	6.33333	9.55667				PF00332.15(Glyco_hydro_17:Glycosyl hydrolases family 17)	GO:0004553(molecular_function:hydrolase activity, hydrolyzing O-glycosyl compounds); GO:0005975(biological_process:carbohydrate metabolic process); GO:0016021(cellular_component:integral component of membrane); GO:0004553(molecular_function:hydrolase activity, hydrolyzing O-glycosyl compounds); GO:0005975(biological_process:carbohydrate metabolic process); GO:0016021(cellular_component:integral c…	XP_012086629.1(glucan endo-1,3-beta-glucosidase 11 [Jatropha curcas])	gi|75154301|sp|Q8L868.1|E1311_ARATH(RecName: Full=Glucan endo-1,3-beta-glucosidase 11; AltName: Full=(1->3)-beta-glucan endohydrolase 11; Short=(1->3)-beta-glucanase 11; AltName: Full=Beta-1,3-endoglucanase 11; Short=Beta-1,3-glucanase 11; Flags: Precursor)
TRINITY_DN14930_c0_g1	0.02	0.93	0.54	K07766	E3.6.1.52		PF00293.25(NUDIX:NUDIX domain)			gi|68565876|sp|Q5RAF0.1|NUDT4_PONAB(RecName: Full=Diphosphoinositol polyphosphate phosphohydrolase 2; Short=DIPP-2; AltName: Full=Diadenosine 5',5'''-P1,P6-hexaphosphate hydrolase 2; AltName: Full=Nucleoside diphosphate-linked moiety X motif 4; Short=Nudix motif 4 >gi|68565946|sp|Q9NZJ9.2|NUDT4_HUMAN RecName: Full=Diphosphoinositol polyphosphate phosphohydrolase 2; Short=DIPP-2; AltName: Full=Dia…
TRINITY_DN14936_c0_g2	0.106667	1	2.40667					GO:0016021(cellular_component:integral component of membrane); GO:0005886(cellular_component:plasma membrane); GO:0016021(cellular_component:integral component of membrane)	XP_010466933.1(PREDICTED: uncharacterized protein LOC104747062 [Camelina sativa])
TRINITY_DN14939_c0_g1	27.2633	91.32	117.367
TRINITY_DN15007_c0_g1	0.0333333	0.573333	1.24333						KZV22713.1(hypothetical protein F511_05345 [Dorcoceras hygrometricum])
TRINITY_DN15053_c0_g1	1.4	6.99667	7.88				PF16913.2(PUNUT:Purine nucleobase transmembrane transport); PF00892.17(EamA:EamA-like transporter family); PF08449.8(UAA:UAA transporter family)	GO:0005215(molecular_function:transporter activity); GO:0016021(cellular_component:integral component of membrane); GO:0005215(molecular_function:transporter activity); GO:0016021(cellular_component:integral component of membrane); GO:0005215(molecular_function:transporter activity); GO:0016021(cellular_component:integral component of membrane)	XP_016489369.1(PREDICTED: probable purine permease 4 [Nicotiana tabacum])	gi|75213346|sp|Q9SY29.1|PUP4_ARATH(RecName: Full=Probable purine permease 4; Short=AtPUP4)
TRINITY_DN15069_c0_g1	4.40667	30.91	37.4633						XP_021772394.1(transcription factor bHLH149-like [Chenopodium quinoa])	gi|75274014|sp|Q9LSN7.1|BH147_ARATH(RecName: Full=Transcription factor bHLH147; AltName: Full=ATBS1 interacting factor 3; AltName: Full=Basic helix-loop-helix protein 147; Short=AtbHLH147; Short=bHLH 147; AltName: Full=Transcription factor EN 142; AltName: Full=bHLH transcription factor bHLH147)
TRINITY_DN15070_c0_g1	0	4.74	1.65333
TRINITY_DN15074_c0_g1	0.0533333	1.37667	1.21667	K10802	HMGB1	ko03410(Base excision repair)	PF00505.16(HMG_box:HMG (high mobility group) box); PF09011.7(HMG_box_2:HMG-box domain)	GO:0003677(molecular_function:DNA binding); GO:0005634(cellular_component:nucleus); GO:0003677(molecular_function:DNA binding); GO:0005634(cellular_component:nucleus); GO:0003677(molecular_function:DNA binding); GO:0005634(cellular_component:nucleus); GO:0003677(molecular_function:DNA binding); GO:0006281(biological_process:DNA repair); GO:0006260(biological_process:DNA replication); GO:0006355(b…	XP_007512709.1(nucleosome binding protein [Bathycoccus prasinos])	gi|17366497|sp|Q24537.1|HMG2_DROME(RecName: Full=High mobility group protein DSP1; AltName: Full=Protein dorsal switch 1)
TRINITY_DN15126_c0_g1	3.97	11.3833	14.59				PF02701.12(zf-Dof:Dof domain, zinc finger)	GO:0003677(molecular_function:DNA binding); GO:0006355(biological_process:regulation of transcription, DNA-templated); GO:0005634(cellular_component:nucleus); GO:0044212(molecular_function:transcription regulatory region DNA binding); GO:0003002(biological_process:regionalization); GO:0010439(biological_process:regulation of glucosinolate biosynthetic process); GO:0006355(biological_process:regul…	OWM82314.1(hypothetical protein CDL15_Pgr001888 [Punica granatum])	gi|55583796|sp|O80928.1|DOF24_ARATH(RecName: Full=Dof zinc finger protein DOF2.4; Short=AtDOF2.4)
TRINITY_DN15166_c0_g1	0.2	4.21667	5.06				PF00643.21(zf-B_box:B-box zinc finger); PF16366.2(CEBP_ZZ:Cytoplasmic polyadenylation element-binding protein ZZ domain)	GO:0008270(molecular_function:zinc ion binding); GO:0005622(cellular_component:intracellular); GO:0008270(molecular_function:zinc ion binding); GO:0005622(cellular_component:intracellular); GO:0008270(molecular_function:zinc ion binding); GO:0005622(cellular_component:intracellular); GO:0008270(molecular_function:zinc ion binding); GO:0005622(cellular_component:intracellular)	XP_016539822.1(PREDICTED: B-box zinc finger protein 20 isoform X2 [Capsicum annuum])	gi|122221558|sp|Q0IGM7.1|BBX20_ARATH(RecName: Full=B-box zinc finger protein 20; AltName: Full=Protein BZR1 SUPPRESSOR 1; AltName: Full=Protein DOUBLE B-BOX 2; AltName: Full=Protein SALT TOLERANCE HOMOLOG 7)
TRINITY_DN15188_c0_g1	0.01	0.31	0.316667				PF07776.12(zf-AD:Zinc-finger associated domain (zf-AD)); PF00320.24(GATA:GATA zinc finger)		XP_023883054.1(GATA factor SREP-like [Quercus suber])	gi|1709699|sp|P52168.1|PNR_DROME(RecName: Full=GATA-binding factor A; AltName: Full=Protein pannier; AltName: Full=Transcription factor GATA-A; AltName: Full=dGATA-A)
TRINITY_DN15207_c0_g1	0.163333	1.48333	1.56667					GO:0003964(molecular_function:RNA-directed DNA polymerase activity); GO:0003676(molecular_function:nucleic acid binding); GO:0003964(molecular_function:RNA-directed DNA polymerase activity); GO:0004523(molecular_function:RNA-DNA hybrid ribonuclease activity)	XP_024014240.1(LOW QUALITY PROTEIN: uncharacterized protein LOC112088187, partial [Eutrema salsugineum])
TRINITY_DN15238_c0_g1	0.01	0.686667	0.51	K08288	PRKCSH	ko04141(Protein processing in endoplasmic reticulum)	PF12999.4(PRKCSH-like:Glucosidase II beta subunit-like); PF13015.3(PRKCSH_1:Glucosidase II beta subunit-like protein); PF07915.10(PRKCSH:Glucosidase II beta subunit-like protein); PF00057.15(Ldl_recept_a:Low-density lipoprotein receptor domain class A); PF13405.3(EF-hand_6:EF-hand domain); PF00036.29(EF-hand_1:EF hand)	GO:0006491(biological_process:N-glycan processing); GO:0006491(biological_process:N-glycan processing)	PON95611.1(Glucosidase 2 subunit beta [Trema orientalis])	gi|2493459|sp|Q28034.1|GLU2B_BOVIN(RecName: Full=Glucosidase 2 subunit beta; AltName: Full=80K-H protein; AltName: Full=Glucosidase II subunit beta; AltName: Full=Protein kinase C substrate 60.1 kDa protein heavy chain; Short=PKCSH; AltName: Full=Vacuolar system-associated protein 60; Short=VASAP-60; Flags: Precursor)
TRINITY_DN15239_c0_g1	2.07667	6.54333	9.53667						XP_015941853.1(uncharacterized protein LOC107467316 isoform X1 [Arachis duranensis])
TRINITY_DN15304_c0_g1	0.316667	50.8667	49.6033				PF10294.6(Methyltransf_16:Lysine methyltransferase); PF06325.10(PrmA:Ribosomal protein L11 methyltransferase (PrmA))		XP_021683686.1(protein N-lysine methyltransferase METTL21A-like [Hevea brasiliensis])	gi|123893459|sp|Q28IN4.1|MT21B_XENTR(RecName: Full=Protein-lysine methyltransferase METTL21B; AltName: Full=Methyltransferase-like protein 21B)
TRINITY_DN15317_c0_g2	2.83667	8.50333	11.5467	K13946	AUX1, LAX	ko04075(Plant hormone signal transduction)	PF01490.15(Aa_trans:Transmembrane amino acid transporter protein)	GO:0016021(cellular_component:integral component of membrane); GO:0016021(cellular_component:integral component of membrane); GO:0016021(cellular_component:integral component of membrane); GO:0016021(cellular_component:integral component of membrane)	XP_012468483.1(PREDICTED: auxin transporter-like protein 2 [Gossypium raimondii])	gi|75262336|sp|Q9FEL7.1|LAX2_MEDTR(RecName: Full=Auxin transporter-like protein 2; AltName: Full=AUX1-like protein 2; AltName: Full=MtLAX2)
TRINITY_DN15367_c0_g1	9.26667	28.4333	33.9767	K00784	rnz	ko03013(RNA transport)	PF12706.4(Lactamase_B_2:Beta-lactamase superfamily domain)	GO:0042781(molecular_function:3'-tRNA processing endoribonuclease activity)	XP_024023367.1(tRNase Z TRZ2, chloroplastic [Morus notabilis])	gi|41017757|sp|Q8L633.1|RNZC_ARATH(RecName: Full=Ribonuclease Z, chloroplastic; Short=RNase Z; AltName: Full=Zinc phosphodiesterase CPZ; AltName: Full=tRNA 3 endonuclease; AltName: Full=tRNase Z; Flags: Precursor)
TRINITY_DN15417_c0_g1	1.19667	5.5	7.62667
TRINITY_DN15429_c0_g1	0.303333	1.15	1.95				PF00332.15(Glyco_hydro_17:Glycosyl hydrolases family 17); PF07983.10(X8:X8 domain)		XP_010687609.1(PREDICTED: glucan endo-1,3-beta-glucosidase 5 [Beta vulgaris subsp. vulgaris])	gi|38257777|sp|Q9M088.1|E135_ARATH(RecName: Full=Glucan endo-1,3-beta-glucosidase 5; AltName: Full=(1->3)-beta-glucan endohydrolase 5; Short=(1->3)-beta-glucanase 5; AltName: Full=Beta-1,3-endoglucanase 5; Short=Beta-1,3-glucanase 5; Flags: Precursor)
TRINITY_DN15452_c1_g1	2.60333	10.5267	12.5033				PF05627.8(AvrRpt-cleavage:Cleavage site for pathogenic type III effector avirulence factor Avr)		XP_011038812.1(PREDICTED: uncharacterized protein LOC105135584 isoform X4 [Populus euphratica])	gi|29839550|sp|Q8GYN5.1|RIN4_ARATH(RecName: Full=RPM1-interacting protein 4)
TRINITY_DN15465_c0_g1	1.06333	4.72667	5.82	K11426	SMYD		PF00856.25(SET:SET domain); PF01753.15(zf-MYND:MYND finger)		XP_021863972.1(histone-lysine N-methyltransferase ASHR2 [Spinacia oleracea])	gi|94707155|sp|Q9ZUM9.3|ASHR2_ARATH(RecName: Full=Histone-lysine N-methyltransferase ASHR2; AltName: Full=ASH1-related protein 2; AltName: Full=Protein SET DOMAIN GROUP 39)
TRINITY_DN15483_c0_g1	14.1433	54.3067	62.8033						XP_013464630.1(uncharacterized protein LOC25487287 [Medicago truncatula])
TRINITY_DN15512_c0_g1	0.23	1.34	1.90667				PF01535.17(PPR:PPR repeat); PF13041.3(PPR_2:PPR repeat family); PF12854.4(PPR_1:PPR repeat); PF13812.3(PPR_3:Pentatricopeptide repeat domain); PF14432.3(DYW_deaminase:DYW family of nucleic acid deaminases)	GO:0004519(molecular_function:endonuclease activity); GO:0003723(molecular_function:RNA binding); GO:0009451(biological_process:RNA modification); GO:0043231(cellular_component:intracellular membrane-bounded organelle)	XP_003633947.1(PREDICTED: pentatricopeptide repeat-containing protein At5g08510 [Vitis vinifera])	gi|75171895|sp|Q9FNN7.1|PP371_ARATH(RecName: Full=Pentatricopeptide repeat-containing protein At5g08510)
TRINITY_DN15571_c0_g1	0.01	0.823333	0.336667	K01641	E2.3.3.10	ko00900(Terpenoid backbone biosynthesis); ko00280(Valine, leucine and isoleucine degradation); ko00072(Synthesis and degradation of ketone bodies); ko00650(Butanoate metabolism)	PF08540.7(HMG_CoA_synt_C:Hydroxymethylglutaryl-coenzyme A synthase C terminal); PF01154.14(HMG_CoA_synt_N:Hydroxymethylglutaryl-coenzyme A synthase N terminal); PF00254.25(FKBP_C:FKBP-type peptidyl-prolyl cis-trans isomerase)	GO:0004421(molecular_function:hydroxymethylglutaryl-CoA synthase activity); GO:0008299(biological_process:isoprenoid biosynthetic process); GO:0016126(biological_process:sterol biosynthetic process); GO:0004421(molecular_function:hydroxymethylglutaryl-CoA synthase activity); GO:0008299(biological_process:isoprenoid biosynthetic process); GO:0016126(biological_process:sterol biosynthetic process);…	AHF81872.1(hydroxymethylglutaryl coenzyme A synthase [Narcissus tazetta])	gi|1708233|sp|P54870.1|HMCS2_BLAGE(RecName: Full=Hydroxymethylglutaryl-CoA synthase 2; Short=HMG-CoA synthase 2; AltName: Full=3-hydroxy-3-methylglutaryl coenzyme A synthase 2)
TRINITY_DN15587_c0_g1	19.26	56.8867	84.6367					GO:0016021(cellular_component:integral component of membrane); GO:0016021(cellular_component:integral component of membrane); GO:0016021(cellular_component:integral component of membrane)	PIM99583.1(hypothetical protein CDL12_27920 [Handroanthus impetiginosus])
TRINITY_DN15596_c0_g1	0.03	1.03	0.53	K20724	TMEM33		PF03661.10(UPF0121:Uncharacterised protein family (UPF0121))			gi|10720068|sp|Q9V447.1|KRH2_DROME(RecName: Full=Krueppel homolog 2; AltName: Full=Protein Kr-h2)
TRINITY_DN15601_c0_g1	1.23667	4.49667	5.3				PF10173.6(Mit_KHE1:Mitochondrial K+-H+ exchange-related)		XP_010685199.1(PREDICTED: uncharacterized protein C23H3.12c [Beta vulgaris subsp. vulgaris])	gi|50401298|sp|O13942.1|YEPC_SCHPO(RecName: Full=Uncharacterized protein C23H3.12c)
TRINITY_DN15606_c0_g1	0	0.743333	0.493333	K03115	CSNK2B	ko04712(Circadian rhythm - plant); ko03008(Ribosome biogenesis in eukaryotes)	PF01214.15(CK_II_beta:Casein kinase II regulatory subunit)	GO:0016301(molecular_function:kinase activity); GO:0019887(molecular_function:protein kinase regulator activity); GO:0005956(cellular_component:protein kinase CK2 complex); GO:0019887(molecular_function:protein kinase regulator activity); GO:0005956(cellular_component:protein kinase CK2 complex); GO:0016301(molecular_function:kinase activity); GO:0019887(molecular_function:protein kinase regulato…	PNH07188.1(Casein kinase II subunit beta [Tetrabaena socialis])	gi|54037490|sp|P67872.1|CSK2B_PIG(RecName: Full=Casein kinase II subunit beta; Short=CK II beta; AltName: Full=Phosvitin >gi|54037491|sp|P67874.1|CSK2B_RAT RecName: Full=Casein kinase II subunit beta; Short=CK II beta; AltName: Full=Phosvitin >gi|54037517|sp|P67869.1|CSK2B_CHICK RecName: Full=Casein kinase II subunit beta; Short=CK II beta; AltName: Full=Phosvitin >gi|54037520|sp|P67870.1|CSK2B_H…
TRINITY_DN15607_c0_g1	0	1.39333	0.33	K10249	ELOVL4	ko00062(Fatty acid elongation)	PF01151.15(ELO:GNS1/SUR4 family)	GO:0016021(cellular_component:integral component of membrane); GO:0016021(cellular_component:integral component of membrane); GO:0016021(cellular_component:integral component of membrane); GO:0016021(cellular_component:integral component of membrane)	ACR53359.1(delta-6 elongase [Pyramimonas cordata])	gi|20137883|sp|Q95K73.1|ELOV4_MACFA(RecName: Full=Elongation of very long chain fatty acids protein 4; AltName: Full=3-keto acyl-CoA synthase ELOVL4; AltName: Full=ELOVL fatty acid elongase 4; Short=ELOVL FA elongase 4; AltName: Full=Very long chain 3-ketoacyl-CoA synthase 4; AltName: Full=Very long chain 3-oxoacyl-CoA synthase 4 >gi|82592827|sp|Q3S8M4.1|ELOV4_MACMU RecName: Full=Elongation of ve…
TRINITY_DN15626_c0_g3	8.94	34.5567	38.7933	K15191	LARP7		PF00076.19(RRM_1:RNA recognition motif. (a.k.a. RRM, RBD, or RNP domain))	GO:0003723(molecular_function:RNA binding); GO:0006396(biological_process:RNA processing); GO:0005634(cellular_component:nucleus)	XP_010672517.1(PREDICTED: la-related protein 6B [Beta vulgaris subsp. vulgaris])	gi|75318667|sp|O80567.2|LRP6B_ARATH(RecName: Full=La-related protein 6B; Short=AtLARP6b; AltName: Full=VirF-interacting protein FIP1)
TRINITY_DN15658_c0_g1	13.4233	54.35	54.05				PF00732.16(GMC_oxred_N:GMC oxidoreductase); PF05199.10(GMC_oxred_C:GMC oxidoreductase); PF01266.21(DAO:FAD dependent oxidoreductase); PF13450.3(NAD_binding_8:NAD(P)-binding Rossmann-like domain)	GO:0050660(molecular_function:flavin adenine dinucleotide binding); GO:0016614(molecular_function:oxidoreductase activity, acting on CH-OH group of donors); GO:0050660(molecular_function:flavin adenine dinucleotide binding); GO:0016614(molecular_function:oxidoreductase activity, acting on CH-OH group of donors)	XP_024045572.1(protein HOTHEAD isoform X2 [Citrus clementina])	gi|62900124|sp|Q9S746.1|HTH_ARATH(RecName: Full=Protein HOTHEAD; AltName: Full=Protein ADHESION OF CALYX EDGES; Flags: Precursor)
TRINITY_DN15706_c0_g1	0.0333333	1.30333	0.973333	K00799	GST, gst	ko00480(Glutathione metabolism)	PF13417.3(GST_N_3:Glutathione S-transferase, N-terminal domain); PF00043.22(GST_C:Glutathione S-transferase, C-terminal domain); PF02798.17(GST_N:Glutathione S-transferase, N-terminal domain); PF13409.3(GST_N_2:Glutathione S-transferase, N-terminal domain); PF13410.3(GST_C_2:Glutathione S-transferase, C-terminal domain); PF14497.3(GST_C_3:Glutathione S-transferase, C-terminal domain)	GO:0016740(molecular_function:transferase activity)	XP_019171130.1(PREDICTED: glutathione S-transferase T1-like isoform X2 [Ipomoea nil])	gi|378405179|sp|P30104.2|GSTT1_DROER(RecName: Full=Glutathione S-transferase 1-1; AltName: Full=DDT-dehydrochlorinase; AltName: Full=GST class-theta)
TRINITY_DN15727_c0_g1	0	0.726667	0.396667	K13811	PAPSS	ko00450(Selenocompound metabolism); ko00230(Purine metabolism); ko00920(Sulfur metabolism); ko00261(Monobactam biosynthesis)	PF01747.14(ATP-sulfurylase:ATP-sulfurylase); PF14306.3(PUA_2:PUA-like domain)	GO:0004781(molecular_function:sulfate adenylyltransferase (ATP) activity); GO:0000103(biological_process:sulfate assimilation); GO:0004781(molecular_function:sulfate adenylyltransferase (ATP) activity); GO:0000103(biological_process:sulfate assimilation); GO:0004781(molecular_function:sulfate adenylyltransferase (ATP) activity); GO:0000103(biological_process:sulfate assimilation)	NP_001305549.1(ATP sulfurylase 1, chloroplastic-like [Solanum tuberosum])	gi|25090938|sp|Q27128.1|PAPSS_URECA(RecName: Full=Bifunctional 3'-phosphoadenosine 5'-phosphosulfate synthase; Short=PAPS synthase; Short=PAPSS; AltName: Full=Sulfurylase kinase; Short=SK; Includes: RecName: Full=Sulfate adenylyltransferase; AltName: Full=ATP-sulfurylase; AltName: Full=Sulfate adenylate transferase; Short=SAT; Includes: RecName: Full=Adenylyl-sulfate kinase; AltName: Full=3'-phos…
TRINITY_DN15738_c0_g1	0.326667	1.33667	2.8				PF03000.11(NPH3:NPH3 family); PF00651.28(BTB:BTB/POZ domain)		XP_021751430.1(BTB/POZ domain-containing protein At3g49900-like [Chenopodium quinoa])	gi|75183315|sp|Q9M2W8.1|Y3990_ARATH(RecName: Full=BTB/POZ domain-containing protein At3g49900)
TRINITY_DN15757_c0_g1	0.223333	1.23	1.81333	K12619	XRN2, RAT1	ko03018(RNA degradation); ko03008(Ribosome biogenesis in eukaryotes)		GO:0016021(cellular_component:integral component of membrane)	XP_020214256.1(5'-3' exoribonuclease 3-like isoform X1 [Cajanus cajan])	gi|75262832|sp|Q9FQ03.1|XRN3_ARATH(RecName: Full=5'-3' exoribonuclease 3; AltName: Full=Protein EXORIBONUCLEASE 3)
TRINITY_DN15791_c0_g1	0.723333	6.55667	12.3433						PHT63397.1(hypothetical protein T459_32761 [Capsicum annuum])
TRINITY_DN15817_c0_g2	0	0.443333	0.42				PF02136.17(NTF2:Nuclear transport factor 2 (NTF2) domain)	GO:0003723(molecular_function:RNA binding); GO:0003723(molecular_function:RNA binding)	XP_005843003.1(hypothetical protein CHLNCDRAFT_141731 [Chlorella variabilis])	gi|14916570|sp|P97379.2|G3BP2_MOUSE(RecName: Full=Ras GTPase-activating protein-binding protein 2; Short=G3BP-2; AltName: Full=GAP SH3 domain-binding protein 2)
TRINITY_DN15831_c0_g1	1.63	5.53333	10.0167				PF00249.28(Myb_DNA-binding:Myb-like DNA-binding domain)	GO:0003677(molecular_function:DNA binding); GO:0006355(biological_process:regulation of transcription, DNA-templated); GO:0006351(biological_process:transcription, DNA-templated); GO:0005634(cellular_component:nucleus); GO:0003677(molecular_function:DNA binding); GO:0006355(biological_process:regulation of transcription, DNA-templated); GO:0006351(biological_process:transcription, DNA-templated);…	XP_015874010.1(PREDICTED: transcription factor PCL1 [Ziziphus jujuba])	gi|75337463|sp|Q9SNB4.1|PCL1_ARATH(RecName: Full=Transcription factor LUX; AltName: Full=Protein LUX ARRHYTHMO; AltName: Full=Protein PHYTOCLOCK 1)
TRINITY_DN15855_c0_g1	0.0366667	1.1	1.14				PF13976.3(gag_pre-integrs:GAG-pre-integrase domain); PF14223.3(Retrotran_gag_2:gag-polypeptide of LTR copia-type)		XP_006605035.1(PREDICTED: uncharacterized protein LOC102664868 [Glycine max])	gi|130582|sp|P10978.1|POLX_TOBAC(RecName: Full=Retrovirus-related Pol polyprotein from transposon TNT 1-94; Includes: RecName: Full=Protease; Includes: RecName: Full=Reverse transcriptase; Includes: RecName: Full=Endonuclease)
TRINITY_DN15859_c0_g1	0	3.26	0.94
TRINITY_DN15888_c0_g1	0.0266667	0.973333	0.716667	K05759	PFN		PF00235.16(Profilin:Profilin)	GO:0003779(molecular_function:actin binding); GO:0005856(cellular_component:cytoskeleton); GO:0003779(molecular_function:actin binding); GO:0005856(cellular_component:cytoskeleton); GO:0003779(molecular_function:actin binding); GO:0005737(cellular_component:cytoplasm); GO:0005856(cellular_component:cytoskeleton)	CDM81724.1(unnamed protein product [Triticum aestivum])	gi|56404802|sp|Q6QEJ7.1|PROF_APIME(RecName: Full=Profilin)
TRINITY_DN15900_c0_g1	0.363333	1.33667	2.23667				PF00999.18(Na_H_Exchanger:Sodium/hydrogen exchanger family)	GO:0015299(molecular_function:solute:proton antiporter activity); GO:0015672(biological_process:monovalent inorganic cation transport); GO:0006885(biological_process:regulation of pH); GO:0012505(cellular_component:endomembrane system); GO:0016021(cellular_component:integral component of membrane)	CBI37527.3(unnamed protein product, partial [Vitis vinifera])	gi|75313480|sp|Q9SIT5.1|CHX15_ARATH(RecName: Full=Cation/H(+) antiporter 15; AltName: Full=Protein CATION/H+ EXCHANGER 15; Short=AtCHX15)
TRINITY_DN15920_c0_g1	0.0433333	1.40333	0.73	K20721	RTN1		PF02453.14(Reticulon:Reticulon)	GO:0005789(cellular_component:endoplasmic reticulum membrane); GO:0016021(cellular_component:integral component of membrane); GO:0005789(cellular_component:endoplasmic reticulum membrane); GO:0016021(cellular_component:integral component of membrane)	XP_005847039.1(hypothetical protein CHLNCDRAFT_58041 [Chlorella variabilis])	gi|75042049|sp|Q5RBL9.1|RTN3_PONAB(RecName: Full=Reticulon-3)
TRINITY_DN15921_c0_g1	5.82667	33.1233	36.7967	K06966	K06966		PF03641.11(Lysine_decarbox:Possible lysine decarboxylase)		PON97401.1(Cytokinin riboside 5'-monophosphate phosphoribohydrolase [Trema orientalis])	gi|298351838|sp|Q8GW29.2|LOG7_ARATH(RecName: Full=Cytokinin riboside 5'-monophosphate phosphoribohydrolase LOG7; AltName: Full=Protein LONELY GUY 7)
TRINITY_DN15926_c0_g1	0.626667	6.51	10.52	K14496	PYL	ko04016(koK signaling pathway - plant); ko04075(Plant hormone signal transduction)	PF10604.6(Polyketide_cyc2:Polyketide cyclase / dehydrase and lipid transport); PF00407.16(Bet_v_1:Pathogenesis-related protein Bet v I family)		OVA02803.1(Polyketide cyclase/dehydrase [Macleaya cordata])	gi|75099990|sp|O80920.1|PYL4_ARATH(RecName: Full=Abscisic acid receptor PYL4; AltName: Full=ABI1-binding protein 2; AltName: Full=PYR1-like protein 4; AltName: Full=Regulatory components of ABA receptor 10)
TRINITY_DN15945_c0_g1	0.0666667	0.473333	0.566667					GO:0003676(molecular_function:nucleic acid binding); GO:0003964(molecular_function:RNA-directed DNA polymerase activity); GO:0004523(molecular_function:RNA-DNA hybrid ribonuclease activity)	XP_013751841.2(uncharacterized protein LOC106454232 [Brassica napus])	gi|125987635|sp|P0C2F6.1|RNHX1_ARATH(RecName: Full=Putative ribonuclease H protein At1g65750)
TRINITY_DN15976_c0_g2	10.0933	35.31	40.2367	K17780	TIM8		PF02953.12(zf-Tim10_DDP:Tim10/DDP family zinc finger)	GO:0046872(molecular_function:metal ion binding); GO:0015031(biological_process:protein transport); GO:0016021(cellular_component:integral component of membrane); GO:0005739(cellular_component:mitochondrion)	XP_021286604.1(mitochondrial import inner membrane translocase subunit TIM8 [Herrania umbratica])	gi|12230183|sp|Q9XGY4.1|TIM8_ARATH(RecName: Full=Mitochondrial import inner membrane translocase subunit TIM8)
TRINITY_DN15982_c0_g1	4.10333	12.3833	19.1933	K05909	E1.10.3.2		PF00394.19(Cu-oxidase:Multicopper oxidase); PF07731.11(Cu-oxidase_2:Multicopper oxidase)	GO:0005507(molecular_function:copper ion binding); GO:0052716(molecular_function:hydroquinone:oxygen oxidoreductase activity); GO:0046274(biological_process:lignin catabolic process); GO:0048046(cellular_component:apoplast); GO:0005507(molecular_function:copper ion binding); GO:0052716(molecular_function:hydroquinone:oxygen oxidoreductase activity); GO:0046274(biological_process:lignin catabolic …	XP_022762308.1(laccase-11-like [Durio zibethinus])	gi|75331174|sp|Q8VZA1.1|LAC11_ARATH(RecName: Full=Laccase-11; AltName: Full=Benzenediol:oxygen oxidoreductase 11; AltName: Full=Diphenol oxidase 11; AltName: Full=Urishiol oxidase 11; Flags: Precursor)
TRINITY_DN15986_c0_g1	0.833333	3.15333	9.62				PF14576.3(SEO_N:Sieve element occlusion N-terminus)		XP_021667431.1(protein SIEVE ELEMENT OCCLUSION B-like [Hevea brasiliensis])	gi|75207469|sp|Q9SS87.1|SEOB_ARATH(RecName: Full=Protein SIEVE ELEMENT OCCLUSION B; Short=AtSEOb; AltName: Full=Protein SIEVE ELEMENT OCCLUSION-RELATED 1; Short=AtSEOR1)
TRINITY_DN16062_c0_g1	6.19667	21.7467	31.3367				PF00650.17(CRAL_TRIO:CRAL/TRIO domain); PF03765.12(CRAL_TRIO_N:CRAL/TRIO, N-terminal domain)		XP_021771307.1(patellin-6-like [Chenopodium quinoa])	gi|75202761|sp|Q9SCU1.1|PATL6_ARATH(RecName: Full=Patellin-6)
TRINITY_DN16074_c0_g1	0.253333	2.85333	4.28	K14638	SLC15A3_4, PHT		PF00854.18(PTR2:POT family); PF07690.13(MFS_1:Major Facilitator Superfamily)	GO:0022857(molecular_function:transmembrane transporter activity); GO:0016021(cellular_component:integral component of membrane); GO:0022857(molecular_function:transmembrane transporter activity); GO:0016021(cellular_component:integral component of membrane)	XP_021733777.1(protein NRT1/ PTR FAMILY 4.6-like [Chenopodium quinoa])	gi|75151887|sp|Q8H157.1|PTR19_ARATH(RecName: Full=Protein NRT1/ PTR FAMILY 4.6; Short=AtNPF4.6; AltName: Full=Nitrate transporter 1.2; AltName: Full=Nitrate transporter NTL1; AltName: Full=Protein ABA-IMPORTING TRANSPORTER 1)
TRINITY_DN16077_c0_g1	2.93667	20.83	25.2833	K00166	BCKDHA, bkdA1	ko00640(Propanoate metabolism); ko00280(Valine, leucine and isoleucine degradation)	PF00676.17(E1_dh:Dehydrogenase E1 component); PF02775.18(TPP_enzyme_C:Thiamine pyrophosphate enzyme, C-terminal TPP binding domain); PF13292.3(DXP_synthase_N:1-deoxy-D-xylulose-5-phosphate synthase)	GO:0016624(molecular_function:oxidoreductase activity, acting on the aldehyde or oxo group of donors, disulfide as acceptor)	XP_002268860.1(PREDICTED: 2-oxoisovalerate dehydrogenase subunit alpha 1, mitochondrial [Vitis vinifera])	gi|75240147|sp|Q84JL2.1|ODBA2_ARATH(RecName: Full=2-oxoisovalerate dehydrogenase subunit alpha 2, mitochondrial; AltName: Full=Branched-chain alpha-keto acid dehydrogenase E1 component alpha chain; Short=BCKDE1A; Short=BCKDH E1-alpha; Flags: Precursor)
TRINITY_DN16079_c0_g1	6.12	17.4333	24.09	K00550	OPI3	ko00564(Glycerophospholipid metabolism)		GO:0080101(molecular_function:phosphatidyl-N-dimethylethanolamine N-methyltransferase activity); GO:0000773(molecular_function:phosphatidyl-N-methylethanolamine N-methyltransferase activity); GO:0004608(molecular_function:phosphatidylethanolamine N-methyltransferase activity); GO:0006656(biological_process:phosphatidylcholine biosynthetic process); GO:0005789(cellular_component:endoplasmic reticu…	XP_022872833.1(phosphatidyl-N-methylethanolamine N-methyltransferase [Olea europaea var. sylvestris])	gi|75200735|sp|Q9SAH5.1|PLMT_ARATH(RecName: Full=Phosphatidyl-N-methylethanolamine N-methyltransferase; AltName: Full=Phospholipid N-methyltransferase; Short=AtPLMT)
TRINITY_DN16108_c0_g1	0.0233333	0.86	0.433333	K02148	ATPeV1C, ATP6C	ko04145(Phagosome); ko00190(Oxidative phosphorylation)	PF03223.12(V-ATPase_C:V-ATPase subunit C)	GO:0015078(molecular_function:hydrogen ion transmembrane transporter activity); GO:0015991(biological_process:ATP hydrolysis coupled proton transport); GO:0033180(cellular_component:proton-transporting V-type ATPase, V1 domain)	XP_009395792.1(PREDICTED: V-type proton ATPase subunit C [Musa acuminata subsp. malaccensis])	gi|12585498|sp|Q9U5N1.1|VATC_MANSE(RecName: Full=V-type proton ATPase subunit C; Short=V-ATPase subunit C; AltName: Full=Vacuolar proton pump subunit C)
TRINITY_DN16112_c0_g1	0.1	0.603333	0.55				PF13966.3(zf-RVT:zinc-binding in reverse transcriptase); PF00078.24(RVT_1:Reverse transcriptase (RNA-dependent DNA polymerase)); PF13456.3(RVT_3:Reverse transcriptase-like)	GO:0003676(molecular_function:nucleic acid binding); GO:0003964(molecular_function:RNA-directed DNA polymerase activity); GO:0004523(molecular_function:RNA-DNA hybrid ribonuclease activity)	AAC63844.1(putative non-LTR retroelement reverse transcriptase [Arabidopsis thaliana])	gi|125987635|sp|P0C2F6.1|RNHX1_ARATH(RecName: Full=Putative ribonuclease H protein At1g65750)
TRINITY_DN16146_c0_g1	3.63667	14.8633	15.23	K17805	PAM16, TIM16		PF03656.10(Pam16:Pam16)	GO:0030150(biological_process:protein import into mitochondrial matrix); GO:0016021(cellular_component:integral component of membrane); GO:0005744(cellular_component:mitochondrial inner membrane presequence translocase complex); GO:0030150(biological_process:protein import into mitochondrial matrix); GO:0005744(cellular_component:mitochondrial inner membrane presequence translocase complex)	XP_010245963.1(PREDICTED: mitochondrial import inner membrane translocase subunit tim16 [Nelumbo nucifera])
TRINITY_DN16171_c0_g1	11.35	59.48	90.8267						XP_021854905.1(sodium/calcium exchanger NCL-like [Spinacia oleracea])
TRINITY_DN16185_c0_g1	0.0433333	1.54333	1.03333
TRINITY_DN16192_c0_g1	0.0233333	0.58	0.426667	K12613	DCP2	ko03018(RNA degradation)	PF05026.10(DCP2:Dcp2, box A domain); PF00293.25(NUDIX:NUDIX domain)	GO:0016787(molecular_function:hydrolase activity); GO:0030145(molecular_function:manganese ion binding); GO:0003723(molecular_function:RNA binding); GO:0016787(molecular_function:hydrolase activity); GO:0030145(molecular_function:manganese ion binding); GO:0003723(molecular_function:RNA binding); GO:0050072(molecular_function:m7G(5')pppN diphosphatase activity); GO:0030145(molecular_function:mang…	PSS33391.1(MRNA-decapping enzyme subunit like [Actinidia chinensis var. chinensis])	gi|60389487|sp|Q5REQ8.1|DCP2_PONAB(RecName: Full=m7GpppN-mRNA hydrolase; AltName: Full=mRNA-decapping enzyme 2)
TRINITY_DN16229_c0_g1	1.4	6.06667	5.77	K03386	PRDX2_4, ahpC			GO:0004601(molecular_function:peroxidase activity); GO:0051920(molecular_function:peroxiredoxin activity); GO:0045454(biological_process:cell redox homeostasis); GO:0005623(cellular_component:cell)	XP_021635741.1(2-Cys peroxiredoxin BAS1, chloroplastic [Hevea brasiliensis])	gi|14916972|sp|Q96291.2|BAS1A_ARATH(RecName: Full=2-Cys peroxiredoxin BAS1, chloroplastic; Short=2-Cys Prx A; Short=2-Cys peroxiredoxin A; AltName: Full=Thiol-specific antioxidant protein A; Flags: Precursor)
TRINITY_DN16234_c0_g1	0.53	1.59667	1.89667				PF13041.3(PPR_2:PPR repeat family); PF01535.17(PPR:PPR repeat); PF12854.4(PPR_1:PPR repeat); PF13812.3(PPR_3:Pentatricopeptide repeat domain); PF17177.1(PPR_long:Pentacotripeptide-repeat region of PROPR)		XP_023897963.1(pentatricopeptide repeat-containing protein At2g02750 [Quercus suber])	gi|218546778|sp|Q1PFA6.2|PP144_ARATH(RecName: Full=Pentatricopeptide repeat-containing protein At2g02750)
TRINITY_DN16238_c0_g1	8.81667	35.73	41.2067				PF14159.3(CAAD:CAAD domains of cyanobacterial aminoacyl-tRNA synthetase)	GO:0016021(cellular_component:integral component of membrane); GO:0009579(cellular_component:thylakoid); GO:0016021(cellular_component:integral component of membrane); GO:0009579(cellular_component:thylakoid); GO:0016021(cellular_component:integral component of membrane); GO:0009579(cellular_component:thylakoid)	XP_007208687.1(protein CURVATURE THYLAKOID 1D, chloroplastic [Prunus persica])	gi|75245980|sp|Q8LDD3.1|CUT1D_ARATH(RecName: Full=Protein CURVATURE THYLAKOID 1D, chloroplastic; Flags: Precursor)
TRINITY_DN16241_c0_g1	10.62	47.1133	85.9				PF16851.2(Stomagen:Stomagen)	GO:2000123(biological_process:positive regulation of stomatal complex development); GO:2000123(biological_process:positive regulation of stomatal complex development); GO:2000123(biological_process:positive regulation of stomatal complex development); GO:2000123(biological_process:positive regulation of stomatal complex development)	PHT43148.1(EPIDERMAL PATTERNING FACTOR-like protein 9 [Capsicum baccatum])	gi|75210732|sp|Q9SV72.1|EPFL9_ARATH(RecName: Full=EPIDERMAL PATTERNING FACTOR-like protein 9; Short=EPF-like protein 9; Contains: RecName: Full=Stomagen; Flags: Precursor)
TRINITY_DN16260_c0_g2	0.863333	2.56	2.96				PF13520.3(AA_permease_2:Amino acid permease); PF00324.18(AA_permease:Amino acid permease); PF13906.3(AA_permease_C:C-terminus of AA_permease)	GO:0022857(molecular_function:transmembrane transporter activity); GO:0016021(cellular_component:integral component of membrane); GO:0022857(molecular_function:transmembrane transporter activity); GO:0016021(cellular_component:integral component of membrane); GO:0022857(molecular_function:transmembrane transporter activity); GO:0016021(cellular_component:integral component of membrane)	XP_021768055.1(cationic amino acid transporter 6, chloroplastic-like [Chenopodium quinoa])	gi|75311713|sp|Q9LZ20.1|CAAT6_ARATH(RecName: Full=Cationic amino acid transporter 6, chloroplastic; Flags: Precursor)
TRINITY_DN16262_c0_g1	2.54667	14.9967	12.08						XP_015966912.1(uncharacterized protein At3g17950-like isoform X1 [Arachis duranensis])	gi|75120770|sp|Q6DR24.1|Y3795_ARATH(RecName: Full=Uncharacterized protein At3g17950)
TRINITY_DN16305_c0_g2	3.08	11.0233	15.34	K06173	truA, PUS1		PF01416.17(PseudoU_synth_1:tRNA pseudouridine synthase)	GO:0009982(molecular_function:pseudouridine synthase activity); GO:0003723(molecular_function:RNA binding); GO:0001522(biological_process:pseudouridine synthesis); GO:0008033(biological_process:tRNA processing)	XP_009355296.1(PREDICTED: uncharacterized protein LOC103946351 [Pyrus x bretschneideri])	gi|238686729|sp|A7IKI9.1|TRUA_XANP2(RecName: Full=tRNA pseudouridine synthase A; AltName: Full=tRNA pseudouridine(38-40) synthase; AltName: Full=tRNA pseudouridylate synthase I; AltName: Full=tRNA-uridine isomerase I)
TRINITY_DN16309_c0_g1	2.43667	7.28	9.83667				PF07741.10(BRF1:Brf1-like TBP-binding domain)
TRINITY_DN16316_c0_g1	4.25333	26.4633	35.79				PF13839.3(PC-Esterase:GDSL/SGNH-like Acyl-Esterase family found in Pmr5 and Cas1p); PF14416.3(PMR5N:PMR5 N terminal Domain)		XP_011460601.1(PREDICTED: protein trichome birefringence-like 38 [Fragaria vesca subsp. vesca])	gi|75097658|sp|O22960.2|TBL37_ARATH(RecName: Full=Protein trichome birefringence-like 37)
TRINITY_DN16329_c0_g1	10.82	34.6567	51.3633	K00688	PYG, glgP	ko00500(Starch and sucrose metabolism)	PF00343.17(Phosphorylase:Carbohydrate phosphorylase)	GO:0008184(molecular_function:glycogen phosphorylase activity); GO:0030170(molecular_function:pyridoxal phosphate binding); GO:0005975(biological_process:carbohydrate metabolic process)	XP_010258124.1(PREDICTED: alpha-1,4 glucan phosphorylase L-2 isozyme, chloroplastic/amyloplastic [Nelumbo nucifera])	gi|2506470|sp|P53536.2|PHSL_VICFA(RecName: Full=Alpha-1,4 glucan phosphorylase L isozyme, chloroplastic/amyloplastic; AltName: Full=Starch phosphorylase L; Flags: Precursor)
TRINITY_DN16350_c0_g1	2.54667	6.79333	11.6733				PF00436.22(SSB:Single-strand binding protein family)	GO:0003697(molecular_function:single-stranded DNA binding); GO:0003697(molecular_function:single-stranded DNA binding); GO:0003697(molecular_function:single-stranded DNA binding)	XP_021835719.1(single-stranded DNA-binding protein, mitochondrial [Spinacia oleracea])	gi|38258307|sp|Q84J78.1|SSBP_ARATH(RecName: Full=Single-stranded DNA-binding protein, mitochondrial; Flags: Precursor)
TRINITY_DN16376_c0_g1	17.5167	67.4467	60.8767				PF02140.15(Gal_Lectin:Galactose binding lectin domain)	GO:0004565(molecular_function:beta-galactosidase activity); GO:0030246(molecular_function:carbohydrate binding); GO:0005975(biological_process:carbohydrate metabolic process); GO:0004565(molecular_function:beta-galactosidase activity); GO:0030246(molecular_function:carbohydrate binding); GO:0005975(biological_process:carbohydrate metabolic process); GO:0004565(molecular_function:beta-galactosidas…	AHL69742.1(beta-galactosidase [Hylocereus undatus])	gi|122247496|sp|Q10RB4.1|BGAL5_ORYSJ(RecName: Full=Beta-galactosidase 5; Short=Lactase 5; Flags: Precursor)
TRINITY_DN16386_c0_g1	0.486667	1.57	1.99667				PF13041.3(PPR_2:PPR repeat family); PF01535.17(PPR:PPR repeat); PF14432.3(DYW_deaminase:DYW family of nucleic acid deaminases); PF12854.4(PPR_1:PPR repeat); PF13812.3(PPR_3:Pentatricopeptide repeat domain); PF17177.1(PPR_long:Pentacotripeptide-repeat region of PROPR); PF13431.3(TPR_17:Tetratricopeptide repeat)	GO:0008270(molecular_function:zinc ion binding)	CBI23556.3(unnamed protein product, partial [Vitis vinifera])	gi|75222188|sp|Q5G1T1.1|PP272_ARATH(RecName: Full=Pentatricopeptide repeat-containing protein At3g49170, chloroplastic; AltName: Full=Protein EMBRYO DEFECTIVE 2261; Flags: Precursor)
TRINITY_DN16389_c0_g1	3.63333	16.05	19.52				PF02517.13(Abi:CAAX protease self-immunity)	GO:0016021(cellular_component:integral component of membrane); GO:0016021(cellular_component:integral component of membrane); GO:0016021(cellular_component:integral component of membrane); GO:0016021(cellular_component:integral component of membrane); GO:0016021(cellular_component:integral component of membrane)	XP_019237203.1(PREDICTED: uncharacterized protein LOC109217419 [Nicotiana attenuata])
TRINITY_DN16396_c0_g1	0.0866667	0.636667	0.836667				PF13041.3(PPR_2:PPR repeat family); PF01535.17(PPR:PPR repeat); PF12854.4(PPR_1:PPR repeat); PF13812.3(PPR_3:Pentatricopeptide repeat domain); PF14432.3(DYW_deaminase:DYW family of nucleic acid deaminases)		XP_023922468.1(putative pentatricopeptide repeat-containing protein At3g25970 [Quercus suber])	gi|218546761|sp|Q9LU94.2|PP255_ARATH(RecName: Full=Putative pentatricopeptide repeat-containing protein At3g25970)
TRINITY_DN16408_c0_g1	3.59333	11.4233	13.14	K18756	BICC1, BICC		PF00536.27(SAM_1:SAM domain (Sterile alpha motif)); PF07647.14(SAM_2:SAM domain (Sterile alpha motif))	GO:0005524(molecular_function:ATP binding); GO:0005524(molecular_function:ATP binding)	XP_010255121.1(PREDICTED: uncharacterized protein LOC104595867 isoform X2 [Nelumbo nucifera])	gi|55583895|sp|Q6NZC7.2|S23IP_MOUSE(RecName: Full=SEC23-interacting protein)
TRINITY_DN16414_c0_g1	0.71	2.86667	3.05						XP_012076446.1(uncharacterized protein LOC105637567 [Jatropha curcas])
TRINITY_DN1642_c0_g1	0.0533333	1.95333	1.17667
TRINITY_DN16429_c0_g1	0.0966667	1.66	1.44333				PF12937.4(F-box-like:F-box-like); PF00646.30(F-box:F-box domain)		XP_004303558.1(PREDICTED: F-box protein SNE [Fragaria vesca subsp. vesca])	gi|75264246|sp|Q9LUB6.1|SNE_ARATH(RecName: Full=F-box protein SNE; AltName: Full=Protein SNEEZY; AltName: Full=Sleepy protein 2)
TRINITY_DN16432_c0_g1	1.07667	5.04	4.78333
TRINITY_DN16438_c0_g1	3.13	14.2133	17.8033				PF13839.3(PC-Esterase:GDSL/SGNH-like Acyl-Esterase family found in Pmr5 and Cas1p); PF14416.3(PMR5N:PMR5 N terminal Domain)	GO:0016413(molecular_function:O-acetyltransferase activity); GO:0071554(biological_process:cell wall organization or biogenesis); GO:0005794(cellular_component:Golgi apparatus); GO:0016021(cellular_component:integral component of membrane)	XP_010652247.1(PREDICTED: protein trichome birefringence-like 6 [Vitis vinifera])	gi|75181323|sp|Q9LZQ1.1|TBL6_ARATH(RecName: Full=Protein trichome birefringence-like 6)
TRINITY_DN16465_c0_g2	11.4633	39.9633	51.9733	K04078	groES, HSPE1		PF00166.18(Cpn10:Chaperonin 10 Kd subunit)	GO:0006457(biological_process:protein folding); GO:0005737(cellular_component:cytoplasm)	XP_010673053.1(PREDICTED: 10 kDa chaperonin, mitochondrial [Beta vulgaris subsp. vulgaris])	gi|5921735|sp|Q96539.1|CH10_BRANA(RecName: Full=10 kDa chaperonin; AltName: Full=Chaperonin 10; Short=CPN10; AltName: Full=Protein groES)
TRINITY_DN16468_c0_g1	0	0.613333	0.366667	K00665	FASN	ko00061(Fatty acid biosynthesis)	PF08659.7(KR:KR domain); PF00550.22(PP-binding:Phosphopantetheine attachment site); PF00106.22(adh_short:short chain dehydrogenase)	GO:0016491(molecular_function:oxidoreductase activity); GO:0016740(molecular_function:transferase activity); GO:0016021(cellular_component:integral component of membrane); GO:0016491(molecular_function:oxidoreductase activity); GO:0016740(molecular_function:transferase activity); GO:0016021(cellular_component:integral component of membrane); GO:0016491(molecular_function:oxidoreductase activity);…	XP_005644482.1(hypothetical protein COCSUDRAFT_44339 [Coccomyxa subellipsoidea C-169])	gi|54040727|sp|P19096.2|FAS_MOUSE(RecName: Full=Fatty acid synthase; Includes: RecName: Full=[Acyl-carrier-protein] S-acetyltransferase; Includes: RecName: Full=[Acyl-carrier-protein] S-malonyltransferase; Includes: RecName: Full=3-oxoacyl-[acyl-carrier-protein] synthase; Includes: RecName: Full=3-oxoacyl-[acyl-carrier-protein] reductase; Includes: RecName: Full=3-hydroxyacyl-[acyl-carrier-protei…
TRINITY_DN16483_c0_g1	1.44333	5.09	6.49	K02838	frr, MRRF, RRF		PF01765.16(RRF:Ribosome recycling factor)	GO:0006412(biological_process:translation); GO:0006412(biological_process:translation); GO:0006412(biological_process:translation)	GAV64301.1(RRF domain-containing protein [Cephalotus follicularis])	gi|123573931|sp|Q3A398.1|RRF_PELCD(RecName: Full=Ribosome-recycling factor; Short=RRF; AltName: Full=Ribosome-releasing factor)
TRINITY_DN16487_c0_g1	0.523333	2.51	2.24				PF08450.9(SGL:SMP-30/Gluconolaconase/LRE-like region)		XP_021613018.1(uncharacterized protein LOC110615479 [Manihot esculenta])
TRINITY_DN16513_c0_g1	0.59	5.84333	7.26667				PF01915.19(Glyco_hydro_3_C:Glycosyl hydrolase family 3 C-terminal domain); PF00933.18(Glyco_hydro_3:Glycosyl hydrolase family 3 N terminal domain); PF14310.3(Fn3-like:Fibronectin type III-like domain)	GO:0004553(molecular_function:hydrolase activity, hydrolyzing O-glycosyl compounds); GO:0005975(biological_process:carbohydrate metabolic process); GO:0004553(molecular_function:hydrolase activity, hydrolyzing O-glycosyl compounds); GO:0005975(biological_process:carbohydrate metabolic process)	XP_010679361.1(PREDICTED: probable beta-D-xylosidase 2 [Beta vulgaris subsp. vulgaris])	gi|75250279|sp|Q94KD8.1|BXL2_ARATH(RecName: Full=Probable beta-D-xylosidase 2; Short=AtBXL2; Flags: Precursor)
TRINITY_DN16513_c0_g2	1.27	5.38333	11.95				PF01915.19(Glyco_hydro_3_C:Glycosyl hydrolase family 3 C-terminal domain); PF14310.3(Fn3-like:Fibronectin type III-like domain); PF00933.18(Glyco_hydro_3:Glycosyl hydrolase family 3 N terminal domain)	GO:0004553(molecular_function:hydrolase activity, hydrolyzing O-glycosyl compounds); GO:0005975(biological_process:carbohydrate metabolic process)	XP_010679361.1(PREDICTED: probable beta-D-xylosidase 2 [Beta vulgaris subsp. vulgaris])	gi|75250279|sp|Q94KD8.1|BXL2_ARATH(RecName: Full=Probable beta-D-xylosidase 2; Short=AtBXL2; Flags: Precursor)
TRINITY_DN16517_c0_g1	2.70667	17.32	25.5267				PF12697.4(Abhydrolase_6:Alpha/beta hydrolase family); PF12146.5(Hydrolase_4:Serine aminopeptidase, S33); PF00975.17(Thioesterase:Thioesterase domain); PF00561.17(Abhydrolase_1:alpha/beta hydrolase fold)	GO:0005524(molecular_function:ATP binding); GO:0005739(cellular_component:mitochondrion); GO:0016787(molecular_function:hydrolase activity)	OWM79075.1(hypothetical protein CDL15_Pgr003246 [Punica granatum])
TRINITY_DN16541_c0_g1	1.39333	6.33	7.33667				PF13041.3(PPR_2:PPR repeat family); PF12854.4(PPR_1:PPR repeat); PF01535.17(PPR:PPR repeat); PF13812.3(PPR_3:Pentatricopeptide repeat domain); PF17177.1(PPR_long:Pentacotripeptide-repeat region of PROPR)		XP_003635182.1(PREDICTED: pentatricopeptide repeat-containing protein At3g13160, mitochondrial-like [Vitis vinifera])	gi|75174230|sp|Q9LG23.1|PPR82_ARATH(RecName: Full=Pentatricopeptide repeat-containing protein At1g55890, mitochondrial; Flags: Precursor)
TRINITY_DN16577_c0_g1	8.73333	25.0233	45.2	K05909	E1.10.3.2		PF07731.11(Cu-oxidase_2:Multicopper oxidase); PF07732.12(Cu-oxidase_3:Multicopper oxidase); PF00394.19(Cu-oxidase:Multicopper oxidase)	GO:0005507(molecular_function:copper ion binding); GO:0052716(molecular_function:hydroquinone:oxygen oxidoreductase activity); GO:0046274(biological_process:lignin catabolic process); GO:0048046(cellular_component:apoplast); GO:0005507(molecular_function:copper ion binding); GO:0052716(molecular_function:hydroquinone:oxygen oxidoreductase activity); GO:0046274(biological_process:lignin catabolic …	XP_010685719.1(PREDICTED: laccase-17 [Beta vulgaris subsp. vulgaris])	gi|75333948|sp|Q9FJD5.1|LAC17_ARATH(RecName: Full=Laccase-17; AltName: Full=Benzenediol:oxygen oxidoreductase 17; AltName: Full=Diphenol oxidase 17; AltName: Full=Urishiol oxidase 17; Flags: Precursor)
TRINITY_DN16589_c0_g1	0	0.62	0.686667	K04646	CLTC	ko04144(Endocytosis)	PF00637.17(Clathrin:Region in Clathrin and VPS)	GO:0032051(molecular_function:clathrin light chain binding); GO:0048268(biological_process:clathrin coat assembly); GO:0006886(biological_process:intracellular protein transport); GO:0016192(biological_process:vesicle-mediated transport); GO:0071439(cellular_component:clathrin complex); GO:0032051(molecular_function:clathrin light chain binding); GO:0005198(molecular_function:structural molecule …	XP_024384237.1(clathrin heavy chain 2-like [Physcomitrella patens])	gi|231811|sp|P29742.1|CLH_DROME(RecName: Full=Clathrin heavy chain)
TRINITY_DN16591_c0_g1	0	1.08333	1.08667	K05759	PFN		PF00235.16(Profilin:Profilin)	GO:0003779(molecular_function:actin binding); GO:0005737(cellular_component:cytoplasm); GO:0005856(cellular_component:cytoskeleton); GO:0003779(molecular_function:actin binding); GO:0005856(cellular_component:cytoskeleton)	XP_022882513.1(profilin-1-like [Olea europaea var. sylvestris])	gi|56404802|sp|Q6QEJ7.1|PROF_APIME(RecName: Full=Profilin)
TRINITY_DN16644_c0_g1	0.26	0.95	1.36333				PF03759.10(PRONE:PRONE (Plant-specific Rop nucleotide exchanger))	GO:0005089(molecular_function:Rho guanyl-nucleotide exchange factor activity); GO:0080092(biological_process:regulation of pollen tube growth)	XP_010676686.1(PREDICTED: rop guanine nucleotide exchange factor 14 [Beta vulgaris subsp. vulgaris])	gi|75217710|sp|Q56WM6.1|ROGFE_ARATH(RecName: Full=Rop guanine nucleotide exchange factor 14; Short=AtRopGEF14; AltName: Full=Rho of plants guanine nucleotide exchange factor 14)
TRINITY_DN1665_c0_g1	0.793333	3.91667	5.83				PF06219.9(DUF1005:Protein of unknown function (DUF1005))		XP_002283391.1(PREDICTED: uncharacterized protein LOC100245695 [Vitis vinifera])
TRINITY_DN16650_c0_g1	0.683333	2.74667	4.50667				PF00400.29(WD40:WD domain, G-beta repeat)		XP_021769965.1(uncharacterized protein LOC110734215 [Chenopodium quinoa])	gi|12643813|sp|Q9NNW5.1|WDR6_HUMAN(RecName: Full=WD repeat-containing protein 6)
TRINITY_DN16677_c0_g1	0	0.763333	0.296667	K09478	ACADSB	ko00280(Valine, leucine and isoleucine degradation); ko00071(Fatty acid degradation)	PF00441.21(Acyl-CoA_dh_1:Acyl-CoA dehydrogenase, C-terminal domain); PF02771.13(Acyl-CoA_dh_N:Acyl-CoA dehydrogenase, N-terminal domain); PF02770.16(Acyl-CoA_dh_M:Acyl-CoA dehydrogenase, middle domain); PF08028.8(Acyl-CoA_dh_2:Acyl-CoA dehydrogenase, C-terminal domain)	GO:0003995(molecular_function:acyl-CoA dehydrogenase activity); GO:0050660(molecular_function:flavin adenine dinucleotide binding); GO:0003995(molecular_function:acyl-CoA dehydrogenase activity); GO:0050660(molecular_function:flavin adenine dinucleotide binding)	XP_023891018.1(short/branched chain specific acyl-CoA dehydrogenase, mitochondrial-like [Quercus suber])	gi|26006698|sp|Q9DBL1.1|ACDSB_MOUSE(RecName: Full=Short/branched chain specific acyl-CoA dehydrogenase, mitochondrial; Short=SBCAD; AltName: Full=2-methyl branched chain acyl-CoA dehydrogenase; Short=2-MEBCAD; AltName: Full=2-methylbutyryl-coenzyme A dehydrogenase; Short=2-methylbutyryl-CoA dehydrogenase; Flags: Precursor)
TRINITY_DN16683_c0_g1	0.0833333	1.26667	2.11667	K15436	TRPO3, MTR10			GO:0008536(molecular_function:Ran GTPase binding); GO:0006886(biological_process:intracellular protein transport); GO:0005634(cellular_component:nucleus); GO:0008536(molecular_function:Ran GTPase binding); GO:0006886(biological_process:intracellular protein transport); GO:0005634(cellular_component:nucleus); GO:0008536(molecular_function:Ran GTPase binding); GO:0006886(biological_process:intracel…	KCW83464.1(hypothetical protein EUGRSUZ_B00381 [Eucalyptus grandis])	gi|75244250|sp|Q8GUL2.1|MOS14_ARATH(RecName: Full=Transportin MOS14; AltName: Full=Importin beta MOS14; AltName: Full=Protein MODIFIER OF SNC1 14; AltName: Full=Transportin-SR; Short=TRN-SR)
TRINITY_DN16697_c0_g1	2.49	10.4433	12.9133
TRINITY_DN16706_c0_g1	0.02	1.36	0.61	K04077	groEL, HSPD1	ko03018(RNA degradation)	PF00118.21(Cpn60_TCP1:TCP-1/cpn60 chaperonin family)	GO:0005524(molecular_function:ATP binding); GO:0042026(biological_process:protein refolding); GO:0005737(cellular_component:cytoplasm); GO:0005737(cellular_component:cytoplasm); GO:0042026(biological_process:protein refolding); GO:0005524(molecular_function:ATP binding); GO:0005524(molecular_function:ATP binding); GO:0042026(biological_process:protein refolding); GO:0005737(cellular_component:cyt…	XP_024373783.1(chaperonin CPN60-2, mitochondrial-like [Physcomitrella patens])	gi|12644042|sp|O02649.3|CH60_DROME(RecName: Full=60 kDa heat shock protein, mitochondrial; AltName: Full=60 kDa chaperonin; AltName: Full=CPN60; AltName: Full=Heat shock protein 60; Short=HSP-60; AltName: Full=Hsp60; AltName: Full=Mitochondrial matrix protein P1; Flags: Precursor)
TRINITY_DN16707_c0_g1	1.76667	6.00667	6.25667						XP_010674507.1(PREDICTED: coiled-coil domain-containing protein 115 isoform X3 [Beta vulgaris subsp. vulgaris])
TRINITY_DN16733_c0_g1	0.463333	2.30667	4.88333
TRINITY_DN16757_c0_g1	7.16	29.38	31.4267	K01802	E5.2.1.8		PF00160.18(Pro_isomerase:Cyclophilin type peptidyl-prolyl cis-trans isomerase/CLD)	GO:0003755(molecular_function:peptidyl-prolyl cis-trans isomerase activity); GO:0006457(biological_process:protein folding); GO:0003755(molecular_function:peptidyl-prolyl cis-trans isomerase activity); GO:0006457(biological_process:protein folding); GO:0003755(molecular_function:peptidyl-prolyl cis-trans isomerase activity); GO:0006457(biological_process:protein folding); GO:0003755(molecular_fun…	OVA02441.1(Cyclophilin-like peptidyl-prolyl cis-trans isomerase domain [Macleaya cordata])	gi|84028861|sp|Q38867.2|CP19C_ARATH(RecName: Full=Peptidyl-prolyl cis-trans isomerase CYP19-3; Short=PPIase CYP19-3; AltName: Full=Cyclophilin of 19 kDa 3; AltName: Full=Cyclophilin-4; AltName: Full=Rotamase cyclophilin-2)
TRINITY_DN16823_c0_g1	0.383333	3.46	2.59667	K00695	E2.4.1.13	ko00500(Starch and sucrose metabolism)	PF00862.16(Sucrose_synth:Sucrose synthase)	GO:0016157(molecular_function:sucrose synthase activity); GO:0005985(biological_process:sucrose metabolic process); GO:0016157(molecular_function:sucrose synthase activity); GO:0005985(biological_process:sucrose metabolic process)	XP_021756725.1(sucrose synthase [Chenopodium quinoa])	gi|3915873|sp|P13708.2|SUSY_SOYBN(RecName: Full=Sucrose synthase; AltName: Full=Nodulin-100; Short=N-100; AltName: Full=Sucrose-UDP glucosyltransferase)
TRINITY_DN16836_c0_g1	0.07	1.28667	0.96				PF01161.17(PBP:Phosphatidylethanolamine-binding protein)		ERN03540.1(hypothetical protein AMTR_s00003p00271590 [Amborella trichopoda])	gi|6093649|sp|O16264.1|PEBPH_CAEEL(RecName: Full=Phosphatidylethanolamine-binding protein homolog F40A3.3)
TRINITY_DN16841_c0_g1	2.48333	9.92333	11.9067	K12235	SRR	ko00260(Glycine, serine and threonine metabolism)	PF00291.22(PALP:Pyridoxal-phosphate dependent enzyme)		XP_021838741.1(serine racemase [Spinacia oleracea])	gi|122202369|sp|Q2PGG3.1|SRR_ARATH(RecName: Full=Serine racemase; Short=AtSR; AltName: Full=D-serine ammonia-lyase; AltName: Full=D-serine dehydratase; AltName: Full=L-serine ammonia-lyase; AltName: Full=L-serine dehydratase)
TRINITY_DN16872_c0_g1	73.11	328.407	480.913	K09872	PIP		PF00230.17(MIP:Major intrinsic protein)	GO:0015267(molecular_function:channel activity); GO:0016021(cellular_component:integral component of membrane); GO:0015267(molecular_function:channel activity); GO:0016021(cellular_component:integral component of membrane); GO:0015267(molecular_function:channel activity); GO:0016021(cellular_component:integral component of membrane); GO:0015267(molecular_function:channel activity); GO:0016020(cel…	KOM42367.1(hypothetical protein LR48_Vigan04g256500 [Vigna angularis])	gi|32363271|sp|P93004.2|PIP27_ARATH(RecName: Full=Aquaporin PIP2-7; AltName: Full=Plasma membrane intrinsic protein 2-7; Short=AtPIP2;7; AltName: Full=Plasma membrane intrinsic protein 3; AltName: Full=Salt stress-induced major intrinsic protein; Contains: RecName: Full=Aquaporin PIP2-7, N-terminally processed)
TRINITY_DN16885_c0_g1	0.103333	1.22333	1.99667
TRINITY_DN16916_c0_g2	1.88667	8.61	11.0933	K03679	RRP4, EXOSC2	ko03018(RNA degradation)	PF15985.2(KH_6:KH domain); PF14382.3(ECR1_N:Exosome complex exonuclease RRP4 N-terminal region)	GO:0003723(molecular_function:RNA binding); GO:0000178(cellular_component:exosome (RNase complex))	XP_023872379.1(LOW QUALITY PROTEIN: exosome complex component RRP4 homolog [Quercus suber])	gi|75217040|sp|Q9ZVT7.1|RRP4_ARATH(RecName: Full=Exosome complex component RRP4 homolog; AltName: Full=Ribosomal RNA-processing protein 4; Short=AtRRP4; Short=AtRrp4p)
TRINITY_DN16918_c0_g1	0	1.24	0.64	K13249	SSR1	ko04141(Protein processing in endoplasmic reticulum)	PF03896.13(TRAP_alpha:Translocon-associated protein (TRAP), alpha subunit)	GO:0005789(cellular_component:endoplasmic reticulum membrane); GO:0016021(cellular_component:integral component of membrane); GO:0005789(cellular_component:endoplasmic reticulum membrane); GO:0016021(cellular_component:integral component of membrane); GO:0009535(cellular_component:chloroplast thylakoid membrane); GO:0005794(cellular_component:Golgi apparatus); GO:0005783(cellular_component:endopl…	OAE24203.1(hypothetical protein AXG93_2752s2200 [Marchantia polymorpha subsp. ruderalis])	gi|187611488|sp|A6QLP7.1|SSRA_BOVIN(RecName: Full=Translocon-associated protein subunit alpha; Short=TRAP-alpha; AltName: Full=Signal sequence receptor subunit alpha; Short=SSR-alpha; Flags: Precursor)
TRINITY_DN16939_c0_g1	6.27333	38.4167	39.6133					GO:0008168(molecular_function:methyltransferase activity); GO:0016021(cellular_component:integral component of membrane)	XP_010547883.1(PREDICTED: probable methyltransferase PMT26 [Tarenaya hassleriana])	gi|75245766|sp|Q8L7V3.1|PMTQ_ARATH(RecName: Full=Probable methyltransferase PMT26)
TRINITY_DN16947_c0_g1	2.99667	13.5333	17.97					GO:0005524(molecular_function:ATP binding); GO:0004672(molecular_function:protein kinase activity); GO:0016021(cellular_component:integral component of membrane); GO:0005524(molecular_function:ATP binding); GO:0004672(molecular_function:protein kinase activity); GO:0016021(cellular_component:integral component of membrane); GO:0005524(molecular_function:ATP binding); GO:0004675(molecular_function…	XP_018816477.1(PREDICTED: probable receptor-like protein kinase At2g42960 [Juglans regia])	gi|75330007|sp|Q8LEB6.1|Y5185_ARATH(RecName: Full=Probable receptor-like protein kinase At5g18500)
TRINITY_DN17052_c0_g1	1.07667	3.84	4.83				PF00248.18(Aldo_ket_red:Aldo/keto reductase family)	GO:0016491(molecular_function:oxidoreductase activity); GO:0016491(molecular_function:oxidoreductase activity)	XP_021842806.1(non-functional NADPH-dependent codeinone reductase 2-like [Spinacia oleracea])	gi|75266185|sp|Q9SQ64.1|COR2_PAPSO(RecName: Full=Non-functional NADPH-dependent codeinone reductase 2)
TRINITY_DN17060_c0_g2	1.01667	3.01333	4.22667				PF03629.15(SASA:Carbohydrate esterase, sialic acid-specific acetylesterase)	GO:0016021(cellular_component:integral component of membrane)	XP_014498934.1(probable carbohydrate esterase At4g34215 [Vigna radiata var. radiata])	gi|109940187|sp|Q8L9J9.2|CAES_ARATH(RecName: Full=Probable carbohydrate esterase At4g34215)
TRINITY_DN17077_c0_g1	0.0466667	1.16333	0.806667				PF04646.9(DUF604:Protein of unknown function, DUF604); PF02434.13(Fringe:Fringe-like)		XP_023895914.1(uncharacterized protein LOC112007786 [Quercus suber])
TRINITY_DN17082_c0_g1	13.5067	40.4933	45.6667	K03687	GRPE		PF01025.16(GrpE:GrpE)	GO:0000774(molecular_function:adenyl-nucleotide exchange factor activity); GO:0005524(molecular_function:ATP binding); GO:0051087(molecular_function:chaperone binding); GO:0042803(molecular_function:protein homodimerization activity); GO:0004674(molecular_function:protein serine/threonine kinase activity); GO:0006457(biological_process:protein folding); GO:0016021(cellular_component:integral comp…	XP_023911641.1(uncharacterized protein LOC112023249 [Quercus suber])	gi|226737157|sp|A2C5L7.1|GRPE_PROM3(RecName: Full=Protein GrpE; AltName: Full=HSP-70 cofactor)
TRINITY_DN17088_c0_g2	0.523333	2.02667	2.02						XP_021736377.1(uncharacterized protein LOC110702921 [Chenopodium quinoa])
TRINITY_DN17092_c0_g1	0.32	1.31667	3.36333				PF00332.15(Glyco_hydro_17:Glycosyl hydrolases family 17)		XP_021997171.1(glucan endo-1,3-beta-glucosidase 11-like [Helianthus annuus])	gi|75216237|sp|Q9ZQG9.2|E1314_ARATH(RecName: Full=Glucan endo-1,3-beta-glucosidase 14; AltName: Full=(1->3)-beta-glucan endohydrolase 14; Short=(1->3)-beta-glucanase 14; AltName: Full=Beta-1,3-endoglucanase 14; Short=Beta-1,3-glucanase 14; Flags: Precursor)
TRINITY_DN17130_c0_g1	0.146667	6.02	2.2	K03263	EIF5A		PF01287.17(eIF-5a:Eukaryotic elongation factor 5A hypusine, DNA-binding OB fold)	GO:0043022(molecular_function:ribosome binding); GO:0003746(molecular_function:translation elongation factor activity); GO:0003743(molecular_function:translation initiation factor activity); GO:0045901(biological_process:positive regulation of translational elongation); GO:0045905(biological_process:positive regulation of translational termination); GO:0006452(biological_process:translational fra…	XP_023925413.1(eukaryotic translation initiation factor 5A-like [Quercus suber])	gi|51702278|sp|P62924.1|IF5A_SPOEX(RecName: Full=Eukaryotic translation initiation factor 5A; Short=eIF-5A >gi|51702279|sp|P62925.1|IF5A_SPOFR RecName: Full=Eukaryotic translation initiation factor 5A; Short=eIF-5A)
TRINITY_DN17140_c0_g1	2.23	9.15	10.7867				PF00076.19(RRM_1:RNA recognition motif. (a.k.a. RRM, RBD, or RNP domain)); PF16367.2(RRM_7:RNA recognition motif)	GO:0003723(molecular_function:RNA binding); GO:0003723(molecular_function:RNA binding)	GAY45409.1(hypothetical protein CUMW_089280 [Citrus unshiu])	gi|75335812|sp|Q9M1S3.1|ARP1_ARATH(RecName: Full=Probable RNA-binding protein ARP1; AltName: Full=ABA-regulated RNA-binding protein 1)
TRINITY_DN17149_c0_g1	9.54333	33.5733	57.05				PF02298.14(Cu_bind_like:Plastocyanin-like domain)	GO:0009055(molecular_function:electron carrier activity); GO:0009055(molecular_function:electron carrier activity); GO:0009055(molecular_function:electron carrier activity)	PSS06155.1(Early nodulin-like protein [Actinidia chinensis var. chinensis])	gi|115502384|sp|Q9SK27.2|ENL1_ARATH(RecName: Full=Early nodulin-like protein 1; AltName: Full=Phytocyanin-like protein; Flags: Precursor)
TRINITY_DN17155_c0_g1	0.926667	4.55333	4.08667				PF07690.13(MFS_1:Major Facilitator Superfamily); PF12832.4(MFS_1_like:MFS_1 like family)	GO:0005215(molecular_function:transporter activity); GO:0055085(biological_process:transmembrane transport); GO:0016021(cellular_component:integral component of membrane)	PSS19840.1(Hippocampus abundant transcript 1 protein [Actinidia chinensis var. chinensis])	gi|54036072|sp|Q96MC6.2|MF14A_HUMAN(RecName: Full=Hippocampus abundant transcript 1 protein; AltName: Full=Major facilitator superfamily domain-containing 14A; AltName: Full=Putative tetracycline transporter-like protein)
TRINITY_DN17183_c0_g1	5.49333	21.19	23.92				PF07926.9(TPR_MLP1_2:TPR/MLP1/MLP2-like protein)		XP_021724163.1(WEB family protein At5g16730, chloroplastic-like [Chenopodium quinoa])	gi|75174102|sp|Q9LFE4.1|Y5673_ARATH(RecName: Full=WEB family protein At5g16730, chloroplastic; Flags: Precursor)
TRINITY_DN17254_c0_g1	0.88	3.26333	4.63	K14763	NAF1		PF04410.11(Gar1:Gar1/Naf1 RNA binding region)	GO:0001522(biological_process:pseudouridine synthesis); GO:0042254(biological_process:ribosome biogenesis)	XP_019230199.1(PREDICTED: uncharacterized protein LOC109211155 [Nicotiana attenuata])	gi|296439238|sp|Q96HR8.2|NAF1_HUMAN(RecName: Full=H/ACA ribonucleoprotein complex non-core subunit NAF1; Short=hNAF1)
TRINITY_DN17272_c0_g1	0.0266667	2.98667	1.24667				PF06585.8(JHBP:Haemolymph juvenile hormone binding protein (JHBP))			gi|34395915|sp|Q9VBV3.1|TAKT_DROME(RecName: Full=Protein takeout; Flags: Precursor)
TRINITY_DN17297_c0_g1	0.826667	3.02333	4.07333				PF02810.12(SEC-C:SEC-C motif)		XP_021742320.1(uncharacterized protein LOC110708497 [Chenopodium quinoa])
TRINITY_DN17310_c0_g2	19.2467	57.6	66.61	K03687	GRPE		PF01025.16(GrpE:GrpE)	GO:0000774(molecular_function:adenyl-nucleotide exchange factor activity); GO:0051087(molecular_function:chaperone binding); GO:0042803(molecular_function:protein homodimerization activity); GO:0006457(biological_process:protein folding); GO:0005759(cellular_component:mitochondrial matrix); GO:0000774(molecular_function:adenyl-nucleotide exchange factor activity); GO:0051087(molecular_function:ch…	XP_021743373.1(uncharacterized protein LOC110709465 isoform X1 [Chenopodium quinoa])	gi|52782942|sp|Q8DJB3.1|GRPE_THEEB(RecName: Full=Protein GrpE; AltName: Full=HSP-70 cofactor)
TRINITY_DN17319_c0_g1	1.42333	4.46333	4.68667	K18182	COX16		PF14138.3(COX16:Cytochrome c oxidase assembly protein COX16)	GO:0016021(cellular_component:integral component of membrane); GO:0031966(cellular_component:mitochondrial membrane)	XP_006350593.1(PREDICTED: cytochrome c oxidase assembly protein COX16, mitochondrial [Solanum tuberosum])
TRINITY_DN17339_c0_g1	218.517	633.117	800.537	K02952	RP-S13, rpsM	ko03010(Ribosome)	PF00416.19(Ribosomal_S13:Ribosomal protein S13/S18)	GO:0003723(molecular_function:RNA binding); GO:0003735(molecular_function:structural constituent of ribosome); GO:0042254(biological_process:ribosome biogenesis); GO:0006412(biological_process:translation); GO:0015935(cellular_component:small ribosomal subunit); GO:0003723(molecular_function:RNA binding); GO:0003735(molecular_function:structural constituent of ribosome); GO:0006412(biological_pro…	XP_002285833.1(PREDICTED: 30S ribosomal protein S13, chloroplastic [Vitis vinifera])	gi|1173194|sp|P42732.1|RR13_ARATH(RecName: Full=30S ribosomal protein S13, chloroplastic; AltName: Full=CS13; Flags: Precursor)
TRINITY_DN17352_c0_g2	22.7433	66.23	91.77				PF01103.20(Bac_surface_Ag:Surface antigen)	GO:0015450(molecular_function:P-P-bond-hydrolysis-driven protein transmembrane transporter activity); GO:0006886(biological_process:intracellular protein transport); GO:0005622(cellular_component:intracellular); GO:0019867(cellular_component:outer membrane); GO:0015450(molecular_function:P-P-bond-hydrolysis-driven protein transmembrane transporter activity); GO:0006886(biological_process:intracel…	XP_012445918.1(PREDICTED: protein TOC75-3, chloroplastic-like [Gossypium raimondii])	gi|75207662|sp|Q9STE8.1|TC753_ARATH(RecName: Full=Protein TOC75-3, chloroplastic; AltName: Full=75 kDa translocon at the outer-envelope-membrane of chloroplasts 3; Short=AtTOC75-III; Flags: Precursor)
TRINITY_DN17381_c0_g1	0.936667	7.17667	7.33333				PF00069.22(Pkinase:Protein kinase domain); PF07714.14(Pkinase_Tyr:Protein tyrosine kinase); PF13855.3(LRR_8:Leucine rich repeat); PF12799.4(LRR_4:Leucine Rich repeats (2 copies)); PF08263.9(LRRNT_2:Leucine rich repeat N-terminal domain)		XP_002283010.2(PREDICTED: LOW QUALITY PROTEIN: probably inactive leucine-rich repeat receptor-like protein kinase At5g06940 [Vitis vinifera])	gi|75171405|sp|Q9FL51.1|Y5694_ARATH(RecName: Full=Probably inactive leucine-rich repeat receptor-like protein kinase At5g06940; Flags: Precursor)
TRINITY_DN17412_c0_g1	0	1.24667	1.04667
TRINITY_DN17449_c0_g1	30.32	104.65	106.51				PF04043.12(PMEI:Plant invertase/pectin methylesterase inhibitor)	GO:0004857(molecular_function:enzyme inhibitor activity)	XP_015080961.1(PREDICTED: 21 kDa protein-like [Solanum pennellii])	gi|112717|sp|P17407.1|21KD_DAUCA(RecName: Full=21 kDa protein; AltName: Full=1.2 protein; Flags: Precursor)
TRINITY_DN17459_c0_g1	1.63667	5.29333	6.38333				PF08646.7(Rep_fac-A_C:Replication factor-A C terminal domain)		PSR86560.1(Translation initiation factor IF-2 like [Actinidia chinensis var. chinensis])
TRINITY_DN17473_c0_g1	0.0266667	0.72	0.333333	K03253	EIF3B	ko03013(RNA transport)	PF08662.8(eIF2A:Eukaryotic translation initiation factor eIF2A); PF00076.19(RRM_1:RNA recognition motif. (a.k.a. RRM, RBD, or RNP domain))	GO:0003743(molecular_function:translation initiation factor activity); GO:0031369(molecular_function:translation initiation factor binding); GO:0001732(biological_process:formation of cytoplasmic translation initiation complex); GO:0016282(cellular_component:eukaryotic 43S preinitiation complex); GO:0033290(cellular_component:eukaryotic 48S preinitiation complex); GO:0005852(cellular_component:eu…	XP_012076388.1(eukaryotic translation initiation factor 3 subunit B [Jatropha curcas])	gi|122096211|sp|Q1HDZ5.1|EIF3B_BOMMO(RecName: Full=Eukaryotic translation initiation factor 3 subunit B; Short=eIF3b; AltName: Full=Eukaryotic translation initiation factor 3 subunit 9)
TRINITY_DN17487_c0_g2	0	0.49	0.566667				PF00076.19(RRM_1:RNA recognition motif. (a.k.a. RRM, RBD, or RNP domain)); PF13893.3(RRM_5:RNA recognition motif. (a.k.a. RRM, RBD, or RNP domain))	GO:0003723(molecular_function:RNA binding); GO:0008270(molecular_function:zinc ion binding); GO:0003723(molecular_function:RNA binding); GO:0003723(molecular_function:RNA binding)	GAX84333.1(hypothetical protein CEUSTIGMA_g11755.t1 [Chlamydomonas eustigma])	gi|55584177|sp|Q02427.3|RBP1_DROME(RecName: Full=RNA-binding protein 1)
TRINITY_DN17490_c0_g1	16.1033	43.31	52.5233
TRINITY_DN17497_c0_g1	0	0.42	0.303333	K08823	CLK		PF00069.22(Pkinase:Protein kinase domain); PF07714.14(Pkinase_Tyr:Protein tyrosine kinase)	GO:0005524(molecular_function:ATP binding); GO:0004672(molecular_function:protein kinase activity); GO:0005524(molecular_function:ATP binding); GO:0004672(molecular_function:protein kinase activity); GO:0005524(molecular_function:ATP binding); GO:0004674(molecular_function:protein serine/threonine kinase activity)	GAV78347.1(Pkinase domain-containing protein [Cephalotus follicularis])	gi|34978343|sp|P49762.2|DOA_DROME(RecName: Full=Serine/threonine-protein kinase Doa; AltName: Full=Protein darkener of apricot)
TRINITY_DN17527_c0_g1	4.40333	16.3367	18.7333					GO:0005509(molecular_function:calcium ion binding); GO:0005509(molecular_function:calcium ion binding); GO:0005509(molecular_function:calcium ion binding)	XP_010028683.1(PREDICTED: uncharacterized protein LOC104418905 [Eucalyptus grandis])
TRINITY_DN1755_c0_g1	0	0.37	0.27	K15266	TFB1M		PF00398.17(RrnaAD:Ribosomal RNA adenine dimethylase); PF09813.6(Coiled-coil_56:Coiled-coil domain-containing protein 56)	GO:0003723(molecular_function:RNA binding); GO:0000179(molecular_function:rRNA (adenine-N6,N6-)-dimethyltransferase activity)	POE74394.1(dimethyladenosine transferase [Quercus suber])	gi|122136705|sp|Q2PG46.1|TFB1M_MACFA(RecName: Full=Dimethyladenosine transferase 1, mitochondrial; AltName: Full=Mitochondrial 12S rRNA dimethylase 1; AltName: Full=Mitochondrial transcription factor B1; Short=mtTFB1; AltName: Full=S-adenosylmethionine-6-N', N'-adenosyl(rRNA) dimethyltransferase 1; Flags: Precursor)
TRINITY_DN17560_c0_g1	0	0.523333	0.266667
TRINITY_DN17565_c0_g1	0.986667	4.56333	9.58333				PF00314.14(Thaumatin:Thaumatin family); PF16483.2(Glyco_hydro_64:Beta-1,3-glucanase)		XP_011012813.1(PREDICTED: thaumatin-like protein [Populus euphratica])	gi|135915|sp|P28493.1|PR5_ARATH(RecName: Full=Pathogenesis-related protein 5; Short=PR-5; Flags: Precursor)
TRINITY_DN17609_c0_g1	1.09667	4.4	8.54667				PF00067.19(p450:Cytochrome P450)	GO:0020037(molecular_function:heme binding); GO:0005506(molecular_function:iron ion binding); GO:0004497(molecular_function:monooxygenase activity); GO:0016705(molecular_function:oxidoreductase activity, acting on paired donors, with incorporation or reduction of molecular oxygen); GO:0016021(cellular_component:integral component of membrane)	XP_010683407.1(PREDICTED: alkane hydroxylase MAH1-like [Beta vulgaris subsp. vulgaris])	gi|75309839|sp|Q9FVS9.1|C96AF_ARATH(RecName: Full=Alkane hydroxylase MAH1; AltName: Full=Cytochrome P450 96A15; AltName: Full=Protein MID-CHAIN ALKANE HYDROXYLASE 1)
TRINITY_DN17635_c0_g1	7.58667	24.9333	29.36				PF04707.11(PRELI:PRELI-like family)	GO:0003700(molecular_function:transcription factor activity, sequence-specific DNA binding); GO:0007275(biological_process:multicellular organism development); GO:0005758(cellular_component:mitochondrial intermembrane space)	EEF48868.1(Protein MSF1, putative [Ricinus communis])	gi|75057669|sp|Q58DB0.1|PLD3B_BOVIN(RecName: Full=PRELI domain containing protein 3B; AltName: Full=Protein slowmo homolog 2)
TRINITY_DN17638_c0_g1	11.4	37.2533	43.1033	K00128	ALDH	ko00310(Lysine degradation); ko00280(Valine, leucine and isoleucine degradation); ko00903(Limonene and pinene degradation); ko00340(Histidine metabolism); ko00330(Arginine and proline metabolism); ko00053(Ascorbate and aldarate metabolism); ko00410(beta-Alanine metabolism); ko00010(Glycolysis / Gluconeogenesis); ko00620(Pyruvate metabolism); ko00071(Fatty acid degradation); ko00561(Glycerolipid m…	PF00171.19(Aldedh:Aldehyde dehydrogenase family)	GO:0004030(molecular_function:aldehyde dehydrogenase [NAD(P)+] activity); GO:0006081(biological_process:cellular aldehyde metabolic process)	XP_008219616.1(PREDICTED: aldehyde dehydrogenase family 3 member H1 isoform X1 [Prunus mume])	gi|118595576|sp|Q70DU8.2|AL3H1_ARATH(RecName: Full=Aldehyde dehydrogenase family 3 member H1; Short=AtALDH4; Short=Ath-ALDH4)
TRINITY_DN17645_c0_g1	4.59333	16.8333	20.1933				PF00170.18(bZIP_1:bZIP transcription factor); PF07716.12(bZIP_2:Basic region leucine zipper)	GO:0003700(molecular_function:transcription factor activity, sequence-specific DNA binding); GO:0003700(molecular_function:transcription factor activity, sequence-specific DNA binding); GO:0003700(molecular_function:transcription factor activity, sequence-specific DNA binding); GO:0003700(molecular_function:transcription factor activity, sequence-specific DNA binding)	PHT62372.1(putative transcription factor PosF21 [Capsicum annuum])	gi|803341883|sp|Q6S4P4.2|RF2B_ORYSJ(RecName: Full=Transcription factor RF2b)
TRINITY_DN17661_c0_g1	4.14333	17.0033	22.0833						PKU86676.1(hypothetical protein MA16_Dca014318 [Dendrobium catenatum])
TRINITY_DN17679_c0_g1	4.76667	20.6467	26.7267
TRINITY_DN17684_c0_g1	1.12333	6.47667	11.6367				PF05512.8(AWPM-19:AWPM-19-like family)	GO:0016021(cellular_component:integral component of membrane); GO:0016021(cellular_component:integral component of membrane); GO:0016021(cellular_component:integral component of membrane)	XP_010679395.1(PREDICTED: uncharacterized protein LOC104894777 [Beta vulgaris subsp. vulgaris])
TRINITY_DN17687_c0_g1	307.037	868.8	1087.27
TRINITY_DN17701_c0_g1	0.0433333	0.596667	0.966667
TRINITY_DN17721_c0_g1	5.84333	19.3633	24.47						XP_022894183.1(uncharacterized protein LOC111408676 isoform X2 [Olea europaea var. sylvestris])
TRINITY_DN17757_c0_g1	5.58333	15.69	23.3467						XP_021719228.1(TPR repeat-containing thioredoxin TTL1-like [Chenopodium quinoa])	gi|75337274|sp|Q9SIN1.2|TTL3_ARATH(RecName: Full=Inactive TPR repeat-containing thioredoxin TTL3; AltName: Full=Tetratricopeptide repeat thioredoxin-like 3; AltName: Full=VH1-interacting TPR-containing protein)
TRINITY_DN17762_c0_g2	9.96667	32.66	38.1733					GO:0016021(cellular_component:integral component of membrane); GO:0016021(cellular_component:integral component of membrane); GO:0016021(cellular_component:integral component of membrane)	PSR91854.1(Chaperonin like [Actinidia chinensis var. chinensis])
TRINITY_DN17765_c0_g1	6.42667	26.1267	36.1167
TRINITY_DN17774_c0_g1	0.0966667	6.40333	9.3
TRINITY_DN17782_c0_g1	5.25	21.8533	27.4				PF00270.26(DEAD:DEAD/DEAH box helicase); PF00271.28(Helicase_C:Helicase conserved C-terminal domain); PF11724.5(YvbH_ext:YvbH-like oligomerisation region)	GO:0005524(molecular_function:ATP binding); GO:0003676(molecular_function:nucleic acid binding); GO:0005524(molecular_function:ATP binding); GO:0004004(molecular_function:ATP-dependent RNA helicase activity); GO:0003676(molecular_function:nucleic acid binding); GO:0010501(biological_process:RNA secondary structure unwinding); GO:0005737(cellular_component:cytoplasm); GO:0005730(cellular_component…	XP_021747199.1(DEAD-box ATP-dependent RNA helicase 22-like [Chenopodium quinoa])	gi|75331892|sp|Q944S1.1|RH22_ARATH(RecName: Full=DEAD-box ATP-dependent RNA helicase 22)
TRINITY_DN17791_c0_g1	0.0833333	3.25333	1.86667				PF13561.3(adh_short_C2:Enoyl-(Acyl carrier protein) reductase); PF00106.22(adh_short:short chain dehydrogenase); PF08659.7(KR:KR domain); PF01370.18(Epimerase:NAD dependent epimerase/dehydratase family)	GO:0016491(molecular_function:oxidoreductase activity)	XP_024165666.1(secoisolariciresinol dehydrogenase isoform X2 [Rosa chinensis])	gi|75313292|sp|Q9SCU0.1|SDR2A_ARATH(RecName: Full=Short-chain dehydrogenase reductase 2a; Short=AtSDR2a)
TRINITY_DN17799_c0_g1	0.05	3.94	3.18				PF07172.8(GRP:Glycine rich protein family)
TRINITY_DN17822_c0_g1	1.70667	7.81	7.59667	K09422	MYBP		PF06155.9(DUF971:Protein of unknown function (DUF971))	GO:0016021(cellular_component:integral component of membrane)	PKI79108.1(hypothetical protein CRG98_000400 [Punica granatum])
TRINITY_DN17830_c0_g1	1.19667	3.42333	7.85				PF00514.20(Arm:Armadillo/beta-catenin-like repeat); PF05804.9(KAP:Kinesin-associated protein (KAP))		PON91117.1(Beta-catenin [Trema orientalis])	gi|357529165|sp|O22193.3|PUB4_ARATH(RecName: Full=U-box domain-containing protein 4; AltName: Full=Plant U-box protein 4)
TRINITY_DN1787_c0_g1	0.04	2.70667	5.04
TRINITY_DN17870_c0_g1	1.66667	26.0567	27.4367				PF04398.9(DUF538:Protein of unknown function, DUF538)		XP_024024198.1(uncharacterized protein LOC21398933 [Morus notabilis])
TRINITY_DN17889_c0_g1	0.29	1.59	4.15	K05857	PLCD	ko04070(Phosphatidylinositol signaling system); ko04933(AGE-RAGE signaling pathway in diabetic complications); ko00562(Inositol phosphate metabolism)	PF00387.16(PI-PLC-Y:Phosphatidylinositol-specific phospholipase C, Y domain); PF00168.27(C2:C2 domain)	GO:0004435(molecular_function:phosphatidylinositol phospholipase C activity); GO:0004871(molecular_function:signal transducer activity); GO:0035556(biological_process:intracellular signal transduction); GO:0016042(biological_process:lipid catabolic process); GO:0005622(cellular_component:intracellular); GO:0004435(molecular_function:phosphatidylinositol phospholipase C activity); GO:0004871(molec…	XP_010685544.2(PREDICTED: phosphoinositide phospholipase C 2 [Beta vulgaris subsp. vulgaris])	gi|172045743|sp|Q8GV43.2|PLCD6_ARATH(RecName: Full=Phosphoinositide phospholipase C 6; AltName: Full=Phosphoinositide phospholipase PLC6; Short=AtPLC6; Short=AtPLC8; Short=PI-PLC6)
TRINITY_DN17950_c0_g3	1.39	4.63667	5.72333				PF13639.3(zf-RING_2:Ring finger domain); PF12678.4(zf-rbx1:RING-H2 zinc finger domain); PF17123.2(zf-RING_11:RING-like zinc finger); PF13923.3(zf-C3HC4_2:Zinc finger, C3HC4 type (RING finger)); PF13445.3(zf-RING_UBOX:RING-type zinc-finger); PF14634.3(zf-RING_5:zinc-RING finger domain); PF13920.3(zf-C3HC4_3:Zinc finger, C3HC4 type (RING finger)); PF00097.22(zf-C3HC4:Zinc finger, C3HC4 type (RING f…	GO:0016021(cellular_component:integral component of membrane)	XP_023891671.1(RING-H2 finger protein ATL38-like [Quercus suber])	gi|302393822|sp|Q8W571.3|ATL32_ARATH(RecName: Full=RING-H2 finger protein ATL32; Flags: Precursor)
TRINITY_DN17964_c0_g1	0.703333	3.29667	5.9				PF14226.3(DIOX_N:non-haem dioxygenase in morphine synthesis N-terminal); PF03171.17(2OG-FeII_Oxy:2OG-Fe(II) oxygenase superfamily)	GO:0051213(molecular_function:dioxygenase activity); GO:0046872(molecular_function:metal ion binding); GO:0046872(molecular_function:metal ion binding); GO:0016491(molecular_function:oxidoreductase activity); GO:0046872(molecular_function:metal ion binding); GO:0016491(molecular_function:oxidoreductase activity)	XP_021607270.1(2-oxoglutarate-dependent dioxygenase DAO-like [Manihot esculenta])	gi|75296355|sp|Q7XKU5.2|DAO_ORYSJ(RecName: Full=2-oxoglutarate-dependent dioxygenase DAO; AltName: Full=Protein DIOXYGENASE FOR AUXIN OXIDATION >gi|122162626|sp|Q01IX6.1|DAO_ORYSI RecName: Full=2-oxoglutarate-dependent dioxygenase DAO; AltName: Full=Protein DIOXYGENASE FOR AUXIN OXIDATION)
TRINITY_DN18020_c0_g1	16.28	62.1933	85.5867	K14839	NOP16		PF09420.7(Nop16:Ribosome biogenesis protein Nop16)		XP_021859765.1(uncharacterized protein LOC110798876 [Spinacia oleracea])
TRINITY_DN18040_c0_g1	2.24667	11.9067	12.4633	K16465	CETN1		PF13833.3(EF-hand_8:EF-hand domain pair); PF00036.29(EF-hand_1:EF hand)		PSS24725.1(Calcium-binding protein [Actinidia chinensis var. chinensis])	gi|75335414|sp|Q9LSQ6.1|PBP1_ARATH(RecName: Full=Calcium-binding protein PBP1; AltName: Full=KIC-related protein 2; AltName: Full=PINOID-binding protein 1)
TRINITY_DN18051_c0_g1	0.03	1.80333	1.08				PF02020.15(W2:eIF4-gamma/eIF5/eIF2-epsilon)	GO:0005829(cellular_component:cytosol); GO:0016020(cellular_component:membrane)	BAJ91267.1(predicted protein [Hordeum vulgare subsp. vulgare])	gi|74870066|sp|Q9VNE2.1|PKRA_DROME(RecName: Full=Protein krasavietz; AltName: Full=Eukaryotic translation initiation factor 5C domain-containing protein; Short=Decp; Short=eIF5C domain-containing protein; AltName: Full=Protein extra bases)
TRINITY_DN18059_c0_g1	0	0.336667	0.24				PF07534.13(TLD:TLD)	GO:0005509(molecular_function:calcium ion binding)	PNT47431.1(hypothetical protein POPTR_002G025000v3 [Populus trichocarpa])	gi|334351064|sp|C5DJG1.1|RTC5_LACTC(RecName: Full=Restriction of telomere capping protein 5)
TRINITY_DN18068_c0_g1	7.45	31.16	47.8367				PF01190.14(Pollen_Ole_e_I:Pollen proteins Ole e I like)		XP_010024180.1(PREDICTED: major pollen allergen Ole e 1 [Eucalyptus grandis])
TRINITY_DN18069_c0_g1	6.39667	21.8333	23.59	K18213	PRORP	ko03013(RNA transport)	PF17177.1(PPR_long:Pentacotripeptide-repeat region of PROPR); PF16953.2(PRORP:Protein-only RNase P); PF13812.3(PPR_3:Pentatricopeptide repeat domain)		XP_010657573.1(PREDICTED: proteinaceous RNase P 1, chloroplastic/mitochondrial isoform X2 [Vitis vinifera])	gi|75115346|sp|Q66GI4.1|PRRP1_ARATH(RecName: Full=Proteinaceous RNase P 1, chloroplastic/mitochondrial; AltName: Full=Pentatricopeptide repeat-containing protein At2g32230; Flags: Precursor)
TRINITY_DN18104_c1_g1	0.85	3.18	7.03667				PF00320.24(GATA:GATA zinc finger)	GO:0003700(molecular_function:transcription factor activity, sequence-specific DNA binding); GO:0043565(molecular_function:sequence-specific DNA binding); GO:0008270(molecular_function:zinc ion binding); GO:0045893(biological_process:positive regulation of transcription, DNA-templated); GO:0006351(biological_process:transcription, DNA-templated); GO:0005634(cellular_component:nucleus); GO:0003700…	XP_010249552.1(PREDICTED: GATA transcription factor 12 [Nelumbo nucifera])	gi|71660770|sp|P69781.1|GAT12_ARATH(RecName: Full=GATA transcription factor 12)
TRINITY_DN18126_c0_g1	0	0.396667	0.303333	K05676	ABCD2, ALDL1	ko04146(Peroxisome); ko02010(ABC transporters)	PF06472.12(ABC_membrane_2:ABC transporter transmembrane region 2)		POE83363.1(atp-binding cassette sub-family d member 2 [Quercus suber])	gi|78099209|sp|Q61285.1|ABCD2_MOUSE(RecName: Full=ATP-binding cassette sub-family D member 2; AltName: Full=Adrenoleukodystrophy-related protein)
TRINITY_DN18161_c0_g1	1.64	9.47	12.22				PF00010.23(HLH:Helix-loop-helix DNA-binding domain)	GO:0046983(molecular_function:protein dimerization activity); GO:0046983(molecular_function:protein dimerization activity); GO:0010377(biological_process:guard cell fate commitment); GO:0010052(biological_process:guard cell differentiation); GO:0061086(biological_process:negative regulation of histone H3-K27 methylation); GO:0003700(molecular_function:transcription factor activity, sequence-speci…	XP_006297785.1(transcription factor FAMA isoform X2 [Capsella rubella])	gi|75283553|sp|Q56YJ8.1|FAMA_ARATH(RecName: Full=Transcription factor FAMA; AltName: Full=Basic helix-loop-helix protein 97; Short=AtbHLH97; Short=bHLH 97; AltName: Full=Transcription factor EN 14; AltName: Full=bHLH transcription factor bHLH097)
TRINITY_DN18162_c0_g2	0.586667	2.73333	4.04333				PF02701.12(zf-Dof:Dof domain, zinc finger)	GO:0003677(molecular_function:DNA binding); GO:0006355(biological_process:regulation of transcription, DNA-templated); GO:0005634(cellular_component:nucleus); GO:0003677(molecular_function:DNA binding); GO:0006355(biological_process:regulation of transcription, DNA-templated); GO:0005634(cellular_component:nucleus)	XP_017970863.1(PREDICTED: dof zinc finger protein DOF5.7 isoform X2 [Theobroma cacao])	gi|55584041|sp|Q9M1E6.1|DOF32_ARATH(RecName: Full=Dof zinc finger protein DOF3.2; Short=AtDOF3.2)
TRINITY_DN18163_c0_g1	1.54667	10.3333	9.24333	K11126	TERT, EST2				XP_010659341.1(PREDICTED: telomerase reverse transcriptase isoform X1 [Vitis vinifera])	gi|75207101|sp|Q9SPU7.1|TERT_ARATH(RecName: Full=Telomerase reverse transcriptase; Short=AtTERT)
TRINITY_DN18177_c0_g1	0.893333	3.52	3.67667						KNA06990.1(hypothetical protein SOVF_175990 isoform B, partial [Spinacia oleracea])
TRINITY_DN18212_c0_g2	0.01	0.223333	0.266667	K01049	ACHE	ko00564(Glycerophospholipid metabolism)	PF00135.25(COesterase:Carboxylesterase family); PF07859.10(Abhydrolase_3:alpha/beta hydrolase fold); PF00326.18(Peptidase_S9:Prolyl oligopeptidase family)	GO:0016787(molecular_function:hydrolase activity); GO:0016787(molecular_function:hydrolase activity)	EEF26342.1(Para-nitrobenzyl esterase, putative, partial [Ricinus communis])	gi|313118235|sp|B2D0J5.1|EST6_APIME(RecName: Full=Venom carboxylesterase-6; AltName: Allergen=Api m 8; Flags: Precursor)
TRINITY_DN18214_c0_g1	6.74	22.6567	25.2233				PF00722.18(Glyco_hydro_16:Glycosyl hydrolases family 16)	GO:0004553(molecular_function:hydrolase activity, hydrolyzing O-glycosyl compounds); GO:0005975(biological_process:carbohydrate metabolic process); GO:0004553(molecular_function:hydrolase activity, hydrolyzing O-glycosyl compounds); GO:0005975(biological_process:carbohydrate metabolic process); GO:0004553(molecular_function:hydrolase activity, hydrolyzing O-glycosyl compounds); GO:0005975(biologi…	XP_022757200.1(xyloglucan endotransglycosylase/hydrolase protein 8-like [Durio zibethinus])	gi|38605340|sp|Q8LDS2.2|XTH27_ARATH(RecName: Full=Probable xyloglucan endotransglucosylase/hydrolase protein 27; Short=At-XTH27; Short=XTH-27; Flags: Precursor)
TRINITY_DN18218_c0_g1	2.53667	7.67	10.6567				PF00657.19(Lipase_GDSL:GDSL-like Lipase/Acylhydrolase)		XP_021671180.1(GDSL esterase/lipase At1g54790-like isoform X1 [Hevea brasiliensis])	gi|122215379|sp|Q3ECP6.1|GDL22_ARATH(RecName: Full=GDSL esterase/lipase At1g54790; AltName: Full=Extracellular lipase At1g54790; Flags: Precursor)
TRINITY_DN18219_c0_g1	1.43	5.44	6.86	K14484	IAA	ko04075(Plant hormone signal transduction)	PF02309.13(AUX_IAA:AUX/IAA family)	GO:0009734(biological_process:auxin-activated signaling pathway); GO:0006355(biological_process:regulation of transcription, DNA-templated); GO:0006351(biological_process:transcription, DNA-templated); GO:0005634(cellular_component:nucleus); GO:0009734(biological_process:auxin-activated signaling pathway); GO:0006355(biological_process:regulation of transcription, DNA-templated); GO:0006351(biolo…	KCW53669.1(hypothetical protein EUGRSUZ_J02934 [Eucalyptus grandis])	gi|46395896|sp|Q8LAL2.2|IAA26_ARATH(RecName: Full=Auxin-responsive protein IAA26; AltName: Full=Indoleacetic acid-induced protein 26; AltName: Full=Phytochrome-associated protein 1)
TRINITY_DN18223_c0_g1	12.83	36.0967	48.49	K01102	PDP		PF00481.18(PP2C:Protein phosphatase 2C)	GO:0046872(molecular_function:metal ion binding); GO:0004722(molecular_function:protein serine/threonine phosphatase activity); GO:0004722(molecular_function:protein serine/threonine phosphatase activity)	AAC35951.1(protein phosphatase-2c, partial [Mesembryanthemum crystallinum])	gi|122247552|sp|Q10S32.1|P2C28_ORYSJ(RecName: Full=Probable protein phosphatase 2C 28; Short=OsPP2C28)
TRINITY_DN18299_c0_g1	0.773333	3.56667	3.35	K10880	XRCC3	ko03440(Homologous recombination)	PF08423.8(Rad51:Rad51); PF06745.10(ATPase:KaiC); PF00154.18(RecA:recA bacterial DNA recombination protein); PF13481.3(AAA_25:AAA domain)	GO:0005524(molecular_function:ATP binding); GO:0003677(molecular_function:DNA binding); GO:0008094(molecular_function:DNA-dependent ATPase activity); GO:0006281(biological_process:DNA repair); GO:0005524(molecular_function:ATP binding); GO:0003677(molecular_function:DNA binding); GO:0008094(molecular_function:DNA-dependent ATPase activity); GO:0006281(biological_process:DNA repair)	KNA06869.1(hypothetical protein SOVF_177100 [Spinacia oleracea])	gi|55583983|sp|Q9FKM5.1|XRCC3_ARATH(RecName: Full=DNA repair protein XRCC3 homolog; AltName: Full=X-ray repair cross-complementing protein 3 homolog; Short=AtXRCC3)
TRINITY_DN18309_c1_g1	6.63	21.6467	26.78	K06949	rsgA, engC	ko00730(Thiamine metabolism)	PF03193.13(DUF258:Protein of unknown function, DUF258); PF01926.20(MMR_HSR1:50S ribosome-binding GTPase); PF00005.24(ABC_tran:ABC transporter)	GO:0005525(molecular_function:GTP binding); GO:0003924(molecular_function:GTPase activity)	XP_002514929.1(PREDICTED: putative ribosome biogenesis GTPase RsgA [Ricinus communis])	gi|123731639|sp|Q3MG79.1|RSGA_ANAVT(RecName: Full=Putative ribosome biogenesis GTPase RsgA)
TRINITY_DN18314_c0_g1	0.363333	1.52667	2.2				PF13041.3(PPR_2:PPR repeat family); PF12854.4(PPR_1:PPR repeat); PF01535.17(PPR:PPR repeat); PF13812.3(PPR_3:Pentatricopeptide repeat domain); PF17177.1(PPR_long:Pentacotripeptide-repeat region of PROPR); PF10037.6(MRP-S27:Mitochondrial 28S ribosomal protein S27)	GO:0004519(molecular_function:endonuclease activity); GO:0003723(molecular_function:RNA binding); GO:0009451(biological_process:RNA modification); GO:0043231(cellular_component:intracellular membrane-bounded organelle); GO:0005739(cellular_component:mitochondrion); GO:0005739(cellular_component:mitochondrion)	XP_010247065.2(PREDICTED: pentatricopeptide repeat-containing protein At1g20300, mitochondrial [Nelumbo nucifera])	gi|75174883|sp|Q9LN22.1|PPR54_ARATH(RecName: Full=Pentatricopeptide repeat-containing protein At1g20300, mitochondrial; Flags: Precursor)
TRINITY_DN18324_c0_g1	4.56667	22.3333	36.55	K01728	pel	ko00040(Pentose and glucuronate interconversions)	PF00544.16(Pec_lyase_C:Pectate lyase)	GO:0046872(molecular_function:metal ion binding); GO:0030570(molecular_function:pectate lyase activity); GO:0045490(biological_process:pectin catabolic process); GO:0046872(molecular_function:metal ion binding); GO:0030570(molecular_function:pectate lyase activity); GO:0045490(biological_process:pectin catabolic process); GO:0046872(molecular_function:metal ion binding); GO:0030570(molecular_func…	XP_010693917.1(PREDICTED: probable pectate lyase 18 [Beta vulgaris subsp. vulgaris])	gi|32129931|sp|Q9SCP2.2|PLY12_ARATH(RecName: Full=Probable pectate lyase 12; Flags: Precursor)
TRINITY_DN18342_c0_g1	5.31667	23.1133	22.6967				PF02882.16(THF_DHG_CYH_C:Tetrahydrofolate dehydrogenase/cyclohydrolase, NAD(P)-binding domain)	GO:0004488(molecular_function:methylenetetrahydrofolate dehydrogenase (NADP+) activity); GO:0004488(molecular_function:methylenetetrahydrofolate dehydrogenase (NADP+) activity); GO:0004488(molecular_function:methylenetetrahydrofolate dehydrogenase (NADP+) activity)	OIT08862.1(bifunctional protein fold 2 [Nicotiana attenuata])	gi|75273259|sp|Q9LHH7.1|FOLD2_ARATH(RecName: Full=Bifunctional protein FolD 2; AltName: Full=Tetrahydrofolate dehydrogenase/cyclohydrolase 2; Includes: RecName: Full=Methylenetetrahydrofolate dehydrogenase; Includes: RecName: Full=Methenyltetrahydrofolate cyclohydrolase)
TRINITY_DN18369_c0_g1	1.07333	5.40667	7.95667	K19355	MAN	ko00051(Fructose and mannose metabolism)	PF00150.15(Cellulase:Cellulase (glycosyl hydrolase family 5))	GO:0004553(molecular_function:hydrolase activity, hydrolyzing O-glycosyl compounds); GO:0005975(biological_process:carbohydrate metabolic process); GO:0004553(molecular_function:hydrolase activity, hydrolyzing O-glycosyl compounds); GO:0005975(biological_process:carbohydrate metabolic process); GO:0004553(molecular_function:hydrolase activity, hydrolyzing O-glycosyl compounds); GO:0005975(biologi…	XP_010683461.1(PREDICTED: mannan endo-1,4-beta-mannosidase 6 [Beta vulgaris subsp. vulgaris])	gi|75264487|sp|Q9LZV3.1|MAN6_ARATH(RecName: Full=Mannan endo-1,4-beta-mannosidase 6; AltName: Full=Beta-mannanase 6; AltName: Full=Endo-beta-1,4-mannanase 6; Short=AtMAN6; Flags: Precursor)
TRINITY_DN18385_c0_g1	2.06333	9.69	10.8667
TRINITY_DN18451_c0_g2	7.56333	22.83	28.4133				PF02470.17(MlaD:MlaD protein)	GO:0016021(cellular_component:integral component of membrane)	XP_021762299.1(protein TRIGALACTOSYLDIACYLGLYCEROL 2, chloroplastic-like isoform X1 [Chenopodium quinoa])	gi|75274119|sp|Q9LTR2.1|TGD2_ARATH(RecName: Full=Protein TRIGALACTOSYLDIACYLGLYCEROL 2, chloroplastic; AltName: Full=ABC transporter I family member 15; Short=ABC transporter ABCI.15; Short=AtABCI15; Flags: Precursor)
TRINITY_DN18511_c0_g1	1.26	4.67667	4.42667				PF00612.24(IQ:IQ calmodulin-binding motif)	GO:0005886(cellular_component:plasma membrane)	XP_018805285.1(PREDICTED: protein IQ-DOMAIN 1-like [Juglans regia])	gi|75272059|sp|Q9SF32.1|IQD1_ARATH(RecName: Full=Protein IQ-DOMAIN 1)
TRINITY_DN18537_c0_g1	0.00666667	0.583333	1.37667						XP_024021736.1(uncharacterized protein LOC112091708 [Morus notabilis])
TRINITY_DN18545_c0_g1	0.0566667	1.05333	2.20667				PF13947.3(GUB_WAK_bind:Wall-associated receptor kinase galacturonan-binding); PF14380.3(WAK_assoc:Wall-associated receptor kinase C-terminal)	GO:0030247(molecular_function:polysaccharide binding); GO:0030247(molecular_function:polysaccharide binding)	EXB80277.1(hypothetical protein L484_025133 [Morus notabilis])
TRINITY_DN18548_c0_g1	1.37	3.23	5.13333				PF03763.10(Remorin_C:Remorin, C-terminal region)		XP_021294265.1(uncharacterized protein LOC110424091 isoform X1 [Herrania umbratica])
TRINITY_DN18553_c0_g1	4.58667	19.8533	28.4033				PF06813.10(Nodulin-like:Nodulin-like); PF07690.13(MFS_1:Major Facilitator Superfamily)	GO:0016021(cellular_component:integral component of membrane); GO:0016021(cellular_component:integral component of membrane); GO:0016021(cellular_component:integral component of membrane)	PSR96776.1(Protein NUCLEAR FUSION DEFECTIVE like [Actinidia chinensis var. chinensis])	gi|754388961|sp|F4I9E1.1|NFD4_ARATH(RecName: Full=Protein NUCLEAR FUSION DEFECTIVE 4)
TRINITY_DN18580_c0_g1	1.34	4.26	5.41333				PF02309.13(AUX_IAA:AUX/IAA family)	GO:0003677(molecular_function:DNA binding); GO:0009734(biological_process:auxin-activated signaling pathway); GO:0006355(biological_process:regulation of transcription, DNA-templated); GO:0006351(biological_process:transcription, DNA-templated); GO:0005634(cellular_component:nucleus); GO:0003677(molecular_function:DNA binding); GO:0009734(biological_process:auxin-activated signaling pathway); GO:…	OMP09728.1(AUX/IAA protein [Corchorus olitorius])	gi|46396060|sp|Q9ZTX9.1|ARFD_ARATH(RecName: Full=Auxin response factor 4)
TRINITY_DN18597_c0_g1	0.316667	1.68667	3.92667				PF00011.18(HSP20:Hsp20/alpha crystallin family)		XP_021845460.1(inactive protein RESTRICTED TEV MOVEMENT 2-like isoform X2 [Spinacia oleracea])	gi|75312055|sp|Q9M670.1|RTM2_ARATH(RecName: Full=Protein RESTRICTED TEV MOVEMENT 2; AltName: Full=Alpha-crystallin domains containing protein 41.3; Short=AtAcd41.3; AltName: Full=Restricted tobacco etch virus movement protein 2)
TRINITY_DN18607_c0_g1	1.68333	6.33	9.93				PF01370.18(Epimerase:NAD dependent epimerase/dehydratase family); PF01073.16(3Beta_HSD:3-beta hydroxysteroid dehydrogenase/isomerase family); PF13460.3(NAD_binding_10:NAD(P)H-binding); PF16363.2(GDP_Man_Dehyd:GDP-mannose 4,6 dehydratase); PF07993.9(NAD_binding_4:Male sterility protein); PF05368.10(NmrA:NmrA-like family); PF08659.7(KR:KR domain); PF00106.22(adh_short:short chain dehydrogenase)	GO:0050662(molecular_function:coenzyme binding); GO:0005794(cellular_component:Golgi apparatus); GO:0005829(cellular_component:cytosol); GO:0004022(molecular_function:alcohol dehydrogenase (NAD) activity); GO:0003824(molecular_function:catalytic activity); GO:0005886(cellular_component:plasma membrane); GO:0009506(cellular_component:plasmodesma); GO:0003824(molecular_function:catalytic activity);…	PSR90180.1(Tetraketide alpha-pyrone reductase, partial [Actinidia chinensis var. chinensis])	gi|75276293|sp|Q500U8.1|TKPR1_ARATH(RecName: Full=Tetraketide alpha-pyrone reductase 1; AltName: Full=Protein DIHYDROFLAVONOL 4-REDUCTASE-LIKE 1)
TRINITY_DN18609_c0_g1	11.2567	40.4533	47.84				PF00481.18(PP2C:Protein phosphatase 2C); PF13672.3(PP2C_2:Protein phosphatase 2C)	GO:0004722(molecular_function:protein serine/threonine phosphatase activity); GO:0004722(molecular_function:protein serine/threonine phosphatase activity)	XP_022135972.1(probable protein phosphatase 2C 5 [Momordica charantia])	gi|75099769|sp|O80492.1|P2C05_ARATH(RecName: Full=Probable protein phosphatase 2C 5; Short=AtPP2C05)
TRINITY_DN18624_c0_g1	13.8167	47.0767	52.8033	K06941	rlmN		PF04055.18(Radical_SAM:Radical SAM superfamily)	GO:0051536(molecular_function:iron-sulfur cluster binding); GO:0008173(molecular_function:RNA methyltransferase activity); GO:0070475(biological_process:rRNA base methylation); GO:0030488(biological_process:tRNA methylation); GO:0005737(cellular_component:cytoplasm)	XP_010690639.1(PREDICTED: uncharacterized protein LOC104904143 [Beta vulgaris subsp. vulgaris])	gi|81709852|sp|Q7NIV3.1|RLMN_GLOVI(RecName: Full=Probable dual-specificity RNA methyltransferase RlmN; AltName: Full=23S rRNA (adenine(2503)-C(2))-methyltransferase; AltName: Full=23S rRNA m2A2503 methyltransferase; AltName: Full=Ribosomal RNA large subunit methyltransferase N; AltName: Full=tRNA (adenine(37)-C(2))-methyltransferase; AltName: Full=tRNA m2A37 methyltransferase)
TRINITY_DN18638_c0_g1	0.36	1.72667	2.00333	K01115	PLD1_2	ko00565(Ether lipid metabolism); ko00564(Glycerophospholipid metabolism); ko04144(Endocytosis)	PF12357.5(PLD_C:Phospholipase D C terminal); PF00614.19(PLDc:Phospholipase D Active site motif); PF13091.3(PLDc_2:PLD-like domain); PF00168.27(C2:C2 domain)	GO:0005509(molecular_function:calcium ion binding); GO:0070290(molecular_function:N-acylphosphatidylethanolamine-specific phospholipase D activity); GO:0004630(molecular_function:phospholipase D activity); GO:0016042(biological_process:lipid catabolic process); GO:0046470(biological_process:phosphatidylcholine metabolic process); GO:0016020(cellular_component:membrane)	XP_010686080.1(PREDICTED: phospholipase D alpha 4 [Beta vulgaris subsp. vulgaris])	gi|20139136|sp|Q9C888.1|PLDA4_ARATH(RecName: Full=Phospholipase D alpha 4; Short=AtPLDalpha4; Short=PLD alpha 4; AltName: Full=PLDalpha3; AltName: Full=Phospholipase D epsilon; Short=AtPLDepsilon; Short=PLD epsilon)
TRINITY_DN18646_c0_g1	0.37	1.34	1.47				PF00005.24(ABC_tran:ABC transporter)		XP_010669625.1(PREDICTED: ABC transporter G family member 24 isoform X1 [Beta vulgaris subsp. vulgaris])	gi|322510008|sp|Q9MAG3.2|AB24G_ARATH(RecName: Full=ABC transporter G family member 24; Short=ABC transporter ABCG.24; Short=AtABCG24; AltName: Full=Probable white-brown complex homolog protein 25; Short=AtWBC25)
TRINITY_DN18672_c0_g1	0.216667	2.09667	2.60667				PF12428.5(DUF3675:Protein of unknown function (DUF3675)); PF12906.4(RINGv:RING-variant domain)		XP_021672500.1(uncharacterized protein LOC110658994 [Hevea brasiliensis])	gi|519889692|sp|F4JKK0.1|SUD1_ARATH(RecName: Full=Probable E3 ubiquitin ligase SUD1; AltName: Full=Protein ECERIFERUM 9; AltName: Full=Protein SUPPRESSOR OF DRY2 DEFFECTS 1; Short=AtSUD1; AltName: Full=RING/U-box domain-containing protein)
TRINITY_DN18680_c0_g1	3.84667	13.28	16.7367				PF01918.18(Alba:Alba); PF12328.5(Rpp20:Rpp20 subunit of nuclear RNase MRP and P)		PON51967.1(DNA/RNA-binding protein Alba-like [Parasponia andersonii])	gi|74751030|sp|Q8N5L8.1|RP25L_HUMAN(RecName: Full=Ribonuclease P protein subunit p25-like protein; Short=RNase P protein subunit-like p25; AltName: Full=Rpp25-like protein)
TRINITY_DN18689_c0_g1	0.106667	1.78333	1.19667	K12893	SFRS4_5_6	ko03040(Spliceosome)	PF00076.19(RRM_1:RNA recognition motif. (a.k.a. RRM, RBD, or RNP domain)); PF08777.8(RRM_3:RNA binding motif); PF13893.3(RRM_5:RNA recognition motif. (a.k.a. RRM, RBD, or RNP domain)); PF16842.2(RRM_occluded:Occluded RNA-recognition motif)	GO:0003723(molecular_function:RNA binding)	GAQ92027.1(RNA-binding protein [Klebsormidium nitens])	gi|78099805|sp|P26686.4|SRR55_DROME(RecName: Full=Serine-arginine protein 55; Short=SRP55; AltName: Full=52 kDa bracketing protein; AltName: Full=B52 protein; AltName: Full=Protein enhancer of deformed)
TRINITY_DN18704_c0_g1	0	2.50667	1.42333	K02135	ATPeF1E, ATP5E, ATP15	ko00190(Oxidative phosphorylation)	PF04627.10(ATP-synt_Eps:Mitochondrial ATP synthase epsilon chain)	GO:0046933(molecular_function:proton-transporting ATP synthase activity, rotational mechanism); GO:0015986(biological_process:ATP synthesis coupled proton transport); GO:0000275(cellular_component:mitochondrial proton-transporting ATP synthase complex, catalytic core F(1)); GO:0046933(molecular_function:proton-transporting ATP synthase activity, rotational mechanism); GO:0015986(biological_proces…	XP_014489832.1(ATP synthase subunit epsilon, mitochondrial [Vigna radiata var. radiata])	gi|543868|sp|Q06450.2|ATP5E_IPOBA(RecName: Full=ATP synthase subunit epsilon, mitochondrial; Short=ATPase subunit epsilon)
TRINITY_DN18887_c0_g2	7.57667	26.05	35.5267	K09699	DBT, bkdB	ko00640(Propanoate metabolism); ko00280(Valine, leucine and isoleucine degradation)	PF00198.20(2-oxoacid_dh:2-oxoacid dehydrogenases acyltransferase (catalytic domain)); PF00364.19(Biotin_lipoyl:Biotin-requiring enzyme); PF02817.14(E3_binding:e3 binding domain)	GO:0016746(molecular_function:transferase activity, transferring acyl groups); GO:0008152(biological_process:metabolic process)	XP_021637261.1(lipoamide acyltransferase component of branched-chain alpha-keto acid dehydrogenase complex, mitochondrial isoform X1 [Hevea brasiliensis])	gi|75186155|sp|Q9M7Z1.1|ODB2_ARATH(RecName: Full=Lipoamide acyltransferase component of branched-chain alpha-keto acid dehydrogenase complex, mitochondrial; AltName: Full=Branched-chain alpha-keto acid dehydrogenase complex component E2; Short=BCE2; Short=BCKAD-E2; Short=BCKADE2; AltName: Full=Dihydrolipoamide acetyltransferase component of branched-chain alpha-keto acid dehydrogenase complex; Al…
TRINITY_DN18897_c0_g1	8.25333	33.0633	41.04				PF10693.6(DUF2499:Protein of unknown function (DUF2499))	GO:0016021(cellular_component:integral component of membrane)	XP_021844529.1(uncharacterized protein LOC110784383 [Spinacia oleracea])	gi|6136533|sp|Q55720.1|YC49L_SYNY3(RecName: Full=Ycf49-like protein)
TRINITY_DN18901_c0_g1	6.73	18.99	23.4367				PF12796.4(Ank_2:Ankyrin repeats (3 copies)); PF00023.27(Ank:Ankyrin repeat); PF13637.3(Ank_4:Ankyrin repeats (many copies)); PF13606.3(Ank_3:Ankyrin repeat); PF13857.3(Ank_5:Ankyrin repeats (many copies))		PON76137.1(Cdk-activating kinase assembly factor [Trema orientalis])	gi|75332072|sp|Q94B55.1|XB31_ARATH(RecName: Full=Putative E3 ubiquitin-protein ligase XBAT31; AltName: Full=Ankyrin repeat domain and RING finger-containing protein XBAT31; AltName: Full=Protein XB3 homolog 1)
TRINITY_DN18909_c0_g1	0.96	2.92667	4.08333	K00703	glgA	ko00500(Starch and sucrose metabolism)	PF08323.8(Glyco_transf_5:Starch synthase catalytic domain); PF00534.17(Glycos_transf_1:Glycosyl transferases group 1); PF13692.3(Glyco_trans_1_4:Glycosyl transferases group 1)	GO:0004373(molecular_function:glycogen (starch) synthase activity); GO:0019252(biological_process:starch biosynthetic process); GO:0009501(cellular_component:amyloplast); GO:0009507(cellular_component:chloroplast)	XP_021729114.1(starch synthase 1, chloroplastic/amyloplastic-like [Chenopodium quinoa])	gi|29337131|sp|Q9FNF2.1|SSY1_ARATH(RecName: Full=Starch synthase 1, chloroplastic/amyloplastic; Short=AtSS1; Short=SSS; AltName: Full=Soluble starch synthase I; Flags: Precursor)
TRINITY_DN18926_c0_g1	1.16	4.52333	6.39667	K17778	TIM10		PF02953.12(zf-Tim10_DDP:Tim10/DDP family zinc finger)	GO:0046872(molecular_function:metal ion binding); GO:0045039(biological_process:protein import into mitochondrial inner membrane); GO:0042721(cellular_component:mitochondrial inner membrane protein insertion complex)	XP_009337370.1(PREDICTED: mitochondrial import inner membrane translocase subunit TIM10-like [Pyrus x bretschneideri])	gi|12230205|sp|Q9ZW33.1|TIM10_ARATH(RecName: Full=Mitochondrial import inner membrane translocase subunit TIM10)
TRINITY_DN18941_c0_g1	6.62333	31.8233	38.5667				PF02469.19(Fasciclin:Fasciclin domain)	GO:0016021(cellular_component:integral component of membrane)	XP_002320524.2(fasciclin-like arabinogalactan protein 2 [Populus trichocarpa])	gi|75207770|sp|Q9SU13.1|FLA2_ARATH(RecName: Full=Fasciclin-like arabinogalactan protein 2; Flags: Precursor)
TRINITY_DN18988_c0_g1	0.29	4.31	6.44				PF11744.5(ALMT:Aluminium activated malate transporter); PF13515.3(FUSC_2:Fusaric acid resistance protein-like); PF04632.9(FUSC:Fusaric acid resistance protein family)		POO01349.1(Aluminum-activated malate transporter [Trema orientalis])	gi|313118283|sp|Q9SJE8.2|ALMT2_ARATH(RecName: Full=Aluminum-activated malate transporter 2; Short=AtALMT2)
TRINITY_DN18989_c0_g1	0.826667	5.74	7.74333	K09286	EREBP		PF00847.17(AP2:AP2 domain)	GO:0003677(molecular_function:DNA binding); GO:0003700(molecular_function:transcription factor activity, sequence-specific DNA binding); GO:0006351(biological_process:transcription, DNA-templated); GO:0005634(cellular_component:nucleus); GO:0003677(molecular_function:DNA binding); GO:0003700(molecular_function:transcription factor activity, sequence-specific DNA binding); GO:0006351(biological_pr…	XP_024177548.1(ethylene-responsive transcription factor TINY-like [Rosa chinensis])	gi|75264381|sp|Q9LYD3.1|DREB3_ARATH(RecName: Full=Dehydration-responsive element-binding protein 3; AltName: Full=Protein TINY 2)
TRINITY_DN18998_c0_g1	7.30667	22.02	31.3533				PF12874.4(zf-met:Zinc-finger of C2H2 type); PF12171.5(zf-C2H2_jaz:Zinc-finger double-stranded RNA-binding)	GO:0003676(molecular_function:nucleic acid binding); GO:0008270(molecular_function:zinc ion binding); GO:0003676(molecular_function:nucleic acid binding); GO:0008270(molecular_function:zinc ion binding); GO:0003676(molecular_function:nucleic acid binding); GO:0008270(molecular_function:zinc ion binding); GO:0003676(molecular_function:nucleic acid binding); GO:0008270(molecular_function:zinc ion b…	XP_002529405.1(PREDICTED: uncharacterized protein LOC8264842 [Ricinus communis])
TRINITY_DN19014_c0_g1	18.0633	65.9233	74.2067						XP_011011352.1(PREDICTED: uncharacterized protein LOC105115955 isoform X1 [Populus euphratica])
TRINITY_DN19043_c0_g1	10.9367	35.6467	46.4367				PF14226.3(DIOX_N:non-haem dioxygenase in morphine synthesis N-terminal); PF03171.17(2OG-FeII_Oxy:2OG-Fe(II) oxygenase superfamily)	GO:0046872(molecular_function:metal ion binding); GO:0016491(molecular_function:oxidoreductase activity); GO:0051213(molecular_function:dioxygenase activity); GO:0046872(molecular_function:metal ion binding); GO:0046872(molecular_function:metal ion binding); GO:0016491(molecular_function:oxidoreductase activity)	XP_007201079.1(protein DMR6-LIKE OXYGENASE 2 [Prunus persica])	gi|75338957|sp|Q9ZSA7.1|DLO2_ARATH(RecName: Full=Protein DMR6-LIKE OXYGENASE 2; AltName: Full=2-oxoglutarate (2OG)-Fe(II) oxygenase-like protein DLO2; AltName: Full=Salicylate 3-hydroxylase DLO2; Short=S3H DLO2; Short=SA 3-hydroxylase DLO2; Short=Salicylic acid 3-hydroxylase DLO2)
TRINITY_DN19054_c0_g2	0	1.39667	1.67667						XP_010683093.1(PREDICTED: protein ENHANCED DISEASE RESISTANCE 2-like isoform X2 [Beta vulgaris subsp. vulgaris])
TRINITY_DN19074_c0_g2	0.493333	2.70667	4.54				PF00069.22(Pkinase:Protein kinase domain); PF07714.14(Pkinase_Tyr:Protein tyrosine kinase); PF08263.9(LRRNT_2:Leucine rich repeat N-terminal domain); PF12799.4(LRR_4:Leucine Rich repeats (2 copies)); PF13855.3(LRR_8:Leucine rich repeat)	GO:0005524(molecular_function:ATP binding); GO:0004672(molecular_function:protein kinase activity); GO:0016021(cellular_component:integral component of membrane); GO:0005524(molecular_function:ATP binding); GO:0004672(molecular_function:protein kinase activity); GO:0016021(cellular_component:integral component of membrane)	XP_007044264.2(PREDICTED: probable leucine-rich repeat receptor-like protein kinase At1g68400 [Theobroma cacao])	gi|75336092|sp|Q9M9C5.1|Y1680_ARATH(RecName: Full=Probable leucine-rich repeat receptor-like protein kinase At1g68400; Flags: Precursor)
TRINITY_DN19105_c0_g1	1.20333	5.37667	6.14667
TRINITY_DN19119_c0_g1	6.56667	24.1433	23.9867
TRINITY_DN19132_c0_g1	0.01	0.966667	0.493333	K00963	UGP2, galU, galF	ko00520(Amino sugar and nucleotide sugar metabolism); ko00040(Pentose and glucuronate interconversions); ko00500(Starch and sucrose metabolism); ko00052(Galactose metabolism)	PF01704.15(UDPGP:UTP--glucose-1-phosphate uridylyltransferase)		XP_023890373.1(probable UTP--glucose-1-phosphate uridylyltransferase [Quercus suber])	gi|59799150|sp|Q91ZJ5.3|UGPA_MOUSE(RecName: Full=UTP--glucose-1-phosphate uridylyltransferase; AltName: Full=UDP-glucose pyrophosphorylase; Short=UDPGP; Short=UGPase)
TRINITY_DN19136_c0_g1	0.113333	1.61	3.32
TRINITY_DN19145_c0_g1	0.0266667	0.8	0.553333	K03662	ATPeVS1, ATP6S1	ko04145(Phagosome); ko00190(Oxidative phosphorylation)	PF05827.9(ATP-synt_S1:Vacuolar ATP synthase subunit S1 (ATP6S1))			gi|12230767|sp|Q9R1Q9.1|VAS1_MOUSE(RecName: Full=V-type proton ATPase subunit S1; Short=V-ATPase subunit S1; AltName: Full=Protein C7-1; AltName: Full=V-ATPase Ac45 subunit; AltName: Full=V-ATPase S1 accessory protein; AltName: Full=Vacuolar proton pump subunit S1; Flags: Precursor)
TRINITY_DN19157_c0_g1	0.703333	4.40333	8.88667				PF13855.3(LRR_8:Leucine rich repeat); PF00069.22(Pkinase:Protein kinase domain); PF07714.14(Pkinase_Tyr:Protein tyrosine kinase); PF12799.4(LRR_4:Leucine Rich repeats (2 copies)); PF08263.9(LRRNT_2:Leucine rich repeat N-terminal domain)		XP_009371148.1(PREDICTED: probably inactive leucine-rich repeat receptor-like protein kinase At3g28040 [Pyrus x bretschneideri])	gi|75335370|sp|Q9LRT1.1|Y3804_ARATH(RecName: Full=Probably inactive leucine-rich repeat receptor-like protein kinase At3g28040; Flags: Precursor)
TRINITY_DN19165_c0_g1	41.65	208.793	202.653						XP_022773862.1(uncharacterized protein LOC111316113 [Durio zibethinus])
TRINITY_DN19174_c0_g2	0.786667	4.91	13.1067				PF14577.3(SEO_C:Sieve element occlusion C-terminus)		XP_021854065.1(protein SIEVE ELEMENT OCCLUSION B-like [Spinacia oleracea])	gi|75163490|sp|Q93XX2.1|SEOA_ARATH(RecName: Full=Protein SIEVE ELEMENT OCCLUSION A; Short=AtSEOa; AltName: Full=Protein SIEVE ELEMENT OCCLUSION-RELATED 2; Short=AtSEOR2)
TRINITY_DN19176_c0_g1	0.546667	3.57	3.52667						XP_009365849.1(PREDICTED: protein YLS9-like [Pyrus x bretschneideri])
TRINITY_DN19179_c0_g1	5.21	20.83	22.85
TRINITY_DN19197_c0_g1	2.63667	28.6533	28.72
TRINITY_DN19222_c1_g1	2.31	20.0933	50.1033						CDP19535.1(unnamed protein product [Coffea canephora])	gi|75174256|sp|Q9LGE3.1|FLP1_ORYSJ(RecName: Full=Flowering-promoting factor 1-like protein 1; AltName: Full=FPF1-like protein 1; AltName: Full=Protein ROOT ARCHITECTURE ASSOCIATED 1; Short=OsRAA1)
TRINITY_DN19236_c0_g1	4.03667	14.5867	15.7067				PF04483.9(DUF565:Protein of unknown function (DUF565))	GO:0016021(cellular_component:integral component of membrane)	XP_015873760.1(PREDICTED: ycf20-like protein isoform X1 [Ziziphus jujuba])	gi|209572697|sp|O80813.2|YC20L_ARATH(RecName: Full=Ycf20-like protein)
TRINITY_DN19249_c0_g2	0.356667	1.29667	2				PF03080.12(DUF239:Domain of unknown function (DUF239)); PF14365.3(DUF4409:Domain of unknown function (DUF4409))		XP_021860144.1(uncharacterized protein LOC110799232 [Spinacia oleracea])
TRINITY_DN19256_c0_g1	0	2.42	0.883333	K01834	PGAM, gpmA	ko00010(Glycolysis / Gluconeogenesis); ko00260(Glycine, serine and threonine metabolism)	PF00300.19(His_Phos_1:Histidine phosphatase superfamily (branch 1))	GO:0004619(molecular_function:phosphoglycerate mutase activity); GO:0006096(biological_process:glycolytic process); GO:0046538(molecular_function:2,3-bisphosphoglycerate-dependent phosphoglycerate mutase activity); GO:0006094(biological_process:gluconeogenesis); GO:0006096(biological_process:glycolytic process); GO:0043456(biological_process:regulation of pentose-phosphate shunt); GO:0005829(cell…	KZV15356.1(hypothetical protein F511_28052 [Dorcoceras hygrometricum])	gi|82082619|sp|Q5ZLN1.3|PGAM1_CHICK(RecName: Full=Phosphoglycerate mutase 1; AltName: Full=BPG-dependent PGAM 1)
TRINITY_DN19299_c0_g1	1.25333	4.95	6.81				PF12819.4(Malectin_like:Carbohydrate-binding protein of the ER); PF11721.5(Malectin:Di-glucose binding within endoplasmic reticulum)	GO:0016021(cellular_component:integral component of membrane); GO:0016021(cellular_component:integral component of membrane); GO:0016021(cellular_component:integral component of membrane)	XP_010695828.1(PREDICTED: putative leucine-rich repeat receptor-like serine/threonine-protein kinase At2g14440 [Beta vulgaris subsp. vulgaris])	gi|75335034|sp|Q9LIG2.1|RLK6_ARATH(RecName: Full=Receptor-like protein kinase At3g21340; AltName: Full=Leucine-rich repeat receptor-like protein kinase At3g21340; Flags: Precursor)
TRINITY_DN19350_c0_g1	0.733333	4.35	9.30333				PF13839.3(PC-Esterase:GDSL/SGNH-like Acyl-Esterase family found in Pmr5 and Cas1p); PF14416.3(PMR5N:PMR5 N terminal Domain)		XP_021802739.1(protein trichome birefringence-like 41 isoform X2 [Prunus avium])	gi|586946308|sp|F4IWA8.1|TBL41_ARATH(RecName: Full=Protein trichome birefringence-like 41)
TRINITY_DN19351_c0_g1	2.33667	18.14	29.72				PF00643.21(zf-B_box:B-box zinc finger)		XP_021745942.1(zinc finger protein CONSTANS-LIKE 10-like [Chenopodium quinoa])	gi|17433084|sp|Q9SSE5.1|COL9_ARATH(RecName: Full=Zinc finger protein CONSTANS-LIKE 9)
TRINITY_DN19366_c0_g1	1.46	8.22667	6.73333	K08272	CAB39, MO25		PF08569.8(Mo25:Mo25-like)		OTG23746.1(putative mo25 family protein [Helianthus annuus])	gi|15214076|sp|Q9FGK3.1|MO25N_ARATH(RecName: Full=Putative MO25-like protein At5g47540)
TRINITY_DN19378_c0_g1	2.98	13.0367	14.8033					GO:0016021(cellular_component:integral component of membrane); GO:0016021(cellular_component:integral component of membrane)	XP_021759947.1(nucleolar protein 58-like [Chenopodium quinoa])
TRINITY_DN19387_c0_g1	2.03	7.32	8.56333	K20600	MPK4	ko04016(koK signaling pathway - plant)	PF00069.22(Pkinase:Protein kinase domain); PF07714.14(Pkinase_Tyr:Protein tyrosine kinase); PF06293.11(Kdo:Lipopolysaccharide kinase (Kdo/WaaP) family)	GO:0005524(molecular_function:ATP binding); GO:0004707(molecular_function:MAP kinase activity); GO:0005622(cellular_component:intracellular); GO:0005524(molecular_function:ATP binding); GO:0004707(molecular_function:MAP kinase activity); GO:0005622(cellular_component:intracellular)	XP_018837220.1(PREDICTED: mitogen-activated protein kinase homolog MMK2 [Juglans regia])	gi|21431795|sp|Q39024.2|MPK4_ARATH(RecName: Full=Mitogen-activated protein kinase 4; Short=AtMPK4; Short=MAP kinase 4)
TRINITY_DN19395_c0_g1	0.0766667	0.62	1.55667				PF00201.15(UDPGT:UDP-glucoronosyl and UDP-glucosyl transferase)	GO:0016758(molecular_function:transferase activity, transferring hexosyl groups); GO:0008152(biological_process:metabolic process); GO:0016758(molecular_function:transferase activity, transferring hexosyl groups); GO:0008152(biological_process:metabolic process); GO:0016758(molecular_function:transferase activity, transferring hexosyl groups); GO:0008152(biological_process:metabolic process)	PSS02694.1(Scopoletin glucosyltransferase [Actinidia chinensis var. chinensis])	gi|75308024|sp|Q9AT54.1|SCGT_TOBAC(RecName: Full=Scopoletin glucosyltransferase; AltName: Full=Phenylpropanoid:glucosyltransferase 1)
TRINITY_DN19406_c0_g1	1.64667	6.91333	6.80333				PF04398.9(DUF538:Protein of unknown function, DUF538)		XP_002264070.1(PREDICTED: uncharacterized protein LOC100241410 [Vitis vinifera])	gi|75181387|sp|Q9M015.1|Y5161_ARATH(RecName: Full=Uncharacterized protein At5g01610)
TRINITY_DN19407_c0_g1	0.0966667	2.25333	1.75333	K02136	ATPeF1G, ATP5C1, ATP3	ko00190(Oxidative phosphorylation)	PF00231.16(ATP-synt:ATP synthase)	GO:0046933(molecular_function:proton-transporting ATP synthase activity, rotational mechanism); GO:0015986(biological_process:ATP synthesis coupled proton transport); GO:0045261(cellular_component:proton-transporting ATP synthase complex, catalytic core F(1))	BAK06127.1(predicted protein [Hordeum vulgare subsp. vulgare])	gi|12644041|sp|O01666.2|ATPG_DROME(RecName: Full=ATP synthase subunit gamma, mitochondrial; AltName: Full=F-ATPase gamma subunit; Flags: Precursor)
TRINITY_DN19431_c0_g1	3.01	10.2	10.5267	K05605	HIBCH	ko00640(Propanoate metabolism); ko00280(Valine, leucine and isoleucine degradation); ko00410(beta-Alanine metabolism)	PF16113.2(ECH_2:Enoyl-CoA hydratase/isomerase); PF00378.17(ECH_1:Enoyl-CoA hydratase/isomerase)		XP_021748209.1(3-hydroxyisobutyryl-CoA hydrolase-like protein 1, mitochondrial [Chenopodium quinoa])	gi|75247660|sp|Q8RXN4.1|HIBC5_ARATH(RecName: Full=3-hydroxyisobutyryl-CoA hydrolase-like protein 2, mitochondrial; Flags: Precursor)
TRINITY_DN19434_c0_g1	9.23	28.2167	32.72	K00695	E2.4.1.13	ko00500(Starch and sucrose metabolism)	PF00862.16(Sucrose_synth:Sucrose synthase); PF00534.17(Glycos_transf_1:Glycosyl transferases group 1); PF13692.3(Glyco_trans_1_4:Glycosyl transferases group 1); PF13524.3(Glyco_trans_1_2:Glycosyl transferases group 1)	GO:0016157(molecular_function:sucrose synthase activity); GO:0005985(biological_process:sucrose metabolic process); GO:0016157(molecular_function:sucrose synthase activity); GO:0005985(biological_process:sucrose metabolic process)	AFS17277.1(sucrose synthase 1 [Amaranthus cruentus/Amaranthus hypocondriacus mixed library])	gi|3915873|sp|P13708.2|SUSY_SOYBN(RecName: Full=Sucrose synthase; AltName: Full=Nodulin-100; Short=N-100; AltName: Full=Sucrose-UDP glucosyltransferase)
TRINITY_DN19448_c0_g2	0.56	5.42667	2.96333				PF03141.13(Methyltransf_29:Putative S-adenosyl-L-methionine-dependent methyltransferase); PF08241.9(Methyltransf_11:Methyltransferase domain); PF13649.3(Methyltransf_25:Methyltransferase domain); PF08242.9(Methyltransf_12:Methyltransferase domain)	GO:0008168(molecular_function:methyltransferase activity); GO:0008168(molecular_function:methyltransferase activity); GO:0016021(cellular_component:integral component of membrane); GO:0008168(molecular_function:methyltransferase activity)	PON38677.1(Methyltransferase type [Parasponia andersonii])
TRINITY_DN19456_c0_g1	2.41333	11.2433	10.0433	K01184	E3.2.1.15	ko00040(Pentose and glucuronate interconversions)	PF00295.14(Glyco_hydro_28:Glycosyl hydrolases family 28)	GO:0004650(molecular_function:polygalacturonase activity); GO:0005975(biological_process:carbohydrate metabolic process); GO:0071555(biological_process:cell wall organization); GO:0005576(cellular_component:extracellular region); GO:0004650(molecular_function:polygalacturonase activity); GO:0005975(biological_process:carbohydrate metabolic process); GO:0071555(biological_process:cell wall organiz…	XP_015389021.1(PREDICTED: polygalacturonase-like [Citrus sinensis])	gi|1346705|sp|P48979.1|PGLR_PRUPE(RecName: Full=Polygalacturonase; Short=PG; AltName: Full=Pectinase; Flags: Precursor [Prunus persica])
TRINITY_DN19465_c1_g1	0.0433333	2.6	0.95	K14826	FPR3_4		PF00254.25(FKBP_C:FKBP-type peptidyl-prolyl cis-trans isomerase)	GO:0005528(molecular_function:FK506 binding); GO:0003755(molecular_function:peptidyl-prolyl cis-trans isomerase activity); GO:0000412(biological_process:histone peptidyl-prolyl isomerization); GO:0005730(cellular_component:nucleolus); GO:0005528(molecular_function:FK506 binding); GO:0003755(molecular_function:peptidyl-prolyl cis-trans isomerase activity); GO:0000412(biological_process:histone pep…	PIN21085.1(FKBP-type peptidyl-prolyl cis-trans isomerase [Handroanthus impetiginosus])	gi|2499773|sp|Q26486.1|FKBP4_SPOFR(RecName: Full=46 kDa FK506-binding nuclear protein; AltName: Full=Peptidyl-prolyl cis-trans isomerase; Short=PPIase; AltName: Full=Rotamase)
TRINITY_DN19473_c0_g1	5.95333	22.31	34.53						XP_017430723.1(PREDICTED: protein WVD2-like 7 isoform X1 [Vigna angularis])	gi|75116562|sp|Q67Y69.1|WDL7_ARATH(RecName: Full=Protein WVD2-like 7)
TRINITY_DN19480_c0_g1	0.303333	1.54333	3.55667				PF00924.15(MS_channel:Mechanosensitive ion channel)		XP_021744132.1(mechanosensitive ion channel protein 10-like [Chenopodium quinoa])	gi|75181076|sp|Q9LYG9.1|MSL10_ARATH(RecName: Full=Mechanosensitive ion channel protein 10; AltName: Full=Mechanosensitive channel of small conductance-like 10; AltName: Full=MscS-Like protein 10; Short=AtMSL10)
TRINITY_DN19487_c0_g1	1.31667	4.63333	5.26333	K10406	KIFC2_3		PF00225.20(Kinesin:Kinesin motor domain); PF16796.2(Microtub_bd:Microtubule binding)	GO:0005524(molecular_function:ATP binding); GO:0008017(molecular_function:microtubule binding); GO:0003777(molecular_function:microtubule motor activity); GO:0007018(biological_process:microtubule-based movement)	XP_010695142.1(PREDICTED: kinesin-like protein KIN-14J [Beta vulgaris subsp. vulgaris])	gi|635552620|sp|Q8W1Y3.2|KP1_ARATH(RecName: Full=Kinesin KP1; AltName: Full=Kinesin-like protein 1; Short=AtKP1)
TRINITY_DN19503_c0_g1	0.936667	6.25667	5.56667					GO:0016788(molecular_function:hydrolase activity, acting on ester bonds); GO:0016788(molecular_function:hydrolase activity, acting on ester bonds); GO:0016788(molecular_function:hydrolase activity, acting on ester bonds); GO:0016788(molecular_function:hydrolase activity, acting on ester bonds)	XP_018858551.1(PREDICTED: GDSL esterase/lipase At2g04570 [Juglans regia])	gi|75206255|sp|Q9SJB4.1|GDL34_ARATH(RecName: Full=GDSL esterase/lipase At2g04570; AltName: Full=Extracellular lipase At2g04570; Flags: Precursor)
TRINITY_DN19508_c0_g2	50.1867	143.633	189.48	K00940	ndk, NME	ko00240(Pyrimidine metabolism); ko04016(koK signaling pathway - plant); ko00230(Purine metabolism)	PF00334.16(NDK:Nucleoside diphosphate kinase)	GO:0005524(molecular_function:ATP binding); GO:0004550(molecular_function:nucleoside diphosphate kinase activity); GO:0006241(biological_process:CTP biosynthetic process); GO:0006183(biological_process:GTP biosynthetic process); GO:0006228(biological_process:UTP biosynthetic process); GO:0005524(molecular_function:ATP binding); GO:0004550(molecular_function:nucleoside diphosphate kinase activity)…	XP_010696176.1(PREDICTED: nucleoside diphosphate kinase 2, chloroplastic [Beta vulgaris subsp. vulgaris])	gi|266607|sp|Q01402.1|NDK2_SPIOL(RecName: Full=Nucleoside diphosphate kinase 2, chloroplastic; AltName: Full=Nucleoside diphosphate kinase II; Short=NDK II; Short=NDP kinase II; Short=NDPK II; Contains: RecName: Full=Nucleoside diphosphate kinase 2 high molecular weight; Contains: RecName: Full=Nucleoside diphosphate kinase 2 low molecular weight; Flags: Precursor)
TRINITY_DN19530_c0_g1	6.08333	31.9633	26.9867				PF00085.17(Thioredoxin:Thioredoxin)	GO:0045454(biological_process:cell redox homeostasis); GO:0005623(cellular_component:cell)	XP_010257986.1(PREDICTED: thioredoxin-like 1-1, chloroplastic [Nelumbo nucifera])	gi|122224426|sp|Q10M18.1|TRL12_ORYSJ(RecName: Full=Thioredoxin-like 1-2, chloroplastic; AltName: Full=Lilium-type thioredoxin 1-2; Flags: Precursor)
TRINITY_DN19535_c0_g1	13.7133	50.0467	66.8167				PF10473.6(CENP-F_leu_zip:Leucine-rich repeats of kinetochore protein Cenp-F/LEK1); PF07889.9(DUF1664:Protein of unknown function (DUF1664))		XP_023900180.1(MAR-binding filament-like protein 1-1 [Quercus suber])	gi|14423763|sp|Q9M7J4.1|MFP1_TOBAC(RecName: Full=MAR-binding filament-like protein 1-1 [Nicotiana tabacum])
TRINITY_DN19552_c0_g2	10.2367	41.12	43.94				PF01959.13(DHQS:3-dehydroquinate synthase (EC 4.6.1.3))		XP_021758448.1(uncharacterized protein LOC110723403 isoform X1 [Chenopodium quinoa])	gi|229485379|sp|A0B6K6.2|DHQS_METTP(RecName: Full=3-dehydroquinate synthase; Short=DHQ synthase; AltName: Full=3-dehydroquinate synthase II)
TRINITY_DN1956_c0_g1	0.936667	2.86333	4.12667						XP_021755041.1(uncharacterized protein LOC110720338 [Chenopodium quinoa])
TRINITY_DN19599_c0_g1	44.65	209.473	250.057						XP_023913917.1(uncharacterized protein LOC112025475 [Quercus suber])
TRINITY_DN19624_c0_g1	3.11333	10.2267	13.9433						XP_019102880.1(PREDICTED: protein NUCLEAR FUSION DEFECTIVE 6, chloroplastic/mitochondrial-like isoform X2 [Beta vulgaris subsp. vulgaris])	gi|75163781|sp|Q93ZJ3.1|NFD6_ARATH(RecName: Full=Protein NUCLEAR FUSION DEFECTIVE 6, chloroplastic/mitochondrial; Flags: Precursor)
TRINITY_DN19636_c0_g1	1.34333	5.32333	9.97333
TRINITY_DN19637_c0_g1	3.31	10.72	13.2167						XP_021287663.1(uncharacterized protein LOC110419099 [Herrania umbratica])
TRINITY_DN19644_c0_g1	42.2767	133.147	145.667					GO:0016788(molecular_function:hydrolase activity, acting on ester bonds)	XP_021733716.1(GDSL esterase/lipase At5g14450-like [Chenopodium quinoa])	gi|75181027|sp|Q9LY84.1|GDL76_ARATH(RecName: Full=GDSL esterase/lipase At5g14450; AltName: Full=Extracellular lipase At5g14450; Flags: Precursor)
TRINITY_DN1965_c0_g1	0	0.403333	0.326667	K03163	TOP1		PF01028.17(Topoisom_I:Eukaryotic DNA topoisomerase I, catalytic core); PF02919.12(Topoisom_I_N:Eukaryotic DNA topoisomerase I, DNA binding fragment); PF14370.3(Topo_C_assoc:C-terminal topoisomerase domain)	GO:0003677(molecular_function:DNA binding); GO:0003917(molecular_function:DNA topoisomerase type I activity); GO:0006265(biological_process:DNA topological change); GO:0005694(cellular_component:chromosome); GO:0003677(molecular_function:DNA binding); GO:0003917(molecular_function:DNA topoisomerase type I activity); GO:0006265(biological_process:DNA topological change); GO:0005694(cellular_compon…	XP_017215919.1(PREDICTED: DNA topoisomerase 1-like [Daucus carota subsp. sativus])	gi|267147|sp|P30189.1|TOP1_DROME(RecName: Full=DNA topoisomerase 1; AltName: Full=DNA topoisomerase I)
TRINITY_DN19684_c0_g1	0.0633333	0.51	0.6				PF00010.23(HLH:Helix-loop-helix DNA-binding domain)	GO:0046983(molecular_function:protein dimerization activity); GO:0046983(molecular_function:protein dimerization activity)	XP_021863521.1(transcription factor bHLH62-like [Spinacia oleracea])	gi|75313804|sp|Q9SRT2.1|BH062_ARATH(RecName: Full=Transcription factor bHLH62; AltName: Full=Basic helix-loop-helix protein 62; Short=AtbHLH62; Short=bHLH 62; AltName: Full=Transcription factor EN 85; AltName: Full=bHLH transcription factor bHLH062)
TRINITY_DN19693_c0_g1	0.113333	3.04333	3.36
TRINITY_DN19693_c1_g1	0	0.656667	0.563333
TRINITY_DN19697_c0_g1	0.403333	1.65	2.11				PF13041.3(PPR_2:PPR repeat family); PF01535.17(PPR:PPR repeat); PF12854.4(PPR_1:PPR repeat); PF13812.3(PPR_3:Pentatricopeptide repeat domain); PF17177.1(PPR_long:Pentacotripeptide-repeat region of PROPR)	GO:0004519(molecular_function:endonuclease activity); GO:0003723(molecular_function:RNA binding); GO:0008270(molecular_function:zinc ion binding); GO:1900865(biological_process:chloroplast RNA modification); GO:0009507(cellular_component:chloroplast); GO:0008270(molecular_function:zinc ion binding)	XP_021772037.1(pentatricopeptide repeat-containing protein DOT4, chloroplastic-like [Chenopodium quinoa])	gi|75206861|sp|Q9SN39.1|PP320_ARATH(RecName: Full=Pentatricopeptide repeat-containing protein DOT4, chloroplastic; AltName: Full=Protein DEFECTIVELY ORGANIZED TRIBUTARIES 4; AltName: Full=Protein FLAVODENTATA; Flags: Precursor)
TRINITY_DN19699_c0_g1	1.44667	12.5233	10.9333
TRINITY_DN19761_c0_g1	11.4767	41.23	48.9433	K14376	PAP	ko03015(mRNA surveillance pathway)		GO:0004652(molecular_function:polynucleotide adenylyltransferase activity); GO:0003723(molecular_function:RNA binding); GO:0031123(biological_process:RNA 3'-end processing); GO:0043631(biological_process:RNA polyadenylation); GO:0005634(cellular_component:nucleus)	XP_024020753.1(nuclear poly(A) polymerase 4 [Morus notabilis])	gi|75248505|sp|Q8VYW1.1|PAPS4_ARATH(RecName: Full=Nuclear poly(A) polymerase 4; Short=AtPAP(IV); Short=PAP(IV); Short=Poly(A) polymerase IV; Short=nPAP; AltName: Full=Polynucleotide adenylyltransferase 4)
TRINITY_DN19788_c0_g1	2.34667	92.3433	682.033						XP_021728213.1(uncharacterized protein LOC110695269 [Chenopodium quinoa])
TRINITY_DN19790_c0_g1	5.49667	17.8933	21.6133				PF10672.6(Methyltrans_SAM:S-adenosylmethionine-dependent methyltransferase)	GO:0008168(molecular_function:methyltransferase activity); GO:0003723(molecular_function:RNA binding); GO:0005886(cellular_component:plasma membrane); GO:0003723(molecular_function:RNA binding); GO:0008173(molecular_function:RNA methyltransferase activity); GO:0006396(biological_process:RNA processing); GO:0008168(molecular_function:methyltransferase activity); GO:0003723(molecular_function:RNA b…	XP_024156483.1(uncharacterized protein LOC112164506 isoform X1 [Rosa chinensis])	gi|224493201|sp|B4RRY8.1|RLMI_ALTMD(RecName: Full=Ribosomal RNA large subunit methyltransferase I; AltName: Full=23S rRNA m5C1962 methyltransferase; AltName: Full=rRNA (cytosine-C(5)-)-methyltransferase RlmI)
TRINITY_DN19793_c2_g1	0	2.22333	1.28333
TRINITY_DN19797_c0_g1	1.61333	7.02667	7.77	K14998	SURF1, SHY1		PF02104.12(SURF1:SURF1 family)	GO:0016021(cellular_component:integral component of membrane); GO:0005743(cellular_component:mitochondrial inner membrane)	XP_023768511.1(surfeit locus protein 1-like [Lactuca sativa])	gi|75203836|sp|Q9SE51.1|SURF1_ARATH(RecName: Full=Surfeit locus protein 1; Short=Surfeit 1; AltName: Full=Cytochrome c oxidase assembly protein SURF1; AltName: Full=Protein EMBRYO DEFECTIVE 3121; AltName: Full=Surfeit locus 1 cytochrome c oxidase biogenesis protein)
TRINITY_DN19799_c0_g1	0.71	3.04667	7.10667				PF00069.22(Pkinase:Protein kinase domain); PF07714.14(Pkinase_Tyr:Protein tyrosine kinase)		XP_021843827.1(receptor-like serine/threonine-protein kinase At1g78530 [Spinacia oleracea])	gi|75337872|sp|Q9SYM9.1|Y1853_ARATH(RecName: Full=Receptor-like serine/threonine-protein kinase At1g78530)
TRINITY_DN19809_c0_g1	0.283333	1.51	2.26333				PF08613.8(Cyclin:Cyclin); PF00134.20(Cyclin_N:Cyclin, N-terminal domain)	GO:0019901(molecular_function:protein kinase binding); GO:0000079(biological_process:regulation of cyclin-dependent protein serine/threonine kinase activity)	XP_010674760.1(PREDICTED: cyclin-P3-1 [Beta vulgaris subsp. vulgaris])	gi|75294990|sp|Q75HV0.1|CCP31_ORYSJ(RecName: Full=Cyclin-P3-1; Short=CycP3;1)
TRINITY_DN19814_c0_g1	5.1	19.7633	26.7633					GO:0016021(cellular_component:integral component of membrane)	XP_021651702.1(uncharacterized protein LOC110643564 [Hevea brasiliensis])
TRINITY_DN19826_c0_g1	16.25	338.293	575.823						XP_012069517.1(gibberellin-regulated protein 2 [Jatropha curcas])	gi|1169837|sp|P46687.1|GASA3_ARATH(RecName: Full=Gibberellin-regulated protein 3; AltName: Full=GAST1 protein homolog 3; Flags: Precursor)
TRINITY_DN19839_c0_g1	6.61333	60.3133	50.9633
TRINITY_DN19846_c0_g1	0.763333	3.86333	5.18667				PF01490.15(Aa_trans:Transmembrane amino acid transporter protein)	GO:0015171(molecular_function:amino acid transmembrane transporter activity); GO:0003333(biological_process:amino acid transmembrane transport); GO:0016021(cellular_component:integral component of membrane)	XP_021600534.1(lysine histidine transporter-like 8 [Manihot esculenta])	gi|75266609|sp|Q9SX98.1|LHTL8_ARATH(RecName: Full=Lysine histidine transporter-like 8; AltName: Full=Amino acid transporter-like protein 1)
TRINITY_DN19850_c0_g1	0	2.06333	1.38333	K15410	EEF1D		PF00736.16(EF1_GNE:EF-1 guanine nucleotide exchange domain); PF10587.6(EF-1_beta_acid:Eukaryotic elongation factor 1 beta central acidic region)	GO:0003746(molecular_function:translation elongation factor activity); GO:0005853(cellular_component:eukaryotic translation elongation factor 1 complex)	POE47559.1(elongation factor 1-beta [Quercus suber])	gi|257096637|sp|Q68FR9.2|EF1D_RAT(RecName: Full=Elongation factor 1-delta; Short=EF-1-delta)
TRINITY_DN19857_c0_g1	0.02	1.34667	0.816667
TRINITY_DN19860_c0_g2	0	1.09333	0.973333	K02896	RP-L24e, RPL24	ko03010(Ribosome)	PF01246.17(Ribosomal_L24e:Ribosomal protein L24e)		XP_013895035.1(hypothetical protein MNEG_11947 [Monoraphidium neglectum])	gi|52783334|sp|Q9VGN9.1|RLP24_DROME(RecName: Full=Probable ribosome biogenesis protein RLP24)
TRINITY_DN19864_c0_g1	1.64667	4.49667	10.15				PF05512.8(AWPM-19:AWPM-19-like family)	GO:0016021(cellular_component:integral component of membrane)	XP_021594581.1(uncharacterized protein LOC110601664 isoform X4 [Manihot esculenta])
TRINITY_DN19878_c0_g1	1.84	26.5933	39.3367					GO:0008270(molecular_function:zinc ion binding); GO:0005634(cellular_component:nucleus); GO:0008270(molecular_function:zinc ion binding); GO:0005634(cellular_component:nucleus); GO:0008270(molecular_function:zinc ion binding); GO:0005634(cellular_component:nucleus)	AHI45075.1(COL domain class transcription factor [Boehmeria nivea])	gi|17433084|sp|Q9SSE5.1|COL9_ARATH(RecName: Full=Zinc finger protein CONSTANS-LIKE 9)
TRINITY_DN19895_c0_g1	0.1	1.38	1.07667	K15777	DOPA	ko00965(Betalain biosynthesis)	PF02900.15(LigB:Catalytic LigB subunit of aromatic ring-opening dioxygenase)	GO:0051213(molecular_function:dioxygenase activity); GO:0008198(molecular_function:ferrous iron binding); GO:0016701(molecular_function:oxidoreductase activity, acting on single donors with incorporation of molecular oxygen); GO:0008270(molecular_function:zinc ion binding); GO:0006725(biological_process:cellular aromatic compound metabolic process); GO:0051213(molecular_function:dioxygenase activ…	OMO90352.1(Extradiol ring-cleavage dioxygenase, class III enzyme, subunit B [Corchorus capsularis])	gi|75275898|sp|Q70FG7.1|DODA_BETVU(RecName: Full=4,5-DOPA dioxygenase extradiol)
TRINITY_DN19924_c0_g1	0.406667	1.30667	1.57333	K14490	AHP	ko04075(Plant hormone signal transduction)		GO:0009927(molecular_function:histidine phosphotransfer kinase activity); GO:0009736(biological_process:cytokinin-activated signaling pathway); GO:0000160(biological_process:phosphorelay signal transduction system); GO:0005737(cellular_component:cytoplasm); GO:0005634(cellular_component:nucleus)	XP_021749805.1(histidine-containing phosphotransfer protein 4-like isoform X2 [Chenopodium quinoa])	gi|928589366|sp|Q0JJE3.2|PHP1_ORYSJ(RecName: Full=Pseudo histidine-containing phosphotransfer protein 1; AltName: Full=OsHpt1)
TRINITY_DN19932_c0_g1	1.24667	4.34	5.75667						XP_006430769.1(uncharacterized protein LOC18039680 [Citrus clementina])
TRINITY_DN19935_c0_g1	0.07	2.35333	1.44	K02127	ATPeF0B, ATP5F1, ATP4	ko00190(Oxidative phosphorylation)	PF05405.11(Mt_ATP-synt_B:Mitochondrial ATP synthase B chain precursor (ATP-synt_B))			gi|12644469|sp|Q94516.2|AT5F1_DROME(RecName: Full=ATP synthase subunit b, mitochondrial; Short=ATPase subunit b; AltName: Full=FO-ATP synthase subunit b; Flags: Precursor)
TRINITY_DN20004_c0_g1	0.16	0.926667	1.21333				PF00999.18(Na_H_Exchanger:Sodium/hydrogen exchanger family)	GO:0015299(molecular_function:solute:proton antiporter activity); GO:0016021(cellular_component:integral component of membrane)	XP_007210366.1(cation/H(+) antiporter 18 [Prunus persica])	gi|75309041|sp|Q9FFR9.1|CHX18_ARATH(RecName: Full=Cation/H(+) antiporter 18; AltName: Full=Protein CATION/H+ EXCHANGER 18; Short=AtCHX18)
TRINITY_DN20007_c0_g1	2.24333	5.43	5.21				PF01535.17(PPR:PPR repeat); PF13041.3(PPR_2:PPR repeat family); PF12854.4(PPR_1:PPR repeat); PF13812.3(PPR_3:Pentatricopeptide repeat domain); PF17177.1(PPR_long:Pentacotripeptide-repeat region of PROPR)	GO:0004519(molecular_function:endonuclease activity); GO:0003723(molecular_function:RNA binding); GO:0009451(biological_process:RNA modification); GO:0043231(cellular_component:intracellular membrane-bounded organelle)	XP_002266689.1(PREDICTED: pentatricopeptide repeat-containing protein At2g34400 [Vitis vinifera])	gi|218546770|sp|O64705.2|PP184_ARATH(RecName: Full=Pentatricopeptide repeat-containing protein At2g34400)
TRINITY_DN20009_c0_g1	0.0933333	0.64	1.35	K05909	E1.10.3.2		PF00394.19(Cu-oxidase:Multicopper oxidase); PF07732.12(Cu-oxidase_3:Multicopper oxidase); PF07731.11(Cu-oxidase_2:Multicopper oxidase)	GO:0005507(molecular_function:copper ion binding); GO:0052716(molecular_function:hydroquinone:oxygen oxidoreductase activity); GO:0016722(molecular_function:oxidoreductase activity, oxidizing metal ions); GO:0046274(biological_process:lignin catabolic process); GO:0048046(cellular_component:apoplast); GO:0005507(molecular_function:copper ion binding); GO:0052716(molecular_function:hydroquinone:ox…	XP_002317505.2(laccase-17 [Populus trichocarpa])	gi|75333948|sp|Q9FJD5.1|LAC17_ARATH(RecName: Full=Laccase-17; AltName: Full=Benzenediol:oxygen oxidoreductase 17; AltName: Full=Diphenol oxidase 17; AltName: Full=Urishiol oxidase 17; Flags: Precursor)
TRINITY_DN20025_c0_g1	0.633333	5.47	9.11333	K02991	RP-S6e, RPS6	ko03010(Ribosome)		GO:0003735(molecular_function:structural constituent of ribosome); GO:0006412(biological_process:translation); GO:0005840(cellular_component:ribosome); GO:0003735(molecular_function:structural constituent of ribosome); GO:0006412(biological_process:translation); GO:0005840(cellular_component:ribosome); GO:0003735(molecular_function:structural constituent of ribosome); GO:0006412(biological_proces…	NP_001288590.1(40S ribosomal protein S6-like [Zea mays])	gi|2507328|sp|P29345.2|RS6_TOBAC(RecName: Full=40S ribosomal protein S6)
TRINITY_DN20028_c0_g1	12.1967	47.98	63.6967				PF07731.11(Cu-oxidase_2:Multicopper oxidase)	GO:0005507(molecular_function:copper ion binding); GO:0016491(molecular_function:oxidoreductase activity); GO:0005507(molecular_function:copper ion binding); GO:0016491(molecular_function:oxidoreductase activity)	CDP09915.1(unnamed protein product [Coffea canephora])	gi|38258655|sp|Q9SU40.1|SKU5_ARATH(RecName: Full=Monocopper oxidase-like protein SKU5; AltName: Full=Skewed roots; Flags: Precursor)
TRINITY_DN20067_c0_g2	15.5433	49.1767	51.7767	K13337	PEX19	ko04146(Peroxisome)	PF04614.9(Pex19:Pex19 protein family)	GO:0005777(cellular_component:peroxisome); GO:0005777(cellular_component:peroxisome)	EOY24341.1(Peroxin 19-2 [Theobroma cacao])	gi|75313803|sp|Q9SRQ3.1|PE191_ARATH(RecName: Full=Peroxisome biogenesis protein 19-1; AltName: Full=Peroxin-19-1; Short=AtPEX19-1; AltName: Full=Peroxisomal membrane protein import receptor PEX19-1; Flags: Precursor)
TRINITY_DN20077_c0_g3	7.21667	24.9467	26.1167						XP_022874914.1(uncharacterized protein LOC111393555 [Olea europaea var. sylvestris])
TRINITY_DN20093_c0_g1	6.50667	18.3033	21.15						XP_023928368.1(CRAL-TRIO domain-containing protein YKL091C [Quercus suber])	gi|549705|sp|P33324.2|YKJ1_YEAST(RecName: Full=CRAL-TRIO domain-containing protein YKL091C)
TRINITY_DN20097_c0_g1	1.91667	19.1067	19.9267
TRINITY_DN20100_c0_g1	20.9833	102.753	87.2833				PF00187.16(Chitin_bind_1:Chitin recognition protein)	GO:0008061(molecular_function:chitin binding)	XP_015159489.1(PREDICTED: chitin-binding lectin 1-like isoform X2 [Solanum tuberosum])
TRINITY_DN20102_c0_g1	0.63	2.12333	2.19	K11426	SMYD		PF00856.25(SET:SET domain); PF04570.11(zf-FLZ:zinc-finger of the FCS-type, C2-C2)		XP_008365789.1(PREDICTED: histone-lysine N-methyltransferase ATXR4-like [Malus domestica])	gi|229488103|sp|Q9FG08.2|ATXR4_ARATH(RecName: Full=Histone-lysine N-methyltransferase ATXR4; AltName: Full=Protein SET DOMAIN GROUP 38; AltName: Full=Trithorax-related protein 4; Short=TRX-related protein 4; Flags: Precursor)
TRINITY_DN20107_c0_g1	6.64333	37.5	50.42				PF00668.17(Condensation:Condensation domain); PF07247.9(AATase:Alcohol acetyltransferase)		XP_021766535.1(uncharacterized protein LOC110730991 [Chenopodium quinoa])
TRINITY_DN20153_c0_g1	0.47	3.47333	5.89667
TRINITY_DN2018_c0_g1	0	0.47	0.35	K10352	MYH		PF01576.16(Myosin_tail_1:Myosin tail)			gi|51338816|sp|Q99323.2|MYSN_DROME(RecName: Full=Myosin heavy chain, non-muscle; AltName: Full=Myosin II; AltName: Full=Non-muscle MHC; AltName: Full=Zipper protein)
TRINITY_DN20202_c0_g1	0.176667	9.03667	5.17667	K02940	RP-L9e, RPL9	ko03010(Ribosome)	PF00347.20(Ribosomal_L6:Ribosomal protein L6)	GO:0019843(molecular_function:rRNA binding); GO:0003735(molecular_function:structural constituent of ribosome); GO:0006412(biological_process:translation); GO:0005840(cellular_component:ribosome)	XP_021627215.1(60S ribosomal protein L9 [Manihot esculenta])	gi|21759393|sp|Q963B7.1|RL9_SPOFR(RecName: Full=60S ribosomal protein L9)
TRINITY_DN20270_c0_g1	1.45667	13.0367	18.5833				PF04043.12(PMEI:Plant invertase/pectin methylesterase inhibitor)		XP_024464304.1(asparagine-rich protein [Populus trichocarpa])
TRINITY_DN20278_c0_g1	27.9367	121.013	198.927
TRINITY_DN20281_c0_g1	21.41	64.8067	75.35				PF04770.9(ZF-HD_dimer:ZF-HD protein dimerisation region)		XP_004304301.1(PREDICTED: zinc-finger homeodomain protein 9 [Fragaria vesca subsp. vesca])	gi|75335613|sp|Q9LXG0.1|ZHD8_ARATH(RecName: Full=Zinc-finger homeodomain protein 8; Short=AtZHD8; AltName: Full=Homeobox protein 30; Short=AtHB-30; AltName: Full=Zinc finger homeodomain transcriptional factor ZFHD3)
TRINITY_DN20284_c0_g1	0.656667	2.10333	2.43667				PF13041.3(PPR_2:PPR repeat family); PF12854.4(PPR_1:PPR repeat); PF01535.17(PPR:PPR repeat); PF13812.3(PPR_3:Pentatricopeptide repeat domain); PF17177.1(PPR_long:Pentacotripeptide-repeat region of PROPR); PF10037.6(MRP-S27:Mitochondrial 28S ribosomal protein S27)		XP_024165730.1(pentatricopeptide repeat-containing protein At3g22470, mitochondrial-like [Rosa chinensis])	gi|60390261|sp|Q76C99.1|RF1_ORYSI(RecName: Full=Protein Rf1, mitochondrial; AltName: Full=Fertility restorer; AltName: Full=Protein PPR; AltName: Full=Restorer for CMS; Flags: Precursor)
TRINITY_DN20293_c0_g1	1.26333	7.53667	9.39667	K19861	BEBT, AMAT		PF02458.12(Transferase:Transferase family)	GO:0016747(molecular_function:transferase activity, transferring acyl groups other than amino-acyl groups)	XP_022719914.1(benzyl alcohol O-benzoyltransferase-like [Durio zibethinus])	gi|75150383|sp|Q8GT20.1|BEBT_TOBAC(RecName: Full=Benzyl alcohol O-benzoyltransferase; AltName: Full=Benzoyl coenzyme A:benzyl alcohol benzoyl transferase)
TRINITY_DN20323_c0_g1	0	0.303333	0.266667				PF10591.6(SPARC_Ca_bdg:Secreted protein acidic and rich in cysteine Ca binding region); PF00086.15(Thyroglobulin_1:Thyroglobulin type-1 repeat); PF00036.29(EF-hand_1:EF hand); PF07648.12(Kazal_2:Kazal-type serine protease inhibitor domain)			gi|24418721|sp|Q9ER58.1|TICN2_MOUSE(RecName: Full=Testican-2; AltName: Full=SPARC/osteonectin, CWCV, and Kazal-like domains proteoglycan 2; Flags: Precursor)
TRINITY_DN20335_c0_g1	0.146667	1.09333	0.986667				PF13041.3(PPR_2:PPR repeat family); PF12854.4(PPR_1:PPR repeat); PF01535.17(PPR:PPR repeat); PF13812.3(PPR_3:Pentatricopeptide repeat domain); PF17177.1(PPR_long:Pentacotripeptide-repeat region of PROPR)		XP_010685775.1(PREDICTED: putative pentatricopeptide repeat-containing protein At1g53330 [Beta vulgaris subsp. vulgaris])	gi|75192173|sp|Q9MAG8.1|PPR79_ARATH(RecName: Full=Putative pentatricopeptide repeat-containing protein At1g53330)
TRINITY_DN20338_c0_g2	3	9.65667	12.6167				PF01535.17(PPR:PPR repeat); PF13812.3(PPR_3:Pentatricopeptide repeat domain); PF13041.3(PPR_2:PPR repeat family); PF17177.1(PPR_long:Pentacotripeptide-repeat region of PROPR)		XP_012082555.1(pentatricopeptide repeat-containing protein At1g80270, mitochondrial [Jatropha curcas])	gi|75262222|sp|Q9C977.1|PP135_ARATH(RecName: Full=Pentatricopeptide repeat-containing protein At1g80270, mitochondrial; Flags: Precursor)
TRINITY_DN20375_c0_g1	5.29667	16.87	25.3767	K01246	tag	ko03410(Base excision repair)	PF03352.10(Adenine_glyco:Methyladenine glycosylase)	GO:0008725(molecular_function:DNA-3-methyladenine glycosylase activity); GO:0006284(biological_process:base-excision repair); GO:0008725(molecular_function:DNA-3-methyladenine glycosylase activity); GO:0006284(biological_process:base-excision repair); GO:0008725(molecular_function:DNA-3-methyladenine glycosylase activity); GO:0006284(biological_process:base-excision repair)	XP_015932523.1(uncharacterized protein LOC107458830 [Arachis duranensis])	gi|112785|sp|P05100.1|3MG1_ECOLI(RecName: Full=DNA-3-methyladenine glycosylase 1; AltName: Full=3-methyladenine-DNA glycosylase I, constitutive; Short=TAG I; AltName: Full=DNA-3-methyladenine glycosidase I; AltName: Full=DNA-3-methyladenine glycosylase I)
TRINITY_DN20383_c0_g1	0.0566667	2.3	2.66667
TRINITY_DN20388_c0_g1	10.2367	47.0333	171.75				PF00657.19(Lipase_GDSL:GDSL-like Lipase/Acylhydrolase)	GO:0016788(molecular_function:hydrolase activity, acting on ester bonds); GO:0004806(molecular_function:triglyceride lipase activity)	XP_010100103.1(GDSL esterase/lipase At1g33811 [Morus notabilis])	gi|75153901|sp|Q8L5Z1.1|GDL17_ARATH(RecName: Full=GDSL esterase/lipase At1g33811; AltName: Full=Extracellular lipase At1g33811; Flags: Precursor)
TRINITY_DN20409_c0_g1	9.14	39.8867	51.9233	K00286	proC	ko00330(Arginine and proline metabolism)	PF14748.3(P5CR_dimer:Pyrroline-5-carboxylate reductase dimerisation); PF03807.14(F420_oxidored:NADP oxidoreductase coenzyme F420-dependent); PF03446.12(NAD_binding_2:NAD binding domain of 6-phosphogluconate dehydrogenase)	GO:0004735(molecular_function:pyrroline-5-carboxylate reductase activity); GO:0055129(biological_process:L-proline biosynthetic process); GO:0004735(molecular_function:pyrroline-5-carboxylate reductase activity); GO:0055129(biological_process:L-proline biosynthetic process)	XP_021838753.1(pyrroline-5-carboxylate reductase [Spinacia oleracea])	gi|3024430|sp|O04016.1|P5CR_ACTCH(RecName: Full=Pyrroline-5-carboxylate reductase; Short=P5C reductase; Short=P5CR)
TRINITY_DN20416_c0_g1	0.15	0.896667	1.07					GO:0003676(molecular_function:nucleic acid binding)	KMT04398.1(hypothetical protein BVRB_8g184690 [Beta vulgaris subsp. vulgaris])
TRINITY_DN20505_c0_g1	1.43333	6.95667	14.79
TRINITY_DN20518_c0_g1	5.65667	16.4867	26.48						XP_022744084.1(protein WVD2-like 1 [Durio zibethinus])	gi|75167741|sp|Q9ASW8.1|WDL2_ARATH(RecName: Full=Protein WVD2-like 2)
TRINITY_DN20550_c0_g1	0.6	2.82333	3.18333				PF05003.9(DUF668:Protein of unknown function (DUF668)); PF11961.5(DUF3475:Domain of unknown function (DUF3475))		XP_021730441.1(uncharacterized protein LOC110697367 [Chenopodium quinoa])
TRINITY_DN20597_c0_g1	1.91333	5.87	7.52	K08744	CRLS	ko00564(Glycerophospholipid metabolism)	PF01066.18(CDP-OH_P_transf:CDP-alcohol phosphatidyltransferase)	GO:0016780(molecular_function:phosphotransferase activity, for other substituted phosphate groups); GO:0008654(biological_process:phospholipid biosynthetic process); GO:0016021(cellular_component:integral component of membrane)	XP_010665555.1(PREDICTED: cardiolipin synthase (CMP-forming), mitochondrial [Beta vulgaris subsp. vulgaris])	gi|75249440|sp|Q93YW7.1|CLS_ARATH(RecName: Full=Cardiolipin synthase (CMP-forming), mitochondrial; Short=CLS; AltName: Full=Phosphatidylglycerophosphate synthase 3; Short=PGP synthase 3; Flags: Precursor)
TRINITY_DN20600_c0_g1	3.43	11.1533	19.1167				PF00641.15(zf-RanBP:Zn-finger in Ran binding protein and others)	GO:0046872(molecular_function:metal ion binding); GO:0046872(molecular_function:metal ion binding); GO:0046872(molecular_function:metal ion binding); GO:0046872(molecular_function:metal ion binding)	GAV82178.1(zf-RanBP domain-containing protein [Cephalotus follicularis])
TRINITY_DN20604_c0_g1	2.03	6	6.89						XP_009618751.1(PREDICTED: uncharacterized protein LOC104110895 [Nicotiana tomentosiformis])
TRINITY_DN20616_c0_g1	0.0433333	2.50667	1.52	K02152	ATPeV1G, ATP6G	ko04145(Phagosome); ko00190(Oxidative phosphorylation)	PF03179.12(V-ATPase_G:Vacuolar (H+)-ATPase G subunit)	GO:0042626(molecular_function:ATPase activity, coupled to transmembrane movement of substances); GO:1902600(biological_process:hydrogen ion transmembrane transport); GO:0016471(cellular_component:vacuolar proton-transporting V-type ATPase complex); GO:0042626(molecular_function:ATPase activity, coupled to transmembrane movement of substances); GO:1902600(biological_process:hydrogen ion transmembr…	AFK43871.1(unknown [Lotus japonicus])	gi|2493139|sp|Q25532.1|VATG_MANSE(RecName: Full=V-type proton ATPase subunit G; Short=V-ATPase subunit G; AltName: Full=V-ATPase 13 kDa subunit; AltName: Full=Vacuolar proton pump subunit G)
TRINITY_DN20635_c0_g1	28.2433	85.6333	105.577				PF14368.3(LTP_2:Probable lipid transfer); PF00234.19(Tryp_alpha_amyl:Protease inhibitor/seed storage/LTP family)	GO:0008289(molecular_function:lipid binding); GO:0006869(biological_process:lipid transport); GO:0008289(molecular_function:lipid binding); GO:0006869(biological_process:lipid transport); GO:0016021(cellular_component:integral component of membrane); GO:0008289(molecular_function:lipid binding); GO:0006869(biological_process:lipid transport); GO:0008289(molecular_function:lipid binding); GO:00068…	CDO97471.1(unnamed protein product [Coffea canephora])	gi|75161488|sp|Q8VYI9.1|NLTL5_ARATH(RecName: Full=Non-specific lipid-transfer protein-like protein At5g64080; Flags: Precursor)
TRINITY_DN20637_c0_g1	1.01333	2.75	3.29333				PF01490.15(Aa_trans:Transmembrane amino acid transporter protein)	GO:0016021(cellular_component:integral component of membrane)	XP_022761051.1(amino acid transporter AVT1H-like [Durio zibethinus])	gi|1353046|sp|P47082.1|AVT1_YEAST(RecName: Full=Vacuolar amino acid transporter 1)
TRINITY_DN20638_c0_g1	9.09667	34.85	36.69					GO:0016491(molecular_function:oxidoreductase activity)	XP_012068670.1(NADPH:quinone oxidoreductase [Jatropha curcas])	gi|75273736|sp|Q9LK88.1|NQR_ARATH(RecName: Full=NADPH:quinone oxidoreductase)
TRINITY_DN20675_c0_g1	36.3367	135.253	157.87						XP_017422583.1(PREDICTED: uncharacterized protein LOC108332010 [Vigna angularis])
TRINITY_DN20678_c0_g1	0	3.91667	2.08
TRINITY_DN20703_c0_g1	0	1.34	0.876667				PF00076.19(RRM_1:RNA recognition motif. (a.k.a. RRM, RBD, or RNP domain))	GO:0003723(molecular_function:RNA binding)	POE85088.1(putative rna-binding protein sce3 [Quercus suber])	gi|18276665|sp|Q15056.5|IF4H_HUMAN(RecName: Full=Eukaryotic translation initiation factor 4H; Short=eIF-4H; AltName: Full=Williams-Beuren syndrome chromosomal region 1 protein)
TRINITY_DN20714_c0_g1	0.306667	10.5167	6.1	K02920	RP-L36e, RPL36	ko03010(Ribosome)	PF01158.15(Ribosomal_L36e:Ribosomal protein L36e)	GO:0003735(molecular_function:structural constituent of ribosome); GO:0006412(biological_process:translation); GO:0005840(cellular_component:ribosome); GO:0003735(molecular_function:structural constituent of ribosome); GO:0006412(biological_process:translation); GO:0005840(cellular_component:ribosome); GO:0003735(molecular_function:structural constituent of ribosome); GO:0006412(biological_proces…	XP_002953563.1(component of cytosolic 80S ribosome and 60S large subunit [Volvox carteri f. nagariensis])	gi|1350732|sp|P49630.1|RL36_DROME(RecName: Full=60S ribosomal protein L36; AltName: Full=Protein minute(1)1B)
TRINITY_DN20719_c1_g1	0	5.46333	10.3367
TRINITY_DN20731_c0_g2	0.626667	3.79333	4.44667
TRINITY_DN20751_c0_g1	1.06667	3.58667	5.05667	K04733	IRAK4		PF07714.14(Pkinase_Tyr:Protein tyrosine kinase); PF00069.22(Pkinase:Protein kinase domain)	GO:0005524(molecular_function:ATP binding); GO:0004672(molecular_function:protein kinase activity); GO:0005524(molecular_function:ATP binding); GO:0004674(molecular_function:protein serine/threonine kinase activity); GO:0005524(molecular_function:ATP binding); GO:0004674(molecular_function:protein serine/threonine kinase activity)	PNT31339.1(hypothetical protein POPTR_006G128500v3 [Populus trichocarpa])	gi|302425179|sp|P85193.1|PK01_HELAN(RecName: Full=Putative serine/threonine-protein kinase)
TRINITY_DN20762_c0_g2	2.39	13.7133	14.8433	K11251	H2A		PF00125.21(Histone:Core histone H2A/H2B/H3/H4); PF16211.2(Histone_H2A_C:C-terminus of histone H2A); PF00808.20(CBFD_NFYB_HMF:Histone-like transcription factor (CBF/NF-Y) and archaeal histone)	GO:0003677(molecular_function:DNA binding); GO:0046982(molecular_function:protein heterodimerization activity); GO:0042742(biological_process:defense response to bacterium); GO:0009266(biological_process:response to temperature stimulus); GO:0000786(cellular_component:nucleosome); GO:0005634(cellular_component:nucleus); GO:0005773(cellular_component:vacuole)	XP_021731907.1(probable histone H2A variant 3 [Chenopodium quinoa])	gi|75297915|sp|Q84MP7.1|H2AV3_ORYSJ(RecName: Full=Probable histone H2A variant 3)
TRINITY_DN20796_c0_g1	0.45	4.46333	8.41333	K17279	REEP5_6		PF03134.16(TB2_DP1_HVA22:TB2/DP1, HVA22 family)	GO:0016021(cellular_component:integral component of membrane)	XP_004143182.1(PREDICTED: HVA22-like protein f [Cucumis sativus])	gi|57012578|sp|Q682H0.1|HA22F_ARATH(RecName: Full=HVA22-like protein f; Short=AtHVA22f)
TRINITY_DN20797_c0_g1	0.0133333	0.883333	0.483333	K03953	NDUFA9	ko00190(Oxidative phosphorylation)	PF01370.18(Epimerase:NAD dependent epimerase/dehydratase family); PF13460.3(NAD_binding_10:NAD(P)H-binding); PF04321.14(RmlD_sub_bind:RmlD substrate binding domain); PF01073.16(3Beta_HSD:3-beta hydroxysteroid dehydrogenase/isomerase family); PF05368.10(NmrA:NmrA-like family)	GO:0050662(molecular_function:coenzyme binding); GO:0003954(molecular_function:NADH dehydrogenase activity); GO:1901006(biological_process:ubiquinone-6 biosynthetic process); GO:0003954(molecular_function:NADH dehydrogenase activity); GO:1901006(biological_process:ubiquinone-6 biosynthetic process)	XP_002453037.1(NADH dehydrogenase [ubiquinone] 1 alpha subcomplex subunit 9, mitochondrial [Sorghum bicolor])	gi|2833280|sp|Q16795.2|NDUA9_HUMAN(RecName: Full=NADH dehydrogenase [ubiquinone] 1 alpha subcomplex subunit 9, mitochondrial; AltName: Full=Complex I-39kD; Short=CI-39kD; AltName: Full=NADH-ubiquinone oxidoreductase 39 kDa subunit; Flags: Precursor)
TRINITY_DN20831_c0_g1	0.893333	3.19333	5.14				PF12796.4(Ank_2:Ankyrin repeats (3 copies)); PF13637.3(Ank_4:Ankyrin repeats (many copies)); PF13857.3(Ank_5:Ankyrin repeats (many copies)); PF13606.3(Ank_3:Ankyrin repeat); PF00023.27(Ank:Ankyrin repeat)		XP_021631922.1(uncharacterized protein LOC110629323 [Manihot esculenta])	gi|75289839|sp|Q6AWW5.1|Y5262_ARATH(RecName: Full=Ankyrin repeat-containing protein At5g02620)
TRINITY_DN20849_c0_g1	0.33	1.16333	1.44				PF13041.3(PPR_2:PPR repeat family); PF01535.17(PPR:PPR repeat); PF13812.3(PPR_3:Pentatricopeptide repeat domain); PF12854.4(PPR_1:PPR repeat)	GO:0004519(molecular_function:endonuclease activity); GO:0003723(molecular_function:RNA binding); GO:0009451(biological_process:RNA modification); GO:0043231(cellular_component:intracellular membrane-bounded organelle)	CBI37886.3(unnamed protein product, partial [Vitis vinifera])	gi|223635639|sp|Q9SVP7.2|PP307_ARATH(RecName: Full=Pentatricopeptide repeat-containing protein At4g13650)
TRINITY_DN20882_c0_g2	18.2733	61.1	74.44	K19033	PSRP4		PF17067.2(RPS31:Ribosomal protein S31e); PF17070.2(Thx:30S ribosomal protein Thx)	GO:0005840(cellular_component:ribosome); GO:0005840(cellular_component:ribosome)	XP_010690754.1(PREDICTED: 30S ribosomal protein S31, mitochondrial [Beta vulgaris subsp. vulgaris])	gi|109940153|sp|P47909.2|RT31_ORYSJ(RecName: Full=30S ribosomal protein S31, mitochondrial; Flags: Precursor)
TRINITY_DN20887_c0_g1	0	0.833333	0.803333	K00797	speE, SRM	ko00270(Cysteine and methionine metabolism); ko00480(Glutathione metabolism); ko00330(Arginine and proline metabolism); ko00410(beta-Alanine metabolism)	PF01564.14(Spermine_synth:Spermine/spermidine synthase); PF13649.3(Methyltransf_25:Methyltransferase domain)	GO:0016740(molecular_function:transferase activity); GO:0006596(biological_process:polyamine biosynthetic process); GO:0016740(molecular_function:transferase activity); GO:0006596(biological_process:polyamine biosynthetic process); GO:0004766(molecular_function:spermidine synthase activity); GO:0006596(biological_process:polyamine biosynthetic process)	XP_014506584.1(spermidine synthase [Vigna radiata var. radiata])	gi|6094330|sp|O48659.1|SPD2_HYONI(RecName: Full=Spermidine synthase 2; Short=SPDSY 2; AltName: Full=Putrescine aminopropyltransferase 2)
TRINITY_DN20891_c0_g1	0.00666667	0.45	0.51
TRINITY_DN20913_c0_g1	0.283333	1.45	2.02333					GO:0046983(molecular_function:protein dimerization activity); GO:0046983(molecular_function:protein dimerization activity); GO:0046983(molecular_function:protein dimerization activity); GO:0046983(molecular_function:protein dimerization activity)	XP_019052906.1(PREDICTED: transcription factor LHW-like isoform X3 [Nelumbo nucifera])	gi|75315315|sp|Q9XIN0.1|LHW_ARATH(RecName: Full=Transcription factor LHW; AltName: Full=BHLH transcription factor delta; Short=bHLH delta; AltName: Full=Basic helix-loop-helix protein 156; Short=AtbHLH156; Short=bHLH 156; AltName: Full=Protein LONESOME HIGHWAY; AltName: Full=bHLH transcription factor bHLH156)
TRINITY_DN2092_c0_g1	0.0566667	2.37333	1.71333
TRINITY_DN20932_c0_g1	2.69667	11.2	13.18					GO:0016021(cellular_component:integral component of membrane); GO:0016021(cellular_component:integral component of membrane); GO:0016021(cellular_component:integral component of membrane); GO:0016021(cellular_component:integral component of membrane)	OVA00287.1(hypothetical protein BVC80_1495g77 [Macleaya cordata])
TRINITY_DN20943_c0_g1	20.5	71.4233	76.8567				PF01329.16(Pterin_4a:Pterin 4 alpha carbinolamine dehydratase)		XP_021771960.1(uncharacterized protein LOC110736114 [Chenopodium quinoa])
TRINITY_DN20947_c0_g1	2.03333	6.03667	9.29667	K04506	SIAH1	ko04120(Ubiquitin mediated proteolysis)	PF03145.13(Sina:Seven in absentia protein family); PF06905.10(FAIM1:Fas apoptotic inhibitory molecule (FAIM1))	GO:0008270(molecular_function:zinc ion binding); GO:0007275(biological_process:multicellular organism development); GO:0016567(biological_process:protein ubiquitination); GO:0006511(biological_process:ubiquitin-dependent protein catabolic process); GO:0005634(cellular_component:nucleus); GO:0008270(molecular_function:zinc ion binding); GO:0007275(biological_process:multicellular organism developm…	OVA00958.1(zinc finger protein [Macleaya cordata])	gi|46577512|sp|Q8S3N1.2|SINA5_ARATH(RecName: Full=E3 ubiquitin-protein ligase SINAT5; AltName: Full=Seven in absentia homolog 5)
TRINITY_DN20955_c0_g1	0.806667	4.47333	10.1433
TRINITY_DN20959_c1_g2	1.04	3.34	4.47				PF00226.28(DnaJ:DnaJ domain)		XP_021860772.1(uncharacterized protein LOC110799810 [Spinacia oleracea])
TRINITY_DN20975_c0_g1	4.43	15.15	33.6867				PF03479.12(DUF296:Domain of unknown function (DUF296))	GO:0003680(molecular_function:AT DNA binding); GO:0003700(molecular_function:transcription factor activity, sequence-specific DNA binding); GO:0006351(biological_process:transcription, DNA-templated); GO:0016021(cellular_component:integral component of membrane); GO:0005634(cellular_component:nucleus); GO:0003680(molecular_function:AT DNA binding); GO:0003700(molecular_function:transcription fact…	OMO57641.1(hypothetical protein COLO4_35218 [Corchorus olitorius])	gi|75264222|sp|Q9LTA2.1|AHL17_ARATH(RecName: Full=AT-hook motif nuclear-localized protein 17)
TRINITY_DN20978_c0_g1	1.31667	13.39	14.2533				PF00010.23(HLH:Helix-loop-helix DNA-binding domain)	GO:0003677(molecular_function:DNA binding); GO:0046983(molecular_function:protein dimerization activity); GO:0006357(biological_process:regulation of transcription from RNA polymerase II promoter)	XP_010108177.1(transcription factor bHLH162 [Morus notabilis])
TRINITY_DN20981_c0_g1	0	0.46	0.406667				PF03417.13(AAT:Acyl-coenzyme A:6-aminopenicillanic acid acyl-transferase)		GAQ77712.1(hypothetical protein KFL_000020730 [Klebsormidium nitens])
TRINITY_DN20985_c0_g1	0.0466667	0.776667	0.986667				PF13639.3(zf-RING_2:Ring finger domain); PF12678.4(zf-rbx1:RING-H2 zinc finger domain); PF13923.3(zf-C3HC4_2:Zinc finger, C3HC4 type (RING finger)); PF00097.22(zf-C3HC4:Zinc finger, C3HC4 type (RING finger)); PF12861.4(zf-ANAPC11:Anaphase-promoting complex subunit 11 RING-H2 finger); PF14634.3(zf-RING_5:zinc-RING finger domain); PF13445.3(zf-RING_UBOX:RING-type zinc-finger); PF13920.3(zf-C3HC4_3:…		XP_021839255.1(E3 ubiquitin-protein ligase RNF126-B-like [Spinacia oleracea])	gi|75301658|sp|Q8LPN7.1|RNG1L_ARATH(RecName: Full=E3 ubiquitin-protein ligase RING1-like; AltName: Full=RING finger protein 1)
TRINITY_DN20991_c0_g1	0.0166667	0.323333	0.3	K16726	ANKRD17, MASK		PF00013.26(KH_1:KH domain)			gi|160019013|sp|O75179.3|ANR17_HUMAN(RecName: Full=Ankyrin repeat domain-containing protein 17; AltName: Full=Gene trap ankyrin repeat protein; AltName: Full=Serologically defined breast cancer antigen NY-BR-16)
TRINITY_DN21003_c0_g1	0.696667	9.15667	6.35667
TRINITY_DN21019_c0_g1	0.346667	2.59	3.14333				PF01535.17(PPR:PPR repeat); PF13041.3(PPR_2:PPR repeat family); PF12854.4(PPR_1:PPR repeat); PF13812.3(PPR_3:Pentatricopeptide repeat domain); PF17177.1(PPR_long:Pentacotripeptide-repeat region of PROPR)	GO:0004519(molecular_function:endonuclease activity); GO:0003723(molecular_function:RNA binding); GO:0008270(molecular_function:zinc ion binding); GO:0009451(biological_process:RNA modification); GO:0043231(cellular_component:intracellular membrane-bounded organelle); GO:0008270(molecular_function:zinc ion binding); GO:0008270(molecular_function:zinc ion binding)	XP_010655932.1(PREDICTED: pentatricopeptide repeat-containing protein At1g08070, chloroplastic [Vitis vinifera])	gi|75273910|sp|Q9LS72.1|PP261_ARATH(RecName: Full=Pentatricopeptide repeat-containing protein At3g29230)
TRINITY_DN21020_c0_g1	1.19667	5.94667	5.38333				PF04844.10(Ovate:Transcriptional repressor, ovate)		XP_010651852.1(PREDICTED: transcription repressor OFP6 [Vitis vinifera])	gi|122214728|sp|Q3EAL1.1|OFP6_ARATH(RecName: Full=Transcription repressor OFP6; AltName: Full=Ovate family protein 6; Short=AtOFP6)
TRINITY_DN21024_c0_g1	0.0633333	5.62	3.05
TRINITY_DN21029_c0_g1	0.563333	2.75	3.06				PF01657.14(Stress-antifung:Salt stress response/antifungal)	GO:0016021(cellular_component:integral component of membrane)	PSS26778.1(Cysteine-rich repeat secretory protein like [Actinidia chinensis var. chinensis])	gi|122242482|sp|Q0WPN8.1|CRR60_ARATH(RecName: Full=Cysteine-rich repeat secretory protein 60; AltName: Full=Plasmodesmata-located protein 7; Short=PDLP7; Flags: Precursor)
TRINITY_DN21045_c0_g1	0.323333	1.77667	1.79667				PF13041.3(PPR_2:PPR repeat family); PF12854.4(PPR_1:PPR repeat); PF01535.17(PPR:PPR repeat); PF13812.3(PPR_3:Pentatricopeptide repeat domain); PF17177.1(PPR_long:Pentacotripeptide-repeat region of PROPR)		XP_010686919.1(PREDICTED: pentatricopeptide repeat-containing protein At1g55890, mitochondrial [Beta vulgaris subsp. vulgaris])	gi|75174230|sp|Q9LG23.1|PPR82_ARATH(RecName: Full=Pentatricopeptide repeat-containing protein At1g55890, mitochondrial; Flags: Precursor)
TRINITY_DN21046_c0_g1	0.24	1.35667	1.32333				PF01535.17(PPR:PPR repeat); PF13041.3(PPR_2:PPR repeat family); PF12854.4(PPR_1:PPR repeat); PF14432.3(DYW_deaminase:DYW family of nucleic acid deaminases); PF13812.3(PPR_3:Pentatricopeptide repeat domain); PF17177.1(PPR_long:Pentacotripeptide-repeat region of PROPR)	GO:0004519(molecular_function:endonuclease activity); GO:0003723(molecular_function:RNA binding); GO:0008270(molecular_function:zinc ion binding); GO:0031425(biological_process:chloroplast RNA processing); GO:0009451(biological_process:RNA modification); GO:0009507(cellular_component:chloroplast); GO:0008270(molecular_function:zinc ion binding)	XP_002279360.1(PREDICTED: pentatricopeptide repeat-containing protein At2g29760, chloroplastic [Vitis vinifera])	gi|75100656|sp|O82380.1|PP175_ARATH(RecName: Full=Pentatricopeptide repeat-containing protein At2g29760, chloroplastic; AltName: Full=Protein ORGANELLE TRANSCRIPT PROCESSING 81; Flags: Precursor)
TRINITY_DN21089_c0_g1	0.28	2.18	2.74667				PF06203.11(CCT:CCT motif); PF00312.19(Ribosomal_S15:Ribosomal protein S15)	GO:0045893(biological_process:positive regulation of transcription, DNA-templated); GO:0010182(biological_process:sugar mediated signaling pathway); GO:0005634(cellular_component:nucleus); GO:0005634(cellular_component:nucleus)	XP_003596140.2(zinc finger protein CONSTANS-LIKE 4 [Medicago truncatula])	gi|52788296|sp|Q9FHH8.2|COL5_ARATH(RecName: Full=Zinc finger protein CONSTANS-LIKE 5)
TRINITY_DN21090_c1_g1	0.103333	1.57333	1.37333				PF02458.12(Transferase:Transferase family)	GO:0016747(molecular_function:transferase activity, transferring acyl groups other than amino-acyl groups); GO:0016747(molecular_function:transferase activity, transferring acyl groups other than amino-acyl groups); GO:0016747(molecular_function:transferase activity, transferring acyl groups other than amino-acyl groups)	ACU18586.1(unknown [Glycine max])	gi|75206916|sp|Q9SND9.1|Y3028_ARATH(RecName: Full=Uncharacterized acetyltransferase At3g50280)
TRINITY_DN2113_c0_g1	4.53333	20.2767	21.89				PF16036.2(Chalcone_3:Chalcone isomerase-like); PF02431.12(Chalcone:Chalcone-flavanone isomerase); PF16035.2(Chalcone_2:Chalcone isomerase like)		XP_009339358.2(PREDICTED: fatty-acid-binding protein 3, chloroplastic-like [Pyrus x bretschneideri])	gi|75169536|sp|Q9C8L2.1|FAP3_ARATH(RecName: Full=Fatty-acid-binding protein 3, chloroplastic; Short=AtFAP3; AltName: Full=Chalcone-flavanone isomerase family protein 3; Flags: Precursor)
TRINITY_DN21160_c0_g1	2.88333	10.8833	12.6933	K17680	PEO1		PF13662.3(Toprim_4:Toprim domain); PF13481.3(AAA_25:AAA domain)	GO:0005524(molecular_function:ATP binding); GO:0003678(molecular_function:DNA helicase activity); GO:0006260(biological_process:DNA replication); GO:0005524(molecular_function:ATP binding); GO:0003678(molecular_function:DNA helicase activity); GO:0006260(biological_process:DNA replication)	XP_010665713.1(PREDICTED: twinkle homolog protein, chloroplastic/mitochondrial isoform X2 [Beta vulgaris subsp. vulgaris])	gi|487522982|sp|B5X582.1|TWIH_ARATH(RecName: Full=Twinkle homolog protein, chloroplastic/mitochondrial; AltName: Full=DNA helicase; AltName: Full=DNA primase; Flags: Precursor)
TRINITY_DN21182_c0_g1	3.54	9.71333	13.5667					GO:0016021(cellular_component:integral component of membrane)	PKI76221.1(hypothetical protein CRG98_003332 [Punica granatum])
TRINITY_DN21189_c0_g1	2.99667	14.19	17.5167	K16732	PRC1		PF03999.9(MAP65_ASE1:Microtubule associated protein (MAP65/ASE1 family))	GO:0008017(molecular_function:microtubule binding); GO:0000226(biological_process:microtubule cytoskeleton organization); GO:0008017(molecular_function:microtubule binding); GO:0000226(biological_process:microtubule cytoskeleton organization)	XP_010675802.1(PREDICTED: 65-kDa microtubule-associated protein 1 [Beta vulgaris subsp. vulgaris])	gi|75171506|sp|Q9FLP0.1|MA651_ARATH(RecName: Full=65-kDa microtubule-associated protein 1; Short=AtMAP65-1)
TRINITY_DN21207_c0_g1	0.0866667	0.506667	0.733333				PF01535.17(PPR:PPR repeat); PF13041.3(PPR_2:PPR repeat family); PF12854.4(PPR_1:PPR repeat); PF13812.3(PPR_3:Pentatricopeptide repeat domain)		XP_021851875.1(pentatricopeptide repeat-containing protein At4g21065-like [Spinacia oleracea])	gi|75206010|sp|Q9SHZ8.1|PP168_ARATH(RecName: Full=Pentatricopeptide repeat-containing protein At2g22070)
TRINITY_DN21275_c0_g1	0.526667	1.93667	2.03	K13412	CPK	ko04626(Plant-pathogen interaction)	PF00069.22(Pkinase:Protein kinase domain); PF00036.29(EF-hand_1:EF hand); PF13499.3(EF-hand_7:EF-hand domain pair); PF13405.3(EF-hand_6:EF-hand domain); PF13202.3(EF-hand_5:EF hand); PF13833.3(EF-hand_8:EF-hand domain pair); PF07714.14(Pkinase_Tyr:Protein tyrosine kinase); PF14531.3(Kinase-like:Kinase-like)	GO:0005524(molecular_function:ATP binding); GO:0005509(molecular_function:calcium ion binding); GO:0004672(molecular_function:protein kinase activity); GO:0050832(biological_process:defense response to fungus); GO:1901002(biological_process:positive regulation of response to salt stress); GO:0005737(cellular_component:cytoplasm); GO:0005634(cellular_component:nucleus); GO:0005886(cellular_compone…	XP_010667438.1(PREDICTED: calcium-dependent protein kinase 29 [Beta vulgaris subsp. vulgaris])	gi|223635142|sp|Q8RWL2.2|CDPKT_ARATH(RecName: Full=Calcium-dependent protein kinase 29)
TRINITY_DN21298_c0_g1	1.54667	7.38	5.74333	K09590	CYP85A1, BR6OX1	ko00905(Brassinosteroid biosynthesis)		GO:0020037(molecular_function:heme binding); GO:0005506(molecular_function:iron ion binding); GO:0004497(molecular_function:monooxygenase activity); GO:0016705(molecular_function:oxidoreductase activity, acting on paired donors, with incorporation or reduction of molecular oxygen); GO:0020037(molecular_function:heme binding); GO:0005506(molecular_function:iron ion binding); GO:0004497(molecular_f…	BAO79853.1(brassinosteroid-6-oxidase [Fagopyrum esculentum])	gi|5921933|sp|Q43147.1|C85A1_SOLLC(RecName: Full=Cytochrome P450 85A1; AltName: Full=C6-oxidase; AltName: Full=Dwarf protein)
TRINITY_DN21312_c0_g1	0.703333	2.74667	5.27333				PF08590.7(DUF1771:Domain of unknown function (DUF1771))		KMS97978.1(hypothetical protein BVRB_4g096960 isoform A [Beta vulgaris subsp. vulgaris])	gi|75274274|sp|Q9LUQ3.1|SDE5_ARATH(RecName: Full=Putative nuclear RNA export factor SDE5; AltName: Full=Protein SILENCING DEFECTIVE 5)
TRINITY_DN21312_c0_g2	0.523333	3.21667	5.62333						XP_021754848.1(putative nuclear RNA export factor SDE5 [Chenopodium quinoa])	gi|75274274|sp|Q9LUQ3.1|SDE5_ARATH(RecName: Full=Putative nuclear RNA export factor SDE5; AltName: Full=Protein SILENCING DEFECTIVE 5)
TRINITY_DN21321_c0_g1	0.02	1.87667	0.903333	K04565	SOD1	ko04146(Peroxisome)	PF00080.17(Sod_Cu:Copper/zinc superoxide dismutase (SODC))	GO:0046872(molecular_function:metal ion binding); GO:0004784(molecular_function:superoxide dismutase activity); GO:0046872(molecular_function:metal ion binding); GO:0004784(molecular_function:superoxide dismutase activity); GO:0046872(molecular_function:metal ion binding); GO:0004784(molecular_function:superoxide dismutase activity); GO:0005737(cellular_component:cytoplasm); GO:0046872(molecular_…	XP_004139207.1(PREDICTED: superoxide dismutase [Cu-Zn] 1 [Cucumis sativus])	gi|134611|sp|P00441.2|SODC_HUMAN(RecName: Full=Superoxide dismutase [Cu-Zn]; AltName: Full=Superoxide dismutase 1; Short=hSod1 >gi|38503278|sp|P60052.2|SODC_PANTR RecName: Full=Superoxide dismutase [Cu-Zn])
TRINITY_DN21328_c0_g1	5.85	16.0833	41.6433				PF14543.3(TAXi_N:Xylanase inhibitor N-terminal); PF14541.3(TAXi_C:Xylanase inhibitor C-terminal); PF00026.20(Asp:Eukaryotic aspartyl protease)	GO:0004190(molecular_function:aspartic-type endopeptidase activity)	XP_010095993.2(aspartyl protease AED3 [Morus notabilis])	gi|75097043|sp|O04496.1|AED3_ARATH(RecName: Full=Aspartyl protease AED3; AltName: Full=Apoplastic EDS1-dependent protein 3; Flags: Precursor)
TRINITY_DN21346_c0_g1	0.323333	2.11	0.92					GO:0005524(molecular_function:ATP binding); GO:0004672(molecular_function:protein kinase activity); GO:0016021(cellular_component:integral component of membrane)	XP_010667711.1(PREDICTED: PKS-NRPS hybrid synthetase CHGG_01239-like [Beta vulgaris subsp. vulgaris])
TRINITY_DN21425_c0_g1	0.0133333	0.396667	0.426667				PF13664.3(DUF4149:Domain of unknown function (DUF4149))	GO:0016021(cellular_component:integral component of membrane); GO:0005783(cellular_component:endoplasmic reticulum); GO:0016021(cellular_component:integral component of membrane); GO:0016021(cellular_component:integral component of membrane); GO:0016021(cellular_component:integral component of membrane)	NP_567130.1(Late embryogenesis abundant protein (LEA) family protein [Arabidopsis thaliana])	gi|74749383|sp|Q6UW68.1|TM205_HUMAN(RecName: Full=Transmembrane protein 205)
TRINITY_DN21432_c0_g1	9.71	55.0067	49.5633	K02953	RP-S13e, RPS13	ko03010(Ribosome)	PF00312.19(Ribosomal_S15:Ribosomal protein S15)		XP_021715810.1(40S ribosomal protein S13 [Chenopodium quinoa])	gi|27808638|sp|P59224.1|RS132_ARATH(RecName: Full=40S ribosomal protein S13-2)
TRINITY_DN21445_c0_g1	0.0166667	1.18667	1.19667				PF00170.18(bZIP_1:bZIP transcription factor); PF07716.12(bZIP_2:Basic region leucine zipper)	GO:0003700(molecular_function:transcription factor activity, sequence-specific DNA binding); GO:0003700(molecular_function:transcription factor activity, sequence-specific DNA binding); GO:0003700(molecular_function:transcription factor activity, sequence-specific DNA binding); GO:0003700(molecular_function:transcription factor activity, sequence-specific DNA binding)	XP_009777081.1(PREDICTED: basic leucine zipper 61-like [Nicotiana sylvestris])	gi|694016525|sp|F4IN23.1|BZP34_ARATH(RecName: Full=Basic leucine zipper 34; Short=AtbZIP34; Short=bZIP protein 34)
TRINITY_DN21458_c0_g1	0.19	14.5067	6.61667	K02971	RP-S21e, RPS21	ko03010(Ribosome)	PF01249.15(Ribosomal_S21e:Ribosomal protein S21e)	GO:0003735(molecular_function:structural constituent of ribosome); GO:0006412(biological_process:translation); GO:0005840(cellular_component:ribosome); GO:0003735(molecular_function:structural constituent of ribosome); GO:0006412(biological_process:translation); GO:0005840(cellular_component:ribosome); GO:0003735(molecular_function:structural constituent of ribosome); GO:0006412(biological_proces…	POE62852.1(40s ribosomal protein s21 [Quercus suber])	gi|133879|sp|P05765.1|RS21_RAT(RecName: Full=40S ribosomal protein S21)
TRINITY_DN21465_c1_g1	0	0.89	0.316667	K14565	NOP58	ko03008(Ribosome biogenesis in eukaryotes)	PF01798.15(Nop:snoRNA binding domain, fibrillarin)		BAJ91724.1(predicted protein [Hordeum vulgare subsp. vulgare])	gi|81884709|sp|Q6DFW4.1|NOP58_MOUSE(RecName: Full=Nucleolar protein 58; AltName: Full=MSSP; AltName: Full=Nucleolar protein 5; AltName: Full=SIK-similar protein)
TRINITY_DN21476_c0_g1	0	2.95333	1.18333	K09481	SEC61B, SBH2	ko04145(Phagosome); ko03060(Protein export); ko04141(Protein processing in endoplasmic reticulum)	PF03911.13(Sec61_beta:Sec61beta family)	GO:0006886(biological_process:intracellular protein transport); GO:0016021(cellular_component:integral component of membrane); GO:0005784(cellular_component:Sec61 translocon complex); GO:0006886(biological_process:intracellular protein transport); GO:0016021(cellular_component:integral component of membrane); GO:0005784(cellular_component:Sec61 translocon complex)	XP_003591060.1(protein transport protein Sec61 subunit beta [Medicago truncatula])	gi|42560363|sp|P60467.2|SC61B_CANFA(RecName: Full=Protein transport protein Sec61 subunit beta >gi|42560366|sp|P60468.2|SC61B_HUMAN RecName: Full=Protein transport protein Sec61 subunit beta >gi|83288344|sp|Q5RB31.3|SC61B_PONAB RecName: Full=Protein transport protein Sec61 subunit beta)
TRINITY_DN215_c0_g1	0.776667	3.20333	3.99333				PF08879.7(WRC:WRC)	GO:0005524(molecular_function:ATP binding); GO:0032502(biological_process:developmental process); GO:0006355(biological_process:regulation of transcription, DNA-templated); GO:0006351(biological_process:transcription, DNA-templated); GO:0005634(cellular_component:nucleus); GO:0005524(molecular_function:ATP binding); GO:0032502(biological_process:developmental process); GO:0006355(biological_proce…	XP_003635376.1(PREDICTED: growth-regulating factor 1 [Vitis vinifera])	gi|408407694|sp|Q6AWY2.2|GRF7_ORYSJ(RecName: Full=Growth-regulating factor 7; Short=OsGRF7; AltName: Full=Transcription activator GRF7)
TRINITY_DN21532_c0_g1	2.25667	12.7533	12.9867	K14498	SNRK2	ko04016(koK signaling pathway - plant); ko04075(Plant hormone signal transduction)	PF00069.22(Pkinase:Protein kinase domain); PF07714.14(Pkinase_Tyr:Protein tyrosine kinase); PF01633.17(Choline_kinase:Choline/ethanolamine kinase)	GO:0005524(molecular_function:ATP binding); GO:0004674(molecular_function:protein serine/threonine kinase activity)	XP_021851308.1(serine/threonine-protein kinase SRK2E [Spinacia oleracea])	gi|75331830|sp|Q940H6.1|SRK2E_ARATH(RecName: Full=Serine/threonine-protein kinase SRK2E; AltName: Full=Protein OPEN STOMATA 1; AltName: Full=SNF1-related kinase 2.6; Short=SnRK2.6; AltName: Full=Serine/threonine-protein kinase OST1)
TRINITY_DN2154_c0_g1	4.55	24.7667	31.7133	K13993	HSP20	ko04141(Protein processing in endoplasmic reticulum)	PF00011.18(HSP20:Hsp20/alpha crystallin family)		XP_010670122.1(PREDICTED: 15.7 kDa heat shock protein, peroxisomal [Beta vulgaris subsp. vulgaris])	gi|75309094|sp|Q9FHQ3.1|HS157_ARATH(RecName: Full=15.7 kDa heat shock protein, peroxisomal; Short=AtHsp15.7)
TRINITY_DN21548_c0_g1	12.47	43.13	54.3967				PF08590.7(DUF1771:Domain of unknown function (DUF1771)); PF01713.18(Smr:Smr domain)		XP_021772664.1(uncharacterized protein LOC110736679 [Chenopodium quinoa])
TRINITY_DN21553_c0_g1	0	1.03333	0.413333	K03661	ATPeV0B, ATP6F	ko04145(Phagosome); ko00190(Oxidative phosphorylation)	PF00137.18(ATP-synt_C:ATP synthase subunit C)		XP_023882891.1(probable V-type proton ATPase 20 kDa proteolipid subunit [Quercus suber])	gi|6136172|sp|Q99437.1|VATO_HUMAN(RecName: Full=V-type proton ATPase 21 kDa proteolipid subunit; Short=V-ATPase 21 kDa proteolipid subunit; AltName: Full=Vacuolar proton pump 21 kDa proteolipid subunit; AltName: Full=hATPL)
TRINITY_DN21554_c0_g1	0	0.663333	0.503333	K03066	PSMC5, RPT6	ko03050(Proteasome)	PF00004.26(AAA:ATPase family associated with various cellular activities (AAA)); PF07724.11(AAA_2:AAA domain (Cdc48 subfamily)); PF07728.11(AAA_5:AAA domain (dynein-related subfamily)); PF13191.3(AAA_16:AAA ATPase domain); PF13245.3(AAA_19:Part of AAA domain); PF13401.3(AAA_22:AAA domain); PF05496.9(RuvB_N:Holliday junction DNA helicase ruvB N-terminus)	GO:0005524(molecular_function:ATP binding); GO:0016787(molecular_function:hydrolase activity); GO:0030163(biological_process:protein catabolic process); GO:0005737(cellular_component:cytoplasm); GO:0000502(cellular_component:proteasome complex)	GAQ78888.1(proteasome regulatory complex ATPase [Klebsormidium nitens])	gi|1709799|sp|P54814.1|PRS8_MANSE(RecName: Full=26S protease regulatory subunit 8; AltName: Full=Protein 18-56 [Manduca sexta])
TRINITY_DN21563_c0_g1	0.0266667	0.393333	0.376667
TRINITY_DN21595_c0_g1	2.32667	6.19667	8.01667				PF12776.4(Myb_DNA-bind_3:Myb/SANT-like DNA-binding domain); PF13837.3(Myb_DNA-bind_4:Myb/SANT-like DNA-binding domain)		XP_021999700.1(uncharacterized protein At2g29880-like [Helianthus annuus])
TRINITY_DN21600_c0_g1	1.03667	3.16	3.99333				PF13839.3(PC-Esterase:GDSL/SGNH-like Acyl-Esterase family found in Pmr5 and Cas1p); PF14416.3(PMR5N:PMR5 N terminal Domain)	GO:0016021(cellular_component:integral component of membrane); GO:0016021(cellular_component:integral component of membrane)	XP_008243013.1(PREDICTED: protein trichome birefringence-like 34 [Prunus mume])	gi|75099989|sp|O80919.2|TBL34_ARATH(RecName: Full=Protein trichome birefringence-like 34)
TRINITY_DN21605_c0_g1	2.60667	10.3667	14.6767	K13207	CUGBP, BRUNOL, CELF		PF00076.19(RRM_1:RNA recognition motif. (a.k.a. RRM, RBD, or RNP domain))		XP_021730890.1(RNA-binding protein BRN1-like [Chenopodium quinoa])	gi|75330059|sp|Q8LFS6.1|BRN1L_ARATH(RecName: Full=RNA-binding protein BRN1; AltName: Full=Protein BRUNO-LIKE 1; Short=AtBRN1; AltName: Full=Protein RNA-BINDING PROTEIN-DEFENSE RELATED 1; Short=AtRBP-DR1)
TRINITY_DN21651_c0_g1	0.04	0.683333	0.71				PF00415.15(RCC1:Regulator of chromosome condensation (RCC1) repeat); PF13540.3(RCC1_2:Regulator of chromosome condensation (RCC1) repeat)		XP_018433137.1(PREDICTED: protein RCC2-like [Raphanus sativus])	gi|71152032|sp|Q6NYE2.1|RCC2_DANRE(RecName: Full=Protein RCC2 homolog)
TRINITY_DN21672_c0_g2	0.21	1.35667	2.01				PF00293.25(NUDIX:NUDIX domain)	GO:0016787(molecular_function:hydrolase activity); GO:0016787(molecular_function:hydrolase activity); GO:0016787(molecular_function:hydrolase activity)	CDP08982.1(unnamed protein product [Coffea canephora])	gi|68565917|sp|Q8VYR2.1|NUDT9_ARATH(RecName: Full=Nudix hydrolase 9; Short=AtNUDT9)
TRINITY_DN21694_c0_g1	0.246667	0.986667	1.31333				PF01276.17(OKR_DC_1:Orn/Lys/Arg decarboxylase, major domain); PF13041.3(PPR_2:PPR repeat family); PF01535.17(PPR:PPR repeat); PF03711.12(OKR_DC_1_C:Orn/Lys/Arg decarboxylase, C-terminal domain); PF05889.10(SepSecS:O-phosphoseryl-tRNA(Sec) selenium transferase, SepSecS); PF00155.18(Aminotran_1_2:Aminotransferase class I and II); PF00266.16(Aminotran_5:Aminotransferase class-V); PF01212.18(Beta_eli…	GO:0003824(molecular_function:catalytic activity)	XP_021715885.1(uncharacterized protein LOC110683783 [Chenopodium quinoa])	gi|193806498|sp|Q0WQW5.2|PPR85_ARATH(RecName: Full=Pentatricopeptide repeat-containing protein At1g59720, chloroplastic/mitochondrial; AltName: Full=Protein CHLORORESPIRATORY REDUCTION 28; Flags: Precursor)
TRINITY_DN21718_c0_g1	4.38667	17.86	18.7				PF16135.2(Jas:TPL-binding domain in jasmonate signalling); PF07897.8(EAR:Ethylene-responsive binding factor-associated repression); PF16136.2(NINJA_B:Putative nuclear localisation signal)	GO:0007165(biological_process:signal transduction); GO:0007165(biological_process:signal transduction); GO:0007165(biological_process:signal transduction)	XP_021663325.1(ninja-family protein AFP2-like isoform X1 [Hevea brasiliensis])	gi|75165510|sp|Q94F39.1|AFP3_ARATH(RecName: Full=Ninja-family protein AFP3; AltName: Full=ABI five-binding protein 3; Short=ABI5-binding protein 3)
TRINITY_DN21727_c0_g1	1.31667	5.27	7.13667						XP_010273517.1(PREDICTED: uncharacterized protein LOC104609020 isoform X2 [Nelumbo nucifera])
TRINITY_DN21769_c0_g1	0.02	0.42	0.626667	K19029	PFKFB2	ko00051(Fructose and mannose metabolism)	PF01591.15(6PF2K:6-phosphofructo-2-kinase); PF00300.19(His_Phos_1:Histidine phosphatase superfamily (branch 1)); PF13671.3(AAA_33:AAA domain)	GO:0003873(molecular_function:6-phosphofructo-2-kinase activity); GO:0005524(molecular_function:ATP binding); GO:2001070(molecular_function:starch binding); GO:0006003(biological_process:fructose 2,6-bisphosphate metabolic process); GO:0006000(biological_process:fructose metabolic process)	XP_023888620.1(fructose-2,6-bisphosphatase-like [Quercus suber])	gi|2499509|sp|Q91309.1|F26_LITCT(RecName: Full=6-phosphofructo-2-kinase/fructose-2,6-bisphosphatase; Short=6PF-2-K/Fru-2,6-P2ase; Short=PFK/FBPase; AltName: Full=6PF-2-K/Fru-2,6-P2ase liver/muscle isozymes; Includes: RecName: Full=6-phosphofructo-2-kinase; Includes: RecName: Full=Fructose-2,6-bisphosphatase)
TRINITY_DN21784_c0_g1	0	0.586667	0.29	K05605	HIBCH	ko00640(Propanoate metabolism); ko00280(Valine, leucine and isoleucine degradation); ko00410(beta-Alanine metabolism)	PF16113.2(ECH_2:Enoyl-CoA hydratase/isomerase); PF00378.17(ECH_1:Enoyl-CoA hydratase/isomerase)	GO:0003860(molecular_function:3-hydroxyisobutyryl-CoA hydrolase activity); GO:0003860(molecular_function:3-hydroxyisobutyryl-CoA hydrolase activity)	XP_023927351.1(3-hydroxyisobutyryl-CoA hydrolase 1-like [Quercus suber])	gi|82081465|sp|Q5ZJ60.1|HIBCH_CHICK(RecName: Full=3-hydroxyisobutyryl-CoA hydrolase, mitochondrial; AltName: Full=3-hydroxyisobutyryl-coenzyme A hydrolase; Short=HIB-CoA hydrolase; Short=HIBYL-CoA-H; Flags: Precursor)
TRINITY_DN21797_c0_g1	2.26333	8.53667	9.65				PF01794.16(Ferric_reduct:Ferric reductase like transmembrane component); PF08022.9(FAD_binding_8:FAD-binding domain)	GO:0016491(molecular_function:oxidoreductase activity); GO:0016021(cellular_component:integral component of membrane); GO:0016491(molecular_function:oxidoreductase activity); GO:0016021(cellular_component:integral component of membrane); GO:0016491(molecular_function:oxidoreductase activity); GO:0016021(cellular_component:integral component of membrane); GO:0016491(molecular_function:oxidoreducta…	PSS04386.1(Ferric reduction oxidase [Actinidia chinensis var. chinensis])	gi|75161826|sp|Q8W110.1|FRO4_ARATH(RecName: Full=Ferric reduction oxidase 4; Short=AtFRO4; AltName: Full=Ferric-chelate reductase 4)
TRINITY_DN2181_c0_g1	1.58667	6.27	6.07333	K05391	CNGF	ko04626(Plant-pathogen interaction)	PF00027.26(cNMP_binding:Cyclic nucleotide-binding domain)	GO:0005249(molecular_function:voltage-gated potassium channel activity); GO:0016021(cellular_component:integral component of membrane); GO:0005249(molecular_function:voltage-gated potassium channel activity); GO:0042391(biological_process:regulation of membrane potential); GO:0005887(cellular_component:integral component of plasma membrane); GO:0005216(molecular_function:ion channel activity); GO…	XP_014500339.1(probable cyclic nucleotide-gated ion channel 14 [Vigna radiata var. radiata])	gi|38503238|sp|Q9SJA4.2|CNG14_ARATH(RecName: Full=Probable cyclic nucleotide-gated ion channel 14; AltName: Full=Cyclic nucleotide- and calmodulin-regulated ion channel 14)
TRINITY_DN21828_c0_g1	1.22	3.43	4.10667				PF00067.19(p450:Cytochrome P450)	GO:0020037(molecular_function:heme binding); GO:0005506(molecular_function:iron ion binding); GO:0004497(molecular_function:monooxygenase activity); GO:0016705(molecular_function:oxidoreductase activity, acting on paired donors, with incorporation or reduction of molecular oxygen); GO:0020037(molecular_function:heme binding); GO:0005506(molecular_function:iron ion binding); GO:0004497(molecular_f…	XP_021832425.1(cytochrome P450 734A1 [Prunus avium])	gi|75277931|sp|O48786.1|C734A_ARATH(RecName: Full=Cytochrome P450 734A1; AltName: Full=Protein PHYB ACTIVATION-TAGGED SUPPRESSOR 1)
TRINITY_DN21844_c0_g1	0	0.593333	0.403333	K17696	EMC		PF00010.23(HLH:Helix-loop-helix DNA-binding domain)			gi|30316332|sp|P18491.2|EMC_DROME(RecName: Full=Protein extra-macrochaetae)
TRINITY_DN21846_c0_g1	1.48	6.01	6.95333					GO:0016021(cellular_component:integral component of membrane); GO:0016021(cellular_component:integral component of membrane); GO:0016021(cellular_component:integral component of membrane)	EEF37703.1(hypothetical protein RCOM_1095870 [Ricinus communis])
TRINITY_DN21862_c0_g1	0.406667	1.72667	2.18				PF13456.3(RVT_3:Reverse transcriptase-like)	GO:0003676(molecular_function:nucleic acid binding); GO:0003964(molecular_function:RNA-directed DNA polymerase activity); GO:0004523(molecular_function:RNA-DNA hybrid ribonuclease activity); GO:0003676(molecular_function:nucleic acid binding); GO:0004523(molecular_function:RNA-DNA hybrid ribonuclease activity); GO:0003676(molecular_function:nucleic acid binding); GO:0004523(molecular_function:RNA…	BAB09815.1(non-LTR retroelement reverse transcriptase-like [Arabidopsis thaliana])	gi|125987635|sp|P0C2F6.1|RNHX1_ARATH(RecName: Full=Putative ribonuclease H protein At1g65750)
TRINITY_DN21871_c0_g1	0.0166667	0.726667	0.403333				PF09793.6(AD:Anticodon-binding domain)			gi|74948782|sp|Q9VYR0.2|LS12A_DROME(RecName: Full=Protein LSM12 homolog A)
TRINITY_DN21873_c0_g1	1.09667	4.75667	4.48				PF12906.4(RINGv:RING-variant domain)	GO:0008270(molecular_function:zinc ion binding); GO:0016021(cellular_component:integral component of membrane); GO:0008270(molecular_function:zinc ion binding); GO:0016021(cellular_component:integral component of membrane)	XP_003520944.2(PREDICTED: uncharacterized protein LOC100813946 [Glycine max])
TRINITY_DN21877_c0_g1	3.16	20.37	17.19						XP_021838616.1(replication protein A 70 kDa DNA-binding subunit C-like [Spinacia oleracea])
TRINITY_DN2189_c0_g1	1.01	5.59333	6.53667						CDP12236.1(unnamed protein product [Coffea canephora])	gi|527525132|sp|F4I878.1|BLT_ARATH(RecName: Full=Protein BRANCHLESS TRICHOME)
TRINITY_DN21902_c0_g1	5.06	12.9167	15.72	K03676	grxC, GLRX, GLRX2			GO:0009055(molecular_function:electron carrier activity); GO:0015035(molecular_function:protein disulfide oxidoreductase activity); GO:0045454(biological_process:cell redox homeostasis); GO:0005623(cellular_component:cell); GO:0009055(molecular_function:electron carrier activity); GO:0015035(molecular_function:protein disulfide oxidoreductase activity); GO:0045454(biological_process:cell redox ho…	EEF41314.1(glutaredoxin, grx, putative [Ricinus communis])	gi|122063508|sp|Q0J3L4.2|GRS10_ORYSJ(RecName: Full=Monothiol glutaredoxin-S10)
TRINITY_DN21910_c0_g1	0	20.6367	4.38667
TRINITY_DN21968_c0_g1	1.76	7.09667	9.96				PF04535.9(DUF588:Domain of unknown function (DUF588)); PF01284.20(MARVEL:Membrane-associating domain)	GO:0051536(molecular_function:iron-sulfur cluster binding); GO:0016021(cellular_component:integral component of membrane); GO:0005886(cellular_component:plasma membrane); GO:0016021(cellular_component:integral component of membrane); GO:0005886(cellular_component:plasma membrane); GO:0051536(molecular_function:iron-sulfur cluster binding); GO:0016021(cellular_component:integral component of membr…	CAN71023.1(hypothetical protein VITISV_012198 [Vitis vinifera])	gi|226713186|sp|A7P756.1|CSPLD_VITVI(RecName: Full=CASP-like protein 3A1; Short=VvCASPL3A1)
TRINITY_DN21969_c0_g1	5.16333	18.79	24.6	K19043	RHF		PF12678.4(zf-rbx1:RING-H2 zinc finger domain); PF13639.3(zf-RING_2:Ring finger domain); PF12861.4(zf-ANAPC11:Anaphase-promoting complex subunit 11 RING-H2 finger); PF00097.22(zf-C3HC4:Zinc finger, C3HC4 type (RING finger)); PF13923.3(zf-C3HC4_2:Zinc finger, C3HC4 type (RING finger))		XP_019153885.1(PREDICTED: E3 ubiquitin-protein ligase RHF2A-like isoform X3 [Ipomoea nil])	gi|75315838|sp|Q9ZT42.1|RHF2A_ARATH(RecName: Full=E3 ubiquitin-protein ligase RHF2A; AltName: Full=RING-H2 finger F2a; AltName: Full=RING-H2 zinc finger protein RHF2a)
TRINITY_DN21970_c0_g1	1.03	3.05	4.22333				PF05911.8(FPP:Filament-like plant protein, long coiled-coil)		XP_021714336.1(filament-like plant protein 7 [Chenopodium quinoa])	gi|334302808|sp|Q9SLN1.2|FPP7_ARATH(RecName: Full=Filament-like plant protein 7; Short=AtFPP7)
TRINITY_DN21972_c1_g1	0.0166667	0.64	0.4	K18747	SXL		PF00076.19(RRM_1:RNA recognition motif. (a.k.a. RRM, RBD, or RNP domain)); PF16842.2(RRM_occluded:Occluded RNA-recognition motif)	GO:0003723(molecular_function:RNA binding); GO:0003723(molecular_function:RNA binding); GO:0005737(cellular_component:cytoplasm); GO:0003723(molecular_function:RNA binding); GO:0005737(cellular_component:cytoplasm)	XP_002448793.1(multiple RNA-binding domain-containing protein 1 [Sorghum bicolor])	gi|12643503|sp|Q24668.2|SXL_DROSU(RecName: Full=Protein sex-lethal)
TRINITY_DN21978_c0_g1	2.16	6.09333	10.0767				PF04833.12(COBRA:COBRA-like protein)	GO:0010215(biological_process:cellulose microfibril organization); GO:0031225(cellular_component:anchored component of membrane); GO:0016021(cellular_component:integral component of membrane); GO:0010215(biological_process:cellulose microfibril organization); GO:0031225(cellular_component:anchored component of membrane); GO:0016021(cellular_component:integral component of membrane); GO:0010215(bi…	AFZ78569.1(COBRA-like protein [Populus tomentosa])	gi|34222647|sp|Q9LFW3.2|COBL4_ARATH(RecName: Full=COBRA-like protein 4; Flags: Precursor)
TRINITY_DN21995_c0_g1	0.486667	2.36667	2.59667						PSS30680.1(hypothetical protein CEY00_Acc05965 [Actinidia chinensis var. chinensis])
TRINITY_DN22051_c0_g1	0	2.54667	1.73333				PF06624.9(RAMP4:Ribosome associated membrane protein RAMP4)			gi|74751068|sp|Q8N6R1.1|SERP2_HUMAN(RecName: Full=Stress-associated endoplasmic reticulum protein 2; AltName: Full=Ribosome-associated membrane protein RAMP4-2 >gi|122140341|sp|Q3T073.1|SERP2_BOVIN RecName: Full=Stress-associated endoplasmic reticulum protein 2; AltName: Full=Ribosome-associated membrane protein RAMP4-2 >gi|125987634|sp|Q6TAW2.2|SERP2_MOUSE RecName: Full=Stress-associated endopla…
TRINITY_DN22076_c0_g1	0.523333	2.64667	2.83333	K14611	SLC23A1_2, SVCT1_2		PF00860.17(Xan_ur_permease:Permease family)		XP_021726664.1(LOW QUALITY PROTEIN: nucleobase-ascorbate transporter 3-like [Chenopodium quinoa])	gi|122064605|sp|Q8GZD4.2|NAT3_ARATH(RecName: Full=Nucleobase-ascorbate transporter 3; Short=AtNAT3)
TRINITY_DN22091_c0_g1	0	0.68	0.803333	K01876	DARS, aspS	ko00970(Aminoacyl-tRNA biosynthesis)		GO:0004815(molecular_function:aspartate-tRNA ligase activity); GO:0005524(molecular_function:ATP binding); GO:0003676(molecular_function:nucleic acid binding); GO:0006422(biological_process:aspartyl-tRNA aminoacylation); GO:0005737(cellular_component:cytoplasm); GO:0004815(molecular_function:aspartate-tRNA ligase activity); GO:0005524(molecular_function:ATP binding); GO:0003676(molecular_function…	XP_021854129.1(aspartate--tRNA ligase 2, cytoplasmic-like [Spinacia oleracea])	gi|75335737|sp|Q9M084.1|SYDC2_ARATH(RecName: Full=Aspartate--tRNA ligase 2, cytoplasmic; AltName: Full=Aspartyl-tRNA synthetase; Short=AspRS; AltName: Full=Protein IMPAIRED IN BABA-INDUCED DISEASE IMMUNITY 1)
TRINITY_DN22103_c0_g1	0	0.43	0.38	K12614	DDX6, RCK, DHH1	ko03018(RNA degradation)	PF00270.26(DEAD:DEAD/DEAH box helicase); PF00271.28(Helicase_C:Helicase conserved C-terminal domain)	GO:0005524(molecular_function:ATP binding); GO:0004386(molecular_function:helicase activity); GO:0003676(molecular_function:nucleic acid binding); GO:0005524(molecular_function:ATP binding); GO:0004386(molecular_function:helicase activity); GO:0003676(molecular_function:nucleic acid binding); GO:0005524(molecular_function:ATP binding); GO:0004386(molecular_function:helicase activity); GO:0003676(…	BAJ93616.1(predicted protein [Hordeum vulgare subsp. vulgare])	gi|41712743|sp|P23128.3|DDX6_DROME(RecName: Full=Putative ATP-dependent RNA helicase me31b; AltName: Full=Maternal expression at 31B)
TRINITY_DN22117_c0_g1	0.166667	1.83333	2.6
TRINITY_DN2213_c0_g1	9.91667	37.4633	47.4733				PF02298.14(Cu_bind_like:Plastocyanin-like domain)	GO:0009055(molecular_function:electron carrier activity); GO:0016021(cellular_component:integral component of membrane); GO:0009055(molecular_function:electron carrier activity); GO:0016021(cellular_component:integral component of membrane)	XP_022885660.1(lamin-like protein [Olea europaea var. sylvestris])	gi|75220730|sp|Q39131.1|LAML_ARATH(RecName: Full=Lamin-like protein; Flags: Precursor)
TRINITY_DN22158_c0_g1	2.51	8.33333	9.91333				PF04231.10(Endonuclease_1:Endonuclease I)		XP_021815853.1(uncharacterized protein LOC110758332 isoform X2 [Prunus avium])	gi|7673949|sp|O32150.1|BSN2_BACSU(RecName: Full=Extracellular ribonuclease; Flags: Precursor)
TRINITY_DN22164_c0_g1	1.9	8.87	10.4367				PF13365.3(Trypsin_2:Trypsin-like peptidase domain); PF00089.23(Trypsin:Trypsin); PF13180.3(PDZ_2:PDZ domain); PF00595.21(PDZ:PDZ domain (Also known as DHR or GLGF))	GO:0004252(molecular_function:serine-type endopeptidase activity); GO:0004252(molecular_function:serine-type endopeptidase activity)	XP_011011698.1(PREDICTED: protease Do-like 10, mitochondrial [Populus euphratica])	gi|75262529|sp|Q9FIV6.1|DGP10_ARATH(RecName: Full=Protease Do-like 10, mitochondrial; Flags: Precursor)
TRINITY_DN22178_c0_g1	0.676667	3.64667	3.98				PF02577.11(DNase-RNase:Bifunctional nuclease)		XP_021865835.1(bifunctional nuclease 2-like [Spinacia oleracea])	gi|75163152|sp|Q93VH2.1|BBD2_ARATH(RecName: Full=Bifunctional nuclease 2; Short=AtBBD2)
TRINITY_DN22196_c0_g1	3.47667	16.1867	22.5867	K00799	GST, gst	ko00480(Glutathione metabolism)	PF14497.3(GST_C_3:Glutathione S-transferase, C-terminal domain)		XP_021619870.1(glutathione S-transferase T1-like [Manihot esculenta])	gi|75338919|sp|Q9ZRT5.1|GSTT1_ARATH(RecName: Full=Glutathione S-transferase T1; Short=AtGSTT1; AltName: Full=GST class-theta member 1; AltName: Full=Glutathione S-transferase 10)
TRINITY_DN22220_c0_g1	0.0466667	1.02333	0.716667	K00031	IDH1, IDH2, icd	ko00020(Citrate cycle (TCA cycle)); ko04146(Peroxisome); ko00480(Glutathione metabolism)	PF00180.17(Iso_dh:Isocitrate/isopropylmalate dehydrogenase)		PRW58540.1(isocitrate NADP-dependent isoform A [Chlorella sorokiniana])	gi|1170478|sp|P41562.1|IDHC_RAT(RecName: Full=Isocitrate dehydrogenase [NADP] cytoplasmic; Short=IDH; AltName: Full=Cytosolic NADP-isocitrate dehydrogenase; AltName: Full=IDP; AltName: Full=NADP(+)-specific ICDH; AltName: Full=Oxalosuccinate decarboxylase)
TRINITY_DN22222_c0_g2	0.0733333	1.78333	1.16667	K00507	SCD, desC	ko01040(Biosynthesis of unsaturated fatty acids)	PF00487.21(FA_desaturase:Fatty acid desaturase)		XP_023870752.1(acyl-CoA desaturase-like [Quercus suber])	gi|24211439|sp|O44390.2|ACO11_TRINI(RecName: Full=Acyl-CoA Delta(11) desaturase; AltName: Full=Acyl-CoA Delta-11 desaturase; Short=Delta(11)-desaturase)
TRINITY_DN22225_c0_g2	0.8	3.67	13.5267					GO:0016021(cellular_component:integral component of membrane)	XP_010678520.1(PREDICTED: gibberellin-regulated protein 6 [Beta vulgaris subsp. vulgaris])	gi|75127071|sp|Q6NMQ7.1|GASA6_ARATH(RecName: Full=Gibberellin-regulated protein 6; AltName: Full=GAST1 protein homolog 6; Flags: Precursor)
TRINITY_DN22243_c0_g1	2.79667	8.76	12.4833				PF00332.15(Glyco_hydro_17:Glycosyl hydrolases family 17); PF07983.10(X8:X8 domain)		PSS17205.1(Glucan endo-1,3-beta-glucosidase [Actinidia chinensis var. chinensis])	gi|259016223|sp|Q9M069.2|E137_ARATH(RecName: Full=Glucan endo-1,3-beta-glucosidase 7; AltName: Full=(1->3)-beta-glucan endohydrolase 7; Short=(1->3)-beta-glucanase 7; AltName: Full=Beta-1,3-endoglucanase 7; Short=Beta-1,3-glucanase 7; Flags: Precursor)
TRINITY_DN22245_c0_g1	0	1.50667	0.456667	K03245	EIF3J	ko03013(RNA transport)	PF08597.7(eIF3_subunit:Translation initiation factor eIF3 subunit)	GO:0003743(molecular_function:translation initiation factor activity); GO:0001732(biological_process:formation of cytoplasmic translation initiation complex); GO:0016282(cellular_component:eukaryotic 43S preinitiation complex); GO:0033290(cellular_component:eukaryotic 48S preinitiation complex); GO:0005852(cellular_component:eukaryotic translation initiation factor 3 complex)	XP_020114451.1(eukaryotic translation initiation factor 3 subunit J-like [Ananas comosus])	gi|82187665|sp|Q7SXU0.1|EI3JA_DANRE(RecName: Full=Eukaryotic translation initiation factor 3 subunit J-A; Short=eIF3j-A; AltName: Full=Eukaryotic translation initiation factor 3 subunit 1-A; AltName: Full=eIF-3-alpha-A; AltName: Full=eIF3 p35-A)
TRINITY_DN22273_c0_g1	0	1.39333	0.75	K14294	WIBG, PYM	ko03013(RNA transport); ko03015(mRNA surveillance pathway)	PF09282.7(Mago-bind:Mago binding)		GAX82018.1(hypothetical protein CEUSTIGMA_g9446.t1 [Chlamydomonas eustigma])	gi|239977727|sp|B4NSP6.2|WIBG_DROSI(RecName: Full=Partner of Y14 and mago; AltName: Full=Protein within the bgcn gene intron)
TRINITY_DN22303_c0_g1	18.2933	91.47	115.193	K01193	INV, sacA	ko00500(Starch and sucrose metabolism); ko00052(Galactose metabolism)	PF00251.17(Glyco_hydro_32N:Glycosyl hydrolases family 32 N-terminal domain)	GO:0004564(molecular_function:beta-fructofuranosidase activity); GO:0005975(biological_process:carbohydrate metabolic process); GO:0016021(cellular_component:integral component of membrane); GO:0004564(molecular_function:beta-fructofuranosidase activity); GO:0005975(biological_process:carbohydrate metabolic process); GO:0016021(cellular_component:integral component of membrane); GO:0004575(molecu…	AEB66649.2(vacuole invertase [Rumex dentatus])	gi|12644356|sp|P80065.2|INVB_DAUCA(RecName: Full=Beta-fructofuranosidase, soluble isoenzyme I; AltName: Full=Invertase; AltName: Full=Saccharase; AltName: Full=Sucrose hydrolase; Flags: Precursor [Daucus carota])
TRINITY_DN22304_c0_g1	0.363333	1.94333	2.57				PF00249.28(Myb_DNA-binding:Myb-like DNA-binding domain)	GO:0003677(molecular_function:DNA binding); GO:0006355(biological_process:regulation of transcription, DNA-templated); GO:0006351(biological_process:transcription, DNA-templated); GO:0005634(cellular_component:nucleus); GO:0003677(molecular_function:DNA binding); GO:0006355(biological_process:regulation of transcription, DNA-templated); GO:0006351(biological_process:transcription, DNA-templated);…	XP_007154940.1(hypothetical protein PHAVU_003G159800g [Phaseolus vulgaris])	gi|75338846|sp|Q9ZQ85.2|EFM_ARATH(RecName: Full=Myb family transcription factor EFM; AltName: Full=Protein EARLY FLOWERING MYB)
TRINITY_DN22314_c0_g1	4.03333	14.49	18.71				PF00096.23(zf-C2H2:Zinc finger, C2H2 type)	GO:0003676(molecular_function:nucleic acid binding); GO:0003676(molecular_function:nucleic acid binding); GO:0003676(molecular_function:nucleic acid binding)	KYP53458.1(hypothetical protein KK1_024595 [Cajanus cajan])
TRINITY_DN22315_c0_g1	0.07	1.43	2.97
TRINITY_DN22347_c0_g1	2.69333	9.37	9.65667				PF00561.17(Abhydrolase_1:alpha/beta hydrolase fold); PF12697.4(Abhydrolase_6:Alpha/beta hydrolase family); PF12146.5(Hydrolase_4:Serine aminopeptidase, S33); PF00244.17(14-3-3:14-3-3 protein)	GO:0016787(molecular_function:hydrolase activity); GO:0016787(molecular_function:hydrolase activity); GO:0003824(molecular_function:catalytic activity)	XP_022739960.1(uncharacterized protein LOC111292043 isoform X2 [Durio zibethinus])	gi|20137460|sp|Q9C5W6.1|14312_ARATH(RecName: Full=14-3-3-like protein GF14 iota; AltName: Full=General regulatory factor 12)
TRINITY_DN22379_c0_g1	5.42	22.15	24.2867	K00134	GAPDH, gapA	ko00010(Glycolysis / Gluconeogenesis); ko00710(Carbon fixation in photosynthetic organisms)		GO:0051287(molecular_function:NAD binding); GO:0050661(molecular_function:NADP binding); GO:0016620(molecular_function:oxidoreductase activity, acting on the aldehyde or oxo group of donors, NAD or NADP as acceptor); GO:0006006(biological_process:glucose metabolic process); GO:0016620(molecular_function:oxidoreductase activity, acting on the aldehyde or oxo group of donors, NAD or NADP as accepto…	XP_024025728.1(glyceraldehyde-3-phosphate dehydrogenase, cytosolic isoform X1 [Morus notabilis])	gi|462137|sp|P34921.1|G3PC_DIACA(RecName: Full=Glyceraldehyde-3-phosphate dehydrogenase, cytosolic)
TRINITY_DN22389_c0_g1	1.45333	5.70667	8.55333	K15430	TRM11, TRMT11		PF01170.15(UPF0020:Putative RNA methylase family UPF0020)	GO:0008168(molecular_function:methyltransferase activity); GO:0003676(molecular_function:nucleic acid binding); GO:0008168(molecular_function:methyltransferase activity); GO:0003676(molecular_function:nucleic acid binding); GO:0080180(biological_process:2-methylguanosine metabolic process); GO:0006400(biological_process:tRNA modification); GO:0008168(molecular_function:methyltransferase activity)…	XP_006341830.1(PREDICTED: tRNA (guanine(10)-N2)-methyltransferase homolog [Solanum tuberosum])	gi|81904218|sp|Q9CWH5.1|TRM11_MOUSE(RecName: Full=tRNA (guanine(10)-N2)-methyltransferase homolog; AltName: Full=tRNA guanosine-2'-O-methyltransferase TRM11 homolog)
TRINITY_DN22411_c0_g1	6.29333	32.6333	34.6267
TRINITY_DN22412_c0_g1	0	0.54	0.413333	K09486	HYOU1	ko04141(Protein processing in endoplasmic reticulum)	PF00012.17(HSP70:Hsp70 protein)	GO:0005524(molecular_function:ATP binding); GO:0005524(molecular_function:ATP binding); GO:0005524(molecular_function:ATP binding); GO:0005524(molecular_function:ATP binding); GO:0009507(cellular_component:chloroplast); GO:0005783(cellular_component:endoplasmic reticulum); GO:0005788(cellular_component:endoplasmic reticulum lumen); GO:0005794(cellular_component:Golgi apparatus); GO:0005774(cellul…	KVE75731.1(Heat shock protein 70, conserved site-containing protein, partial [Cynara cardunculus var. scolymus])	gi|82209587|sp|Q7ZUW2.1|HYOU1_DANRE(RecName: Full=Hypoxia up-regulated protein 1; Flags: Precursor)
TRINITY_DN22417_c0_g1	0.833333	3.2	3.81667
TRINITY_DN22428_c0_g1	0.473333	1.79667	2.94667	K17471	SULTR3		PF00916.17(Sulfate_transp:Sulfate permease family); PF01740.18(STAS:STAS domain); PF13466.3(STAS_2:STAS domain)	GO:0008271(molecular_function:secondary active sulfate transmembrane transporter activity); GO:0016021(cellular_component:integral component of membrane); GO:0008271(molecular_function:secondary active sulfate transmembrane transporter activity); GO:0015116(molecular_function:sulfate transmembrane transporter activity); GO:0005887(cellular_component:integral component of plasma membrane)	XP_010691282.1(PREDICTED: probable sulfate transporter 3.4 [Beta vulgaris subsp. vulgaris])	gi|37089876|sp|Q9LW86.1|SUT34_ARATH(RecName: Full=Probable sulfate transporter 3.4)
TRINITY_DN22442_c0_g1	4.56667	30.0967	41.1267					GO:0046983(molecular_function:protein dimerization activity); GO:0046983(molecular_function:protein dimerization activity)	OMO73551.1(hypothetical protein CCACVL1_17225 [Corchorus capsularis])
TRINITY_DN22465_c0_g1	0.823333	13.7033	14.27				PF01357.18(Pollen_allerg_1:Pollen allergen); PF03330.15(DPBB_1:Lytic transglycolase)	GO:0009664(biological_process:plant-type cell wall organization); GO:0005618(cellular_component:cell wall); GO:0005576(cellular_component:extracellular region); GO:0016020(cellular_component:membrane); GO:0009664(biological_process:plant-type cell wall organization); GO:0005618(cellular_component:cell wall); GO:0005576(cellular_component:extracellular region); GO:0016020(cellular_component:membra…	OMO75483.1(Expansin [Corchorus olitorius])	gi|20138025|sp|Q9LNU3.1|EXP11_ARATH(RecName: Full=Expansin-A11; Short=AtEXPA11; AltName: Full=Alpha-expansin-11; Short=At-EXP11; Short=AtEx11; AltName: Full=Ath-ExpAlpha-1.14; Flags: Precursor)
TRINITY_DN22469_c0_g1	0.0366667	5.32667	0.766667				PF01151.15(ELO:GNS1/SUR4 family)	GO:0016021(cellular_component:integral component of membrane); GO:0016021(cellular_component:integral component of membrane); GO:0016021(cellular_component:integral component of membrane); GO:0005576(cellular_component:extracellular region); GO:0016021(cellular_component:integral component of membrane); GO:0016021(cellular_component:integral component of membrane)	ACR53359.1(delta-6 elongase [Pyramimonas cordata])	gi|166224367|sp|Q1HRV8.2|ELVL1_AEDAE(RecName: Full=Elongation of very long chain fatty acids protein AAEL008004; AltName: Full=3-keto acyl-CoA synthase AAEL008004; AltName: Full=Very-long-chain 3-oxoacyl-CoA synthase AAEL008004)
TRINITY_DN22470_c0_g1	30.14	157.207	187.577	K09286	EREBP		PF00847.17(AP2:AP2 domain)	GO:0003677(molecular_function:DNA binding); GO:0003700(molecular_function:transcription factor activity, sequence-specific DNA binding); GO:0006351(biological_process:transcription, DNA-templated); GO:0005634(cellular_component:nucleus); GO:0003677(molecular_function:DNA binding); GO:0003700(molecular_function:transcription factor activity, sequence-specific DNA binding); GO:0006351(biological_pr…	AEQ58799.1(ethylene response factor [Rumex palustris])	gi|27735162|sp|P42736.2|RAP23_ARATH(RecName: Full=Ethylene-responsive transcription factor RAP2-3; AltName: Full=Cadmium-induced protein AS30; AltName: Full=Ethylene response factor 72; Short=ERF72; AltName: Full=Ethylene-responsive element binding protein; Short=AtEBP; AltName: Full=Protein RELATED TO APETALA2 3; Short=Related to AP2 3)
TRINITY_DN22477_c0_g1	4.3	12.8533	19.09				PF01436.18(NHL:NHL repeat)		XP_021726981.1(uncharacterized protein LOC110694124 isoform X1 [Chenopodium quinoa])	gi|82081010|sp|Q5ZI67.1|NHLC2_CHICK(RecName: Full=NHL repeat-containing protein 2)
TRINITY_DN22490_c0_g1	1.22333	3.89667	3.83667
TRINITY_DN22519_c0_g2	0.32	1.13333	1.87333	K09843	E1.14.13.93	ko00906(Carotenoid biosynthesis)	PF00067.19(p450:Cytochrome P450)	GO:0020037(molecular_function:heme binding); GO:0005506(molecular_function:iron ion binding); GO:0004497(molecular_function:monooxygenase activity); GO:0016705(molecular_function:oxidoreductase activity, acting on paired donors, with incorporation or reduction of molecular oxygen); GO:0020037(molecular_function:heme binding); GO:0005506(molecular_function:iron ion binding); GO:0004497(molecular_f…	XP_021836434.1(abscisic acid 8'-hydroxylase 4-like [Spinacia oleracea])	gi|148872479|sp|Q9LJK2.2|ABAH4_ARATH(RecName: Full=Abscisic acid 8'-hydroxylase 4; Short=ABA 8'-hydroxylase 4; AltName: Full=Cytochrome P450 707A4)
TRINITY_DN22521_c0_g1	0.0233333	1.2	0.61	K03246	EIF3I	ko03013(RNA transport)	PF00400.29(WD40:WD domain, G-beta repeat); PF12894.4(ANAPC4_WD40:Anaphase-promoting complex subunit 4 WD40 domain)		XP_024395704.1(eukaryotic translation initiation factor 3 subunit I-like isoform X1 [Physcomitrella patens])	gi|121958921|sp|Q1HPW4.1|EIF3I_BOMMO(RecName: Full=Eukaryotic translation initiation factor 3 subunit I; Short=eIF3i)
TRINITY_DN22594_c0_g1	3.48333	12.2667	17.3	K00166	BCKDHA, bkdA1	ko00640(Propanoate metabolism); ko00280(Valine, leucine and isoleucine degradation)	PF00676.17(E1_dh:Dehydrogenase E1 component); PF02775.18(TPP_enzyme_C:Thiamine pyrophosphate enzyme, C-terminal TPP binding domain); PF13292.3(DXP_synthase_N:1-deoxy-D-xylulose-5-phosphate synthase)		XP_010680222.1(PREDICTED: 2-oxoisovalerate dehydrogenase subunit alpha 1, mitochondrial [Beta vulgaris subsp. vulgaris])	gi|75240147|sp|Q84JL2.1|ODBA2_ARATH(RecName: Full=2-oxoisovalerate dehydrogenase subunit alpha 2, mitochondrial; AltName: Full=Branched-chain alpha-keto acid dehydrogenase E1 component alpha chain; Short=BCKDE1A; Short=BCKDH E1-alpha; Flags: Precursor)
TRINITY_DN22624_c0_g1	43.07	210.727	259.397				PF00076.19(RRM_1:RNA recognition motif. (a.k.a. RRM, RBD, or RNP domain)); PF16367.2(RRM_7:RNA recognition motif)	GO:0003723(molecular_function:RNA binding); GO:0003723(molecular_function:RNA binding)	XP_010466745.1(PREDICTED: glycine-rich RNA-binding protein 4, mitochondrial-like [Camelina sativa])	gi|75335048|sp|Q9LIS2.1|RBG4_ARATH(RecName: Full=Glycine-rich RNA-binding protein 4, mitochondrial; Short=AtGR-RBP4; AltName: Full=AtRBG4; AltName: Full=Glycine-rich protein 4; Short=AtGRP4; AltName: Full=Mitochondrial RNA-binding protein 1b; Short=At-mRBP1b; Flags: Precursor)
TRINITY_DN2263_c0_g1	1.63667	30.7933	46.5133				PF04570.11(zf-FLZ:zinc-finger of the FCS-type, C2-C2)		XP_016196512.1(uncharacterized protein LOC107637640 [Arachis ipaensis])
TRINITY_DN22660_c0_g1	0.183333	1.58333	1.86333				PF01535.17(PPR:PPR repeat); PF13041.3(PPR_2:PPR repeat family); PF12854.4(PPR_1:PPR repeat); PF13812.3(PPR_3:Pentatricopeptide repeat domain)	GO:0008270(molecular_function:zinc ion binding)	XP_010651228.1(PREDICTED: pentatricopeptide repeat-containing protein At2g33680-like [Vitis vinifera])	gi|75206168|sp|Q9SIT7.1|PP151_ARATH(RecName: Full=Pentatricopeptide repeat-containing protein At2g13600)
TRINITY_DN22690_c1_g1	1.17333	4.60333	5.61	K01246	tag	ko03410(Base excision repair)	PF03352.10(Adenine_glyco:Methyladenine glycosylase)	GO:0008725(molecular_function:DNA-3-methyladenine glycosylase activity); GO:0016740(molecular_function:transferase activity); GO:0006284(biological_process:base-excision repair); GO:0006541(biological_process:glutamine metabolic process); GO:0008725(molecular_function:DNA-3-methyladenine glycosylase activity); GO:0006284(biological_process:base-excision repair)	XP_010106031.1(uncharacterized protein LOC21404071 [Morus notabilis])	gi|44887939|sp|Q7VG78.1|GUAA_HELHP(RecName: Full=Probable GMP synthase [glutamine-hydrolyzing]; AltName: Full=GMP synthetase; AltName: Full=Glutamine amidotransferase)
TRINITY_DN22756_c0_g1	3.19667	9.51333	9.84667					GO:0003677(molecular_function:DNA binding)	KEH24215.1(Myb/SANT-like DNA-binding domain protein [Medicago truncatula])
TRINITY_DN22761_c0_g1	0.0233333	1.26333	0.64	K12757	MYL12		PF13405.3(EF-hand_6:EF-hand domain); PF00036.29(EF-hand_1:EF hand); PF13499.3(EF-hand_7:EF-hand domain pair); PF13202.3(EF-hand_5:EF hand); PF13833.3(EF-hand_8:EF-hand domain pair)	GO:0005509(molecular_function:calcium ion binding); GO:0005509(molecular_function:calcium ion binding)	POF05658.1(calmodulin-related protein [Quercus suber])	gi|730031|sp|P40423.1|SQH_DROME(RecName: Full=Myosin regulatory light chain sqh; AltName: Full=Myosin regulatory light chain, nonmuscle; Short=MRLC-C; AltName: Full=Protein spaghetti-squash)
TRINITY_DN22796_c0_g1	1.32	4.45333	4.94333				PF12776.4(Myb_DNA-bind_3:Myb/SANT-like DNA-binding domain); PF13837.3(Myb_DNA-bind_4:Myb/SANT-like DNA-binding domain); PF04504.11(DUF573:Protein of unknown function, DUF573)		XP_021851722.1(uncharacterized protein At2g29880-like [Spinacia oleracea])
TRINITY_DN22813_c0_g1	86.3033	288.983	316.533						KNA24270.1(hypothetical protein SOVF_017180 [Spinacia oleracea])
TRINITY_DN22814_c0_g1	4.66	15.72	20.6	K09285	OVM, ANT		PF00847.17(AP2:AP2 domain)	GO:0003677(molecular_function:DNA binding); GO:0003700(molecular_function:transcription factor activity, sequence-specific DNA binding); GO:0007275(biological_process:multicellular organism development); GO:0006351(biological_process:transcription, DNA-templated); GO:0005634(cellular_component:nucleus); GO:0003677(molecular_function:DNA binding); GO:0003700(molecular_function:transcription factor…	XP_002284093.1(PREDICTED: AP2-like ethylene-responsive transcription factor At2g41710 isoform X1 [Vitis vinifera])	gi|148886783|sp|Q8GWK2.2|AP2L4_ARATH(RecName: Full=AP2-like ethylene-responsive transcription factor At2g41710)
TRINITY_DN22820_c0_g1	9.46667	29.6967	32.9433						XP_002267950.1(PREDICTED: uncharacterized protein LOC100254452 [Vitis vinifera])
TRINITY_DN22842_c0_g1	6.05667	28.9133	31.4867				PF06203.11(CCT:CCT motif)	GO:0005634(cellular_component:nucleus); GO:0005634(cellular_component:nucleus); GO:0005634(cellular_component:nucleus)	PNY16771.1(zinc finger protein CONSTANS-like 16-like [Trifolium pratense])	gi|52839876|sp|Q9C9A9.1|COL7_ARATH(RecName: Full=Zinc finger protein CONSTANS-LIKE 7)
TRINITY_DN22844_c1_g1	0	0.293333	0.54
TRINITY_DN22856_c1_g1	0.02	1.27667	0.626667	K03102	SQD		PF00076.19(RRM_1:RNA recognition motif. (a.k.a. RRM, RBD, or RNP domain)); PF16367.2(RRM_7:RNA recognition motif)	GO:0003723(molecular_function:RNA binding)	XP_021721856.1(heterogeneous nuclear ribonucleoprotein 1-like [Chenopodium quinoa])	gi|55584092|sp|Q08473.3|SQD_DROME(RecName: Full=RNA-binding protein squid; AltName: Full=Heterogeneous nuclear ribonucleoprotein 40; Short=HNRNP 40)
TRINITY_DN22878_c1_g2	1.38	5.57333	5.78333	K07447	ruvX		PF03652.12(RuvX:Holliday junction resolvase)	GO:0006364(biological_process:rRNA processing)	KMT07887.1(hypothetical protein BVRB_6g145830 isoform B [Beta vulgaris subsp. vulgaris])	gi|259495704|sp|C4Z578.1|YQGF_EUBE2(RecName: Full=Putative pre-16S rRNA nuclease)
TRINITY_DN22901_c0_g1	0.546667	2.16	2.72667				PF02636.14(Methyltransf_28:Putative S-adenosyl-L-methionine-dependent methyltransferase)	GO:0008168(molecular_function:methyltransferase activity); GO:0016021(cellular_component:integral component of membrane); GO:0005739(cellular_component:mitochondrion); GO:0008168(molecular_function:methyltransferase activity); GO:0005739(cellular_component:mitochondrion); GO:0008168(molecular_function:methyltransferase activity); GO:0005739(cellular_component:mitochondrion); GO:0008168(molecular_…	XP_023928540.1(protein arginine methyltransferase NDUFAF7 homolog, mitochondrial isoform X1 [Quercus suber])	gi|26401557|sp|O14138.2|NDUF7_SCHPO(RecName: Full=NADH dehydrogenase [ubiquinone] complex I, assembly factor 7 homolog; AltName: Full=Protein midA homolog)
TRINITY_DN22905_c0_g1	7.68333	51.2333	55.98				PF08613.8(Cyclin:Cyclin); PF00134.20(Cyclin_N:Cyclin, N-terminal domain)	GO:0019901(molecular_function:protein kinase binding); GO:0000079(biological_process:regulation of cyclin-dependent protein serine/threonine kinase activity); GO:0019901(molecular_function:protein kinase binding); GO:0000079(biological_process:regulation of cyclin-dependent protein serine/threonine kinase activity); GO:0019901(molecular_function:protein kinase binding); GO:0000079(biological_proc…	PPD81686.1(hypothetical protein GOBAR_DD21362 [Gossypium barbadense])	gi|75278850|sp|O80513.1|CCU41_ARATH(RecName: Full=Cyclin-U4-1; Short=CycU4;1; AltName: Full=Cyclin-P4.1; Short=CycP4;1)
TRINITY_DN22926_c0_g1	1.43667	6.38667	7.38333
TRINITY_DN22952_c1_g1	0.273333	2.17667	2.66667
TRINITY_DN22981_c0_g1	23.74	113.627	106.907				PF00249.28(Myb_DNA-binding:Myb-like DNA-binding domain)	GO:0043565(molecular_function:sequence-specific DNA binding); GO:0045892(biological_process:negative regulation of transcription, DNA-templated); GO:0006351(biological_process:transcription, DNA-templated); GO:0005634(cellular_component:nucleus)	XP_021723863.1(transcription factor HHO3-like [Chenopodium quinoa])	gi|75338846|sp|Q9ZQ85.2|EFM_ARATH(RecName: Full=Myb family transcription factor EFM; AltName: Full=Protein EARLY FLOWERING MYB)
TRINITY_DN22986_c0_g1	0.233333	1.03667	1.81333				PF14383.3(VARLMGL:DUF761-associated sequence motif)		XP_021862395.1(uncharacterized protein LOC110801352 [Spinacia oleracea])
TRINITY_DN23007_c0_g1	8.06	23.77	37.9433				PF00657.19(Lipase_GDSL:GDSL-like Lipase/Acylhydrolase)	GO:0016788(molecular_function:hydrolase activity, acting on ester bonds); GO:0016788(molecular_function:hydrolase activity, acting on ester bonds)	OMP09401.1(Lipase, GDSL [Corchorus olitorius])	gi|75099786|sp|O80522.1|GDL2_ARATH(RecName: Full=GDSL esterase/lipase At1g09390; AltName: Full=Extracellular lipase At1g09390; Flags: Precursor)
TRINITY_DN23008_c0_g1	0.01	0.293333	0.44				PF00100.20(Zona_pellucida:Zona pellucida-like domain)		XP_009350379.1(PREDICTED: LOW QUALITY PROTEIN: uncharacterized protein LOC103941904, partial [Pyrus x bretschneideri])	gi|2851461|sp|Q03755.2|CUT1_CAEEL(RecName: Full=Cuticlin-1; Flags: Precursor)
TRINITY_DN23039_c0_g1	4.77667	20.2433	25.0233				PF03468.11(XS:XS domain)		XP_008365732.1(PREDICTED: protein SUPPRESSOR OF GENE SILENCING 3-like [Malus domestica])	gi|75173862|sp|Q9LDX1.1|SGS3_ARATH(RecName: Full=Protein SUPPRESSOR OF GENE SILENCING 3; Short=AtSGS3)
TRINITY_DN23076_c0_g1	1.59	6.36667	9.51333	K19045	BB		PF13639.3(zf-RING_2:Ring finger domain); PF17123.2(zf-RING_11:RING-like zinc finger); PF13923.3(zf-C3HC4_2:Zinc finger, C3HC4 type (RING finger)); PF12678.4(zf-rbx1:RING-H2 zinc finger domain); PF00097.22(zf-C3HC4:Zinc finger, C3HC4 type (RING finger)); PF13920.3(zf-C3HC4_3:Zinc finger, C3HC4 type (RING finger))		XP_021862855.1(E3 ubiquitin ligase BIG BROTHER-like [Spinacia oleracea])	gi|75301060|sp|Q8L649.1|BB_ARATH(RecName: Full=E3 ubiquitin ligase BIG BROTHER; AltName: Full=Protein ENHANCER OF DA1-1)
TRINITY_DN23080_c0_g1	0.116667	0.896667	1.44667				PF13041.3(PPR_2:PPR repeat family); PF01535.17(PPR:PPR repeat); PF12854.4(PPR_1:PPR repeat)		XP_002275085.1(PREDICTED: pentatricopeptide repeat-containing protein At3g04750, mitochondrial [Vitis vinifera])	gi|75207287|sp|Q9SR01.1|PP212_ARATH(RecName: Full=Pentatricopeptide repeat-containing protein At3g04750, mitochondrial; Flags: Precursor)
TRINITY_DN23081_c0_g1	1.01333	5.05	7.04333				PF15372.3(DUF4600:Domain of unknown function (DUF4600))
TRINITY_DN23082_c0_g1	21.8233	61.4233	71.5767	K02160	accB, bccP	ko00640(Propanoate metabolism); ko00061(Fatty acid biosynthesis); ko00620(Pyruvate metabolism)	PF00364.19(Biotin_lipoyl:Biotin-requiring enzyme); PF13375.3(RnfC_N:RnfC Barrel sandwich hybrid domain); PF01597.16(GCV_H:Glycine cleavage H-protein)	GO:0003989(molecular_function:acetyl-CoA carboxylase activity); GO:0006633(biological_process:fatty acid biosynthetic process); GO:0009317(cellular_component:acetyl-CoA carboxylase complex); GO:0009507(cellular_component:chloroplast); GO:0003989(molecular_function:acetyl-CoA carboxylase activity); GO:0006633(biological_process:fatty acid biosynthetic process); GO:0009317(cellular_component:acetyl…	XP_024024521.1(biotin carboxyl carrier protein of acetyl-CoA carboxylase, chloroplastic [Morus notabilis])	gi|17380471|sp|Q42533.2|BCCP1_ARATH(RecName: Full=Biotin carboxyl carrier protein of acetyl-CoA carboxylase 1, chloroplastic; Short=AtBCCP1; Short=BCCP-1; Flags: Precursor)
TRINITY_DN23095_c0_g1	1.05333	4.67	5.9				PF08879.7(WRC:WRC); PF08880.8(QLQ:QLQ)	GO:0005524(molecular_function:ATP binding); GO:0032502(biological_process:developmental process); GO:0006355(biological_process:regulation of transcription, DNA-templated); GO:0006351(biological_process:transcription, DNA-templated); GO:0005634(cellular_component:nucleus); GO:0005524(molecular_function:ATP binding); GO:0032502(biological_process:developmental process); GO:0006355(biological_proce…	XP_018859460.1(PREDICTED: growth-regulating factor 6-like isoform X2 [Juglans regia])	gi|408407695|sp|Q6AWY3.2|GRF6_ORYSJ(RecName: Full=Growth-regulating factor 6; Short=OsGRF6; AltName: Full=Transcription activator GRF6)
TRINITY_DN23106_c1_g1	21.8567	70.03	82.2667	K18121	GLYR	ko00630(Glyoxylate and dicarboxylate metabolism); ko00650(Butanoate metabolism)	PF03446.12(NAD_binding_2:NAD binding domain of 6-phosphogluconate dehydrogenase); PF03807.14(F420_oxidored:NADP oxidoreductase coenzyme F420-dependent); PF02826.16(2-Hacid_dh_C:D-isomer specific 2-hydroxyacid dehydrogenase, NAD binding domain); PF02558.13(ApbA:Ketopantoate reductase PanE/ApbA); PF14833.3(NAD_binding_11:NAD-binding of NADP-dependent 3-hydroxyisobutyrate dehydrogenase)	GO:0051287(molecular_function:NAD binding); GO:0004616(molecular_function:phosphogluconate dehydrogenase (decarboxylating) activity); GO:0051287(molecular_function:NAD binding); GO:0004616(molecular_function:phosphogluconate dehydrogenase (decarboxylating) activity); GO:0051287(molecular_function:NAD binding); GO:0004616(molecular_function:phosphogluconate dehydrogenase (decarboxylating) activity)	XP_008675381.1(glyoxylate/succinic semialdehyde reductase 2, chloroplastic isoform X1 [Zea mays])	gi|449061823|sp|F4I907.1|GLYR2_ARATH(RecName: Full=Glyoxylate/succinic semialdehyde reductase 2, chloroplastic; Short=AtGLYR2; Short=AtGR2; Short=SSA reductase 2; Flags: Precursor)
TRINITY_DN23107_c0_g1	12.9033	47.5133	59.6				PF13178.3(DUF4005:Protein of unknown function (DUF4005)); PF00612.24(IQ:IQ calmodulin-binding motif)		XP_021850987.1(protein IQ-DOMAIN 31 isoform X1 [Spinacia oleracea])	gi|75153700|sp|Q8L4D8.1|IQD31_ARATH(RecName: Full=Protein IQ-DOMAIN 31)
TRINITY_DN23121_c0_g1	3.26	20.7167	23.8633						XP_010686408.1(PREDICTED: protein NUCLEAR FUSION DEFECTIVE 6, chloroplastic/mitochondrial isoform X2 [Beta vulgaris subsp. vulgaris])
TRINITY_DN23145_c0_g2	32.7033	125.977	153.423				PF04398.9(DUF538:Protein of unknown function, DUF538)		XP_021734487.1(uncharacterized protein LOC110701196 [Chenopodium quinoa])
TRINITY_DN23156_c0_g2	9.52	29.5133	40.9733					GO:0016021(cellular_component:integral component of membrane)	XP_018858434.1(PREDICTED: uncharacterized GPI-anchored protein At4g28100-like [Juglans regia])	gi|75208205|sp|Q9SUC9.1|UGPI7_ARATH(RecName: Full=Uncharacterized GPI-anchored protein At4g28100; Flags: Precursor)
TRINITY_DN23181_c0_g1	0	0.506667	0.806667	K07195	EXOC7, EXO70		PF03081.12(Exo70:Exo70 exocyst complex subunit)	GO:0006887(biological_process:exocytosis); GO:0000145(cellular_component:exocyst)	XP_010683605.2(PREDICTED: exocyst complex component EXO70A1-like [Beta vulgaris subsp. vulgaris])	gi|75181250|sp|Q9LZD3.1|E70A1_ARATH(RecName: Full=Exocyst complex component EXO70A1; Short=AtExo70a1; AltName: Full=Exocyst subunit Exo70 family protein A1)
TRINITY_DN23190_c0_g1	3.46333	14.1	17.3033					GO:0003677(molecular_function:DNA binding); GO:0003677(molecular_function:DNA binding); GO:0003677(molecular_function:DNA binding)	XP_021685469.1(axoneme-associated protein mst101(2) [Hevea brasiliensis])
TRINITY_DN23203_c0_g2	0.17	1.74667	3.96667				PF14226.3(DIOX_N:non-haem dioxygenase in morphine synthesis N-terminal)	GO:0046872(molecular_function:metal ion binding); GO:0016491(molecular_function:oxidoreductase activity); GO:0046872(molecular_function:metal ion binding); GO:0016491(molecular_function:oxidoreductase activity)	XP_023899680.1(protein DOWNY MILDEW RESISTANCE 6-like [Quercus suber])	gi|75309197|sp|Q9FLV0.1|DMR6_ARATH(RecName: Full=Protein DOWNY MILDEW RESISTANCE 6; Short=AtDMR6; AltName: Full=2-oxoglutarate (2OG)-Fe(II) oxygenase-like protein DMR6; AltName: Full=Salicylate 3-hydroxylase DMR6; Short=S3H DMR6; Short=SA 3-hydroxylase DMR6; Short=Salicylic acid 3-hydroxylase DMR6)
TRINITY_DN23207_c0_g1	0.96	4.46667	4.44667				PF08879.7(WRC:WRC); PF08880.8(QLQ:QLQ)		XP_022154686.1(growth-regulating factor 5-like isoform X1 [Momordica charantia])	gi|75154316|sp|Q8L8A6.1|GRF5_ARATH(RecName: Full=Growth-regulating factor 5; Short=AtGRF5; AltName: Full=Transcription activator GRF5)
TRINITY_DN23223_c0_g1	1.43	8.32667	9.46667					GO:0009055(molecular_function:electron carrier activity); GO:0020037(molecular_function:heme binding); GO:0046872(molecular_function:metal ion binding); GO:0005758(cellular_component:mitochondrial intermembrane space); GO:0070469(cellular_component:respiratory chain)	P00072.1(RecName: Full=Cytochrome c)	gi|1706330|sp|P51846.1|PDC2_TOBAC(RecName: Full=Pyruvate decarboxylase 2; Short=NtPDC2 [Nicotiana tabacum])
TRINITY_DN23238_c0_g1	1.01333	3.27667	3.60333				PF01535.17(PPR:PPR repeat); PF13041.3(PPR_2:PPR repeat family); PF12854.4(PPR_1:PPR repeat); PF13812.3(PPR_3:Pentatricopeptide repeat domain); PF00588.16(SpoU_methylase:SpoU rRNA Methylase family)	GO:0004519(molecular_function:endonuclease activity); GO:0003723(molecular_function:RNA binding); GO:0008270(molecular_function:zinc ion binding); GO:0009451(biological_process:RNA modification); GO:0043231(cellular_component:intracellular membrane-bounded organelle)	XP_023909208.1(pentatricopeptide repeat-containing protein At5g46460, mitochondrial [Quercus suber])	gi|75170604|sp|Q9FHF9.1|PP419_ARATH(RecName: Full=Pentatricopeptide repeat-containing protein At5g46460, mitochondrial; Flags: Precursor)
TRINITY_DN2324_c0_g2	1.95667	5.74	6.9	K10268	FBXL2_20				XP_021733445.1(F-box/LRR-repeat protein 12-like [Chenopodium quinoa])	gi|75207381|sp|Q9SRR1.1|FBL12_ARATH(RecName: Full=F-box/LRR-repeat protein 12)
TRINITY_DN23243_c0_g1	0.236667	1.41333	4.07333	K17099	ANXA13		PF00191.17(Annexin:Annexin)	GO:0005509(molecular_function:calcium ion binding); GO:0005544(molecular_function:calcium-dependent phospholipid binding)	XP_021715224.1(annexin-like protein RJ4 [Chenopodium quinoa])	gi|294956516|sp|Q94CK4.2|ANXD8_ARATH(RecName: Full=Annexin D8; AltName: Full=AnnAt8)
TRINITY_DN23298_c0_g1	0	0.656667	0.33				PF01607.21(CBM_14:Chitin binding Peritrophin-A domain); PF01522.18(Polysacc_deac_1:Polysaccharide deacetylase)	GO:0016810(molecular_function:hydrolase activity, acting on carbon-nitrogen (but not peptide) bonds); GO:0005975(biological_process:carbohydrate metabolic process); GO:0016810(molecular_function:hydrolase activity, acting on carbon-nitrogen (but not peptide) bonds); GO:0005975(biological_process:carbohydrate metabolic process)	PRW61614.1(chitin [Chlorella sorokiniana])
TRINITY_DN23328_c0_g1	0.766667	3.76	5.19333
TRINITY_DN23331_c0_g1	2.79	8.79667	11.1033				PF00294.21(PfkB:pfkB family carbohydrate kinase)	GO:0016301(molecular_function:kinase activity); GO:0016301(molecular_function:kinase activity)	XP_010680662.1(PREDICTED: fructokinase-like 2, chloroplastic [Beta vulgaris subsp. vulgaris])	gi|704045468|sp|F4I0K2.2|SCKL2_ARATH(RecName: Full=Fructokinase-like 2, chloroplastic; AltName: Full=pfkB-type carbohydrate kinase family protein 1; Flags: Precursor)
TRINITY_DN23348_c0_g1	2.67	15.3233	18.24	K18404	TDRD3		PF08585.9(RMI1_N:RecQ mediated genome instability protein)		XP_010688124.1(PREDICTED: tudor domain-containing protein 3 [Beta vulgaris subsp. vulgaris])	gi|82083082|sp|Q5ZMS6.1|TDRD3_CHICK(RecName: Full=Tudor domain-containing protein 3)
TRINITY_DN23351_c1_g1	5.28667	23.3967	27.2633				PF13178.3(DUF4005:Protein of unknown function (DUF4005)); PF00612.24(IQ:IQ calmodulin-binding motif)		XP_021667267.1(protein IQ-DOMAIN 1-like [Hevea brasiliensis])	gi|75264290|sp|Q9LVV3.1|PHL22_ARATH(RecName: Full=Phytolongin Phyl2.2)
TRINITY_DN23355_c0_g1	0.0133333	0.836667	0.336667				PF07165.8(DUF1397:Protein of unknown function (DUF1397))			gi|46396271|sp|P83632.1|P27K_GALME(RecName: Full=27 kDa hemolymph protein; AltName: Full=P27K; Short=27k; Flags: Precursor [Galleria mellonella])
TRINITY_DN23369_c0_g1	7.01667	21.3567	23.9667	K02887	RP-L20, MRPL20, rplT	ko03010(Ribosome)	PF00453.15(Ribosomal_L20:Ribosomal protein L20)	GO:0019843(molecular_function:rRNA binding); GO:0003735(molecular_function:structural constituent of ribosome); GO:0006412(biological_process:translation); GO:0005840(cellular_component:ribosome); GO:0019843(molecular_function:rRNA binding); GO:0003735(molecular_function:structural constituent of ribosome); GO:0006412(biological_process:translation); GO:0016021(cellular_component:integral compone…	XP_010672459.1(PREDICTED: uncharacterized protein LOC104889024 [Beta vulgaris subsp. vulgaris])	gi|6225976|sp|Q9ZCV0.1|RL20_RICPR(RecName: Full=50S ribosomal protein L20)
TRINITY_DN23384_c0_g1	1.36667	9.63	13.0767				PF00170.18(bZIP_1:bZIP transcription factor); PF07716.12(bZIP_2:Basic region leucine zipper); PF03131.14(bZIP_Maf:bZIP Maf transcription factor)	GO:0003700(molecular_function:transcription factor activity, sequence-specific DNA binding)	NP_001337114.1(bZIP transcription factor family protein [Zea mays])	gi|75285339|sp|Q5JMK6.1|BZP06_ORYSJ(RecName: Full=Basic leucine zipper 6; Short=OsbZIP06; Short=bZIP protein 6)
TRINITY_DN23402_c0_g1	0.18	0.956667	1.22				PF00999.18(Na_H_Exchanger:Sodium/hydrogen exchanger family); PF05684.9(DUF819:Protein of unknown function (DUF819))		XP_010666885.1(PREDICTED: cation/H(+) symporter 13-like [Beta vulgaris subsp. vulgaris])	gi|75277347|sp|O22920.1|CHX13_ARATH(RecName: Full=Cation/H(+) symporter 13; AltName: Full=Protein CATION/H+ EXCHANGER 13; Short=AtCHX13)
TRINITY_DN23429_c0_g1	12.38	37.57	47.8067				PF07714.14(Pkinase_Tyr:Protein tyrosine kinase); PF00069.22(Pkinase:Protein kinase domain); PF13855.3(LRR_8:Leucine rich repeat); PF12799.4(LRR_4:Leucine Rich repeats (2 copies))	GO:0005524(molecular_function:ATP binding); GO:0004672(molecular_function:protein kinase activity); GO:0016021(cellular_component:integral component of membrane)	KNA20025.1(hypothetical protein SOVF_056170 [Spinacia oleracea])	gi|75191439|sp|Q9M9S4.1|Y1143_ARATH(RecName: Full=Probable LRR receptor-like serine/threonine-protein kinase At1g14390; Flags: Precursor)
TRINITY_DN23437_c0_g1	9.91	43.3067	54.8833				PF00684.16(DnaJ_CXXCXGXG:DnaJ central domain); PF15777.2(Anti-TRAP:Tryptophan RNA-binding attenuator protein inhibitory protein)		PON37092.1(Cytochrome c-552 [Parasponia andersonii])	gi|74721317|sp|Q9Y2M2.1|SSUH2_HUMAN(RecName: Full=Protein SSUH2 homolog; AltName: Full=Protein ssu-2 homolog)
TRINITY_DN23442_c0_g1	1.93333	8.00333	13.0367				PF02453.14(Reticulon:Reticulon)		PON54559.1(Reticulon [Parasponia andersonii])	gi|332278149|sp|Q56X72.2|RTNLS_ARATH(RecName: Full=Reticulon-like protein B21; Short=AtRTNLB21)
TRINITY_DN23456_c0_g1	1.44	8.70333	8.50667				PF14379.3(Myb_CC_LHEQLE:MYB-CC type transfactor, LHEQLE motif)		KMT14968.1(hypothetical protein BVRB_3g064740 isoform B [Beta vulgaris subsp. vulgaris])	gi|75332035|sp|Q94A57.1|PHL2_ARATH(RecName: Full=Protein PHR1-LIKE 2; AltName: Full=Myb family transcription factor PHL2)
TRINITY_DN23458_c0_g1	64.1	224.85	285.943				PF04481.9(DUF561:Protein of unknown function (DUF561))		XP_022723380.1(uncharacterized protein ycf23-like isoform X1 [Durio zibethinus])	gi|122194651|sp|Q1XDB4.1|YCF23_PYRYE(RecName: Full=Uncharacterized protein ycf23 (chloroplast) [Pyropia yezoensis])
TRINITY_DN2349_c0_g1	0.66	2.16	4.58						XP_010694375.1(PREDICTED: inactive protein RESTRICTED TEV MOVEMENT 2 [Beta vulgaris subsp. vulgaris])	gi|635552604|sp|D9UBX6.1|RTM2B_ARATH(RecName: Full=Inactive protein RESTRICTED TEV MOVEMENT 2; AltName: Full=Inactive restricted tobacco etch virus movement protein 2)
TRINITY_DN23496_c2_g1	0.723333	4.14	3.95667				PF00635.23(Motile_Sperm:MSP (Major sperm protein) domain)	GO:0005789(cellular_component:endoplasmic reticulum membrane); GO:0016021(cellular_component:integral component of membrane); GO:0005789(cellular_component:endoplasmic reticulum membrane); GO:0016021(cellular_component:integral component of membrane); GO:0005789(cellular_component:endoplasmic reticulum membrane); GO:0016021(cellular_component:integral component of membrane)	OMO98396.1(Major sperm protein [Corchorus olitorius])	gi|313471716|sp|B9DHD7.1|VAP22_ARATH(RecName: Full=Vesicle-associated protein 2-2; AltName: Full=Plant VAP homolog 22; Short=AtPVA22; AltName: Full=VAMP-associated protein 2-2; AltName: Full=Vesicle-associated protein 27-2; Contains: RecName: Full=Vesicle-associated protein 2-2, N-terminally processed)
TRINITY_DN235_c0_g1	1.81	5.56	12.55				PF00759.16(Glyco_hydro_9:Glycosyl hydrolase family 9)	GO:0008810(molecular_function:cellulase activity); GO:0030245(biological_process:cellulose catabolic process)	XP_019163909.1(PREDICTED: endoglucanase 17 [Ipomoea nil])	gi|75220064|sp|O81416.1|GUN17_ARATH(RecName: Full=Endoglucanase 17; AltName: Full=Endo-1,4-beta glucanase 17; Flags: Precursor)
TRINITY_DN23504_c1_g2	91.9833	297.543	330.123						XP_021634507.1(thylakoid lumenal 16.5 kDa protein, chloroplastic-like isoform X1 [Manihot esculenta])	gi|84028274|sp|O22773.3|TL16_ARATH(RecName: Full=Thylakoid lumenal 16.5 kDa protein, chloroplastic; Flags: Precursor)
TRINITY_DN23515_c0_g1	1	5.42	7.34	K13679	WAXY	ko00500(Starch and sucrose metabolism)	PF08323.8(Glyco_transf_5:Starch synthase catalytic domain); PF13692.3(Glyco_trans_1_4:Glycosyl transferases group 1)	GO:0004373(molecular_function:glycogen (starch) synthase activity); GO:0019252(biological_process:starch biosynthetic process); GO:0009501(cellular_component:amyloplast); GO:0009507(cellular_component:chloroplast); GO:0004373(molecular_function:glycogen (starch) synthase activity); GO:0019252(biological_process:starch biosynthetic process); GO:0009501(cellular_component:amyloplast); GO:0009507(ce…	XP_018824335.1(PREDICTED: granule-bound starch synthase 1, chloroplastic/amyloplastic-like isoform X2 [Juglans regia])	gi|2833388|sp|Q43784.1|SSG1_MANES(RecName: Full=Granule-bound starch synthase 1, chloroplastic/amyloplastic; AltName: Full=Granule-bound starch synthase I; Short=GBSS-I; Flags: Precursor)
TRINITY_DN23521_c0_g1	291.193	1466.6	1360.13	K00218	por	ko00860(Porphyrin and chlorophyll metabolism)	PF00106.22(adh_short:short chain dehydrogenase); PF13561.3(adh_short_C2:Enoyl-(Acyl carrier protein) reductase)	GO:0016630(molecular_function:protochlorophyllide reductase activity); GO:0015995(biological_process:chlorophyll biosynthetic process); GO:0015979(biological_process:photosynthesis); GO:0009507(cellular_component:chloroplast); GO:0016630(molecular_function:protochlorophyllide reductase activity); GO:0015995(biological_process:chlorophyll biosynthetic process); GO:0015979(biological_process:photos…	XP_021726089.1(protochlorophyllide reductase-like [Chenopodium quinoa])	gi|10720220|sp|Q41249.1|PORA_CUCSA(RecName: Full=Protochlorophyllide reductase, chloroplastic; Short=PCR; AltName: Full=NADPH-protochlorophyllide oxidoreductase; Short=POR; Flags: Precursor)
TRINITY_DN23529_c0_g1	5.46667	15.18	27.27				PF05764.10(YL1:YL1 nuclear protein); PF03066.12(Nucleoplasmin:Nucleoplasmin); PF12874.4(zf-met:Zinc-finger of C2H2 type); PF13912.3(zf-C2H2_6:C2H2-type zinc finger)	GO:0003676(molecular_function:nucleic acid binding); GO:0003676(molecular_function:nucleic acid binding)	XP_004137868.1(PREDICTED: histone deacetylase HDT1 [Cucumis sativus])	gi|73919942|sp|Q9LZR5.2|HDT3_ARATH(RecName: Full=Histone deacetylase HDT3; AltName: Full=HD-tuins protein 3; AltName: Full=Histone deacetylase 2c)
TRINITY_DN23534_c0_g1	1.52667	10.23	20.1067	K18418;K18416	ERI3, PINT1;THEX1, ERI1		PF00929.21(RNase_T:Exonuclease)	GO:0003676(molecular_function:nucleic acid binding); GO:0016740(molecular_function:transferase activity)	XP_002282697.1(PREDICTED: uncharacterized exonuclease domain-containing protein At3g15140 isoform X1 [Vitis vinifera])	gi|75331425|sp|Q8W566.1|Y3514_ARATH(RecName: Full=Uncharacterized exonuclease domain-containing protein At3g15140)
TRINITY_DN23535_c0_g1	1.76667	10.8533	8.84333				PF00170.18(bZIP_1:bZIP transcription factor); PF07716.12(bZIP_2:Basic region leucine zipper); PF03131.14(bZIP_Maf:bZIP Maf transcription factor); PF06156.10(DUF972:Protein of unknown function (DUF972))	GO:0003700(molecular_function:transcription factor activity, sequence-specific DNA binding); GO:0003700(molecular_function:transcription factor activity, sequence-specific DNA binding); GO:0003700(molecular_function:transcription factor activity, sequence-specific DNA binding)	OVA19982.1(Basic-leucine zipper domain [Macleaya cordata])	gi|75311805|sp|Q9M2K4.1|BZP61_ARATH(RecName: Full=Basic leucine zipper 61; Short=AtbZIP61; Short=bZIP protein 61)
TRINITY_DN23535_c0_g2	3.26333	22.7033	25.87				PF00170.18(bZIP_1:bZIP transcription factor); PF07716.12(bZIP_2:Basic region leucine zipper); PF03131.14(bZIP_Maf:bZIP Maf transcription factor)	GO:0003700(molecular_function:transcription factor activity, sequence-specific DNA binding); GO:0000977(molecular_function:RNA polymerase II regulatory region sequence-specific DNA binding); GO:0045893(biological_process:positive regulation of transcription, DNA-templated); GO:0005634(cellular_component:nucleus); GO:0003700(molecular_function:transcription factor activity, sequence-specific DNA b…	XP_002285311.2(PREDICTED: basic leucine zipper 34 [Vitis vinifera])	gi|75311805|sp|Q9M2K4.1|BZP61_ARATH(RecName: Full=Basic leucine zipper 61; Short=AtbZIP61; Short=bZIP protein 61)
TRINITY_DN23538_c0_g1	1.25333	5.2	5.46333	K12663	ECH1	ko04146(Peroxisome)	PF00378.17(ECH_1:Enoyl-CoA hydratase/isomerase); PF16113.2(ECH_2:Enoyl-CoA hydratase/isomerase)	GO:0003824(molecular_function:catalytic activity); GO:0008152(biological_process:metabolic process)	XP_002265340.1(PREDICTED: delta(3,5)-Delta(2,4)-dienoyl-CoA isomerase, peroxisomal [Vitis vinifera])	gi|75262492|sp|Q9FHR8.1|DCI1_ARATH(RecName: Full=Delta(3,5)-Delta(2,4)-dienoyl-CoA isomerase, peroxisomal; Short=AtDCI1)
TRINITY_DN23541_c1_g1	0.0133333	0.603333	0.57	K00261	GLUD1_2, gdhA	ko00220(Arginine biosynthesis); ko00250(Alanine, aspartate and glutamate metabolism); ko00910(Nitrogen metabolism)	PF02812.15(ELFV_dehydrog_N:Glu/Leu/Phe/Val dehydrogenase, dimerisation domain); PF00208.18(ELFV_dehydrog:Glutamate/Leucine/Phenylalanine/Valine dehydrogenase)	GO:0016639(molecular_function:oxidoreductase activity, acting on the CH-NH2 group of donors, NAD or NADP as acceptor); GO:0006520(biological_process:cellular amino acid metabolic process); GO:0016639(molecular_function:oxidoreductase activity, acting on the CH-NH2 group of donors, NAD or NADP as acceptor); GO:0006520(biological_process:cellular amino acid metabolic process)	GAQ89654.1(NADP-dependent glutamate dehydrogenase [Klebsormidium nitens])	gi|12644316|sp|P54385.2|DHE3_DROME(RecName: Full=Glutamate dehydrogenase, mitochondrial; Short=GDH; Flags: Precursor)
TRINITY_DN23559_c0_g1	1.47667	9.04	13.4567	K09419	HSFF		PF00447.14(HSF_DNA-bind:HSF-type DNA-binding)		XP_021743320.1(heat stress transcription factor A-3-like isoform X2 [Chenopodium quinoa])	gi|122064252|sp|Q8GYY1.2|HSFA3_ARATH(RecName: Full=Heat stress transcription factor A-3; Short=AtHsfA3; AltName: Full=AtHsf-17)
TRINITY_DN23566_c0_g1	13.49	207.263	216.773	K00799	GST, gst	ko00480(Glutathione metabolism)	PF00043.22(GST_C:Glutathione S-transferase, C-terminal domain); PF13410.3(GST_C_2:Glutathione S-transferase, C-terminal domain); PF14497.3(GST_C_3:Glutathione S-transferase, C-terminal domain)	GO:0016740(molecular_function:transferase activity); GO:0016740(molecular_function:transferase activity)	XP_010259660.1(PREDICTED: glutathione S-transferase-like [Nelumbo nucifera])	gi|1170094|sp|P46423.1|GSTF_HYOMU(RecName: Full=Glutathione S-transferase; AltName: Full=25 kDa auxin-binding protein; AltName: Full=GST class-phi)
TRINITY_DN23568_c0_g1	1.00667	6.97667	9.15	K00791	miaA, TRIT1	ko00908(Zeatin biosynthesis)	PF01715.14(IPPT:IPP transferase); PF01745.13(IPT:Isopentenyl transferase); PF13191.3(AAA_16:AAA ATPase domain); PF13401.3(AAA_22:AAA domain); PF13671.3(AAA_33:AAA domain); PF13238.3(AAA_18:AAA domain); PF02224.15(Cytidylate_kin:Cytidylate kinase); PF13245.3(AAA_19:Part of AAA domain); PF01637.15(ATPase_2:ATPase domain predominantly from Archaea); PF07475.9(Hpr_kinase_C:HPr Serine kinase C-termina…	GO:0005524(molecular_function:ATP binding); GO:0016740(molecular_function:transferase activity); GO:0008033(biological_process:tRNA processing); GO:0005524(molecular_function:ATP binding); GO:0016740(molecular_function:transferase activity); GO:0008033(biological_process:tRNA processing)	XP_023879786.1(tRNA dimethylallyltransferase 9 [Quercus suber])	gi|75308785|sp|Q9C5J6.1|IPT9_ARATH(RecName: Full=tRNA dimethylallyltransferase 9; AltName: Full=Isopentenyl-diphosphate: tRNA isopentenyltransferase 9; Short=AtIPT9; Short=IPP transferase 9; Short=IPPT 9)
TRINITY_DN23600_c0_g1	0.553333	3.1	2.63667	K01409	KAE1, tsaD, QRI7		PF00814.22(Peptidase_M22:Glycoprotease family)	GO:0046872(molecular_function:metal ion binding); GO:0061711(molecular_function:N(6)-L-threonylcarbamoyladenine synthase); GO:0002949(biological_process:tRNA threonylcarbamoyladenosine modification); GO:0005737(cellular_component:cytoplasm); GO:0000408(cellular_component:EKC/KEOPS complex); GO:0005634(cellular_component:nucleus); GO:0046872(molecular_function:metal ion binding); GO:0061711(molecu…	XP_006654135.1(PREDICTED: probable tRNA N6-adenosine threonylcarbamoyltransferase [Oryza brachyantha])	gi|122144475|sp|Q0VCI1.1|OSGEP_BOVIN(RecName: Full=Probable tRNA N6-adenosine threonylcarbamoyltransferase; AltName: Full=N6-L-threonylcarbamoyladenine synthase; Short=t(6)A synthase; AltName: Full=O-sialoglycoprotein endopeptidase; AltName: Full=t(6)A37 threonylcarbamoyladenosine biosynthesis protein OSGEP; AltName: Full=tRNA threonylcarbamoyladenosine biosynthesis protein OSGEP)
TRINITY_DN23604_c0_g1	0	1.31	0.246667				PF02958.17(EcKinase:Ecdysteroid kinase); PF01636.20(APH:Phosphotransferase enzyme family); PF07914.8(DUF1679:Protein of unknown function (DUF1679))
TRINITY_DN23607_c0_g1	0	0.55	0.56
TRINITY_DN23626_c0_g1	2.21333	7.18333	10.0833	K20889	IRX7, FRA8, F8H		PF03016.12(Exostosin:Exostosin family)	GO:0016757(molecular_function:transferase activity, transferring glycosyl groups); GO:0006486(biological_process:protein glycosylation); GO:0016021(cellular_component:integral component of membrane); GO:0016757(molecular_function:transferase activity, transferring glycosyl groups); GO:0006486(biological_process:protein glycosylation); GO:0016021(cellular_component:integral component of membrane)	XP_021609324.1(probable glucuronoxylan glucuronosyltransferase IRX7 [Manihot esculenta])	gi|75216857|sp|Q9ZUV3.1|IRX7_ARATH(RecName: Full=Probable glucuronoxylan glucuronosyltransferase IRX7; AltName: Full=Protein FRAGILE FIBER 8; AltName: Full=Protein IRREGULAR XYLEM 7)
TRINITY_DN23638_c0_g1	0.516667	1.72667	2.33				PF04576.12(Zein-binding:Zein-binding)		XP_010670133.1(PREDICTED: myosin-binding protein 2 isoform X1 [Beta vulgaris subsp. vulgaris])	gi|122223711|sp|Q0WNW4.1|MYOB3_ARATH(RecName: Full=Myosin-binding protein 3)
TRINITY_DN23649_c0_g1	0	3.99333	0.563333
TRINITY_DN23670_c0_g1	0.623333	3.27333	4.17333	K09284	AP2			GO:0003677(molecular_function:DNA binding); GO:0003700(molecular_function:transcription factor activity, sequence-specific DNA binding); GO:0007275(biological_process:multicellular organism development); GO:0006351(biological_process:transcription, DNA-templated); GO:0005634(cellular_component:nucleus); GO:0003677(molecular_function:DNA binding); GO:0003700(molecular_function:transcription factor…	AAV31218.1(putative AP2 domain transcription factor [Oryza sativa Japonica Group])	gi|1351945|sp|P47927.1|AP2_ARATH(RecName: Full=Floral homeotic protein APETALA 2)
TRINITY_DN23689_c0_g1	0.07	1.51333	0.93	K00026	MDH2	ko00020(Citrate cycle (TCA cycle)); ko00270(Cysteine and methionine metabolism); ko00710(Carbon fixation in photosynthetic organisms); ko00620(Pyruvate metabolism); ko00630(Glyoxylate and dicarboxylate metabolism)	PF02866.15(Ldh_1_C:lactate/malate dehydrogenase, alpha/beta C-terminal domain); PF00056.20(Ldh_1_N:lactate/malate dehydrogenase, NAD binding domain)	GO:0030060(molecular_function:L-malate dehydrogenase activity); GO:0005975(biological_process:carbohydrate metabolic process); GO:0006108(biological_process:malate metabolic process); GO:0006099(biological_process:tricarboxylic acid cycle)	XP_019153993.1(PREDICTED: malate dehydrogenase 1, mitochondrial [Ipomoea nil])	gi|118572778|sp|Q32LG3.1|MDHM_BOVIN(RecName: Full=Malate dehydrogenase, mitochondrial; Flags: Precursor)
TRINITY_DN23696_c1_g1	8.22333	36.8567	50.8733						PSS04969.1(Signaling mucin like [Actinidia chinensis var. chinensis])
TRINITY_DN23708_c0_g1	1.82333	6.63667	7.57					GO:0016021(cellular_component:integral component of membrane); GO:0016021(cellular_component:integral component of membrane)	OVA04774.1(hypothetical protein BVC80_1139g19 [Macleaya cordata])	gi|29839555|sp|Q8L8Q8.1|Y5486_ARATH(RecName: Full=Uncharacterized protein At5g64816; Flags: Precursor)
TRINITY_DN23714_c0_g1	0.49	2.09	2.48333				PF03101.12(FAR1:FAR1 DNA-binding domain)		XP_012072045.1(protein DEFECTIVE IN MERISTEM SILENCING 3 isoform X3 [Jatropha curcas])	gi|75164925|sp|Q94A79.1|DMS3_ARATH(RecName: Full=Protein DEFECTIVE IN MERISTEM SILENCING 3; AltName: Full=Protein INVOLVED IN DE NOVO 1)
TRINITY_DN23715_c1_g1	0.0233333	0.763333	0.683333	K12897	TRA2	ko03040(Spliceosome)	PF00076.19(RRM_1:RNA recognition motif. (a.k.a. RRM, RBD, or RNP domain))	GO:0003723(molecular_function:RNA binding); GO:0003723(molecular_function:RNA binding); GO:0003723(molecular_function:RNA binding)	GAY55208.1(hypothetical protein CUMW_162630 [Citrus unshiu])	gi|51703329|sp|P62997.1|TRA2B_RAT(RecName: Full=Transformer-2 protein homolog beta; Short=TRA-2 beta; Short=TRA2-beta; AltName: Full=RA301; AltName: Full=Splicing factor, arginine/serine-rich 10; AltName: Full=Transformer-2 protein homolog B >gi|51703330|sp|P62995.1|TRA2B_HUMAN RecName: Full=Transformer-2 protein homolog beta; Short=TRA-2 beta; Short=TRA2-beta; Short=hTRA2-beta; AltName: Full=Spl…
TRINITY_DN23726_c0_g1	13.6933	68.5267	63.04				PF00128.21(Alpha-amylase:Alpha amylase, catalytic domain); PF07821.9(Alpha-amyl_C2:Alpha-amylase C-terminal beta-sheet domain)	GO:0004556(molecular_function:alpha-amylase activity); GO:0005509(molecular_function:calcium ion binding); GO:0005975(biological_process:carbohydrate metabolic process); GO:0004556(molecular_function:alpha-amylase activity); GO:0005509(molecular_function:calcium ion binding); GO:0005975(biological_process:carbohydrate metabolic process); GO:0004556(molecular_function:alpha-amylase activity); GO:0…	XP_007046219.2(PREDICTED: alpha-amylase 3, chloroplastic [Theobroma cacao])	gi|75306316|sp|Q94A41.1|AMY3_ARATH(RecName: Full=Alpha-amylase 3, chloroplastic; Short=AtAMY3; AltName: Full=1,4-alpha-D-glucan glucanohydrolase; Flags: Precursor)
TRINITY_DN2373_c0_g1	3.42	9.61	15.5033				PF13041.3(PPR_2:PPR repeat family); PF13812.3(PPR_3:Pentatricopeptide repeat domain); PF01535.17(PPR:PPR repeat); PF17177.1(PPR_long:Pentacotripeptide-repeat region of PROPR); PF12854.4(PPR_1:PPR repeat)	GO:0004519(molecular_function:endonuclease activity); GO:0003723(molecular_function:RNA binding); GO:0009451(biological_process:RNA modification); GO:0043231(cellular_component:intracellular membrane-bounded organelle)	XP_023883948.1(protein NUCLEAR FUSION DEFECTIVE 5, mitochondrial [Quercus suber])	gi|193806506|sp|Q940Z1.2|PPR51_ARATH(RecName: Full=Pentatricopeptide repeat-containing protein At1g19525)
TRINITY_DN23737_c2_g1	4.86	14.5433	16.6933						XP_002520815.1(PREDICTED: uncharacterized protein LOC8259499 isoform X1 [Ricinus communis])
TRINITY_DN23747_c0_g2	16.93	90.3733	119.32				PF03151.13(TPT:Triose-phosphate Transporter family); PF00892.17(EamA:EamA-like transporter family); PF08449.8(UAA:UAA transporter family)	GO:0005524(molecular_function:ATP binding); GO:0006355(biological_process:regulation of transcription, DNA-templated); GO:0016021(cellular_component:integral component of membrane); GO:0005634(cellular_component:nucleus); GO:0016021(cellular_component:integral component of membrane)	PPS03664.1(hypothetical protein GOBAR_AA16996 [Gossypium barbadense])	gi|75173828|sp|Q9LDH3.1|PT112_ARATH(RecName: Full=Probable sugar phosphate/phosphate translocator At1g12500)
TRINITY_DN23770_c0_g1	0.6	2.09667	1.96				PF06268.10(Fascin:Fascin domain); PF06229.9(FRG1:FRG1-like domain); PF00150.15(Cellulase:Cellulase (glycosyl hydrolase family 5))		XP_021725415.1(probable glucan 1,3-beta-glucosidase A isoform X1 [Chenopodium quinoa])	gi|294956576|sp|A2RAR6.1|EXGA_ASPNC(RecName: Full=Probable glucan 1,3-beta-glucosidase A; AltName: Full=Exo-1,3-beta-glucanase 1; AltName: Full=Exo-1,3-beta-glucanase A; Flags: Precursor)
TRINITY_DN23779_c0_g1	2.04333	13.9267	20.4067				PF03763.10(Remorin_C:Remorin, C-terminal region); PF04889.9(Cwf_Cwc_15:Cwf15/Cwc15 cell cycle control protein)		XP_021273716.1(uncharacterized protein LOC110408904 [Herrania umbratica])
TRINITY_DN2378_c0_g1	0.133333	1.00333	0.8				PF12697.4(Abhydrolase_6:Alpha/beta hydrolase family); PF12146.5(Hydrolase_4:Serine aminopeptidase, S33); PF00561.17(Abhydrolase_1:alpha/beta hydrolase fold)	GO:0016021(cellular_component:integral component of membrane)	XP_021899432.1(uncharacterized protein LOC110815792 isoform X4 [Carica papaya])
TRINITY_DN2379_c0_g1	26.64	87.2667	102.43				PF13041.3(PPR_2:PPR repeat family); PF01535.17(PPR:PPR repeat); PF13812.3(PPR_3:Pentatricopeptide repeat domain); PF12854.4(PPR_1:PPR repeat); PF17177.1(PPR_long:Pentacotripeptide-repeat region of PROPR)	GO:0004519(molecular_function:endonuclease activity); GO:0003723(molecular_function:RNA binding); GO:0009451(biological_process:RNA modification); GO:0009507(cellular_component:chloroplast)	XP_021854302.1(pentatricopeptide repeat-containing protein At5g46580, chloroplastic [Spinacia oleracea])	gi|75180372|sp|Q9LS25.1|PP420_ARATH(RecName: Full=Pentatricopeptide repeat-containing protein At5g46580, chloroplastic; Flags: Precursor)
TRINITY_DN23810_c0_g2	1.89333	7.10333	7.50333	K01933	purM	ko00230(Purine metabolism)	PF02769.19(AIRS_C:AIR synthase related protein, C-terminal domain); PF00586.21(AIRS:AIR synthase related protein, N-terminal domain)	GO:0005737(cellular_component:cytoplasm); GO:0004641(molecular_function:phosphoribosylformylglycinamidine cyclo-ligase activity); GO:0006189(biological_process:'de novo' IMP biosynthetic process); GO:0004641(molecular_function:phosphoribosylformylglycinamidine cyclo-ligase activity); GO:0006189(biological_process:'de novo' IMP biosynthetic process); GO:0005737(cellular_component:cytoplasm)	XP_021860094.1(phosphoribosylformylglycinamidine cyclo-ligase, chloroplastic/mitochondrial [Spinacia oleracea])	gi|1709925|sp|P52424.1|PUR5_VIGUN(RecName: Full=Phosphoribosylformylglycinamidine cyclo-ligase, chloroplastic/mitochondrial; AltName: Full=AIR synthase; Short=AIRS; AltName: Full=Phosphoribosyl-aminoimidazole synthetase; AltName: Full=VUpur5; Flags: Precursor)
TRINITY_DN23825_c1_g1	3.62333	13.1733	16.92				PF13855.3(LRR_8:Leucine rich repeat); PF08263.9(LRRNT_2:Leucine rich repeat N-terminal domain); PF12799.4(LRR_4:Leucine Rich repeats (2 copies)); PF00069.22(Pkinase:Protein kinase domain); PF07714.14(Pkinase_Tyr:Protein tyrosine kinase); PF01636.20(APH:Phosphotransferase enzyme family)	GO:0005524(molecular_function:ATP binding); GO:0016491(molecular_function:oxidoreductase activity); GO:0004672(molecular_function:protein kinase activity); GO:0016021(cellular_component:integral component of membrane); GO:0005524(molecular_function:ATP binding); GO:0004672(molecular_function:protein kinase activity); GO:0016021(cellular_component:integral component of membrane)	PSS13668.1(Receptor protein kinase-like protein [Actinidia chinensis var. chinensis])	gi|75268017|sp|Q9ZU46.1|ZAR1_ARATH(RecName: Full=Receptor protein kinase-like protein ZAR1; AltName: Full=Protein ZYGOTIC ARREST 1; Flags: Precursor)
TRINITY_DN23829_c0_g2	0.963333	5.51	3.46667	K20659	LUS	ko00909(Sesquiterpenoid and triterpenoid biosynthesis)	PF13243.3(SQHop_cyclase_C:Squalene-hopene cyclase C-terminal domain); PF13249.3(SQHop_cyclase_N:Squalene-hopene cyclase N-terminal domain); PF00432.18(Prenyltrans:Prenyltransferase and squalene oxidase repeat); PF09492.7(Pec_lyase:Pectic acid lyase)	GO:0016866(molecular_function:intramolecular transferase activity); GO:0016021(cellular_component:integral component of membrane); GO:0016866(molecular_function:intramolecular transferase activity)	CAN60556.1(hypothetical protein VITISV_020304 [Vitis vinifera])	gi|75248719|sp|Q8W3Z2.1|LUPS_BETPL(RecName: Full=Lupeol synthase)
TRINITY_DN23847_c0_g1	3.37	11.84	15.8967				PF13857.3(Ank_5:Ankyrin repeats (many copies)); PF13637.3(Ank_4:Ankyrin repeats (many copies)); PF12796.4(Ank_2:Ankyrin repeats (3 copies)); PF00023.27(Ank:Ankyrin repeat); PF13606.3(Ank_3:Ankyrin repeat)	GO:0016874(molecular_function:ligase activity)	XP_009338753.1(PREDICTED: putative E3 ubiquitin-protein ligase XBAT31 [Pyrus x bretschneideri])	gi|75332072|sp|Q94B55.1|XB31_ARATH(RecName: Full=Putative E3 ubiquitin-protein ligase XBAT31; AltName: Full=Ankyrin repeat domain and RING finger-containing protein XBAT31; AltName: Full=Protein XB3 homolog 1)
TRINITY_DN23869_c0_g1	5.60333	22.4	31.6233	K20782	HPAT	ko00514(Other types of O-glycan biosynthesis)			XP_019453517.1(PREDICTED: hydroxyproline O-arabinosyltransferase 3-like [Lupinus angustifolius])
TRINITY_DN23896_c0_g1	0	0.31	0.376667	K12275	SEC62	ko03060(Protein export); ko04141(Protein processing in endoplasmic reticulum)	PF03839.13(Sec62:Translocation protein Sec62); PF07423.8(DUF1510:Protein of unknown function (DUF1510)); PF02535.19(Zip:ZIP Zinc transporter)		XP_023925352.1(translocation protein sec62-like [Quercus suber])	gi|75040995|sp|Q5R4Q3.1|SEC62_PONAB(RecName: Full=Translocation protein SEC62; AltName: Full=Translocation protein 1; Short=TP-1)
TRINITY_DN23920_c0_g1	9.38667	37.0367	46.82	K09527	DNAJC7		PF13414.3(TPR_11:TPR repeat); PF00515.25(TPR_1:Tetratricopeptide repeat); PF07719.14(TPR_2:Tetratricopeptide repeat); PF13431.3(TPR_17:Tetratricopeptide repeat); PF13181.3(TPR_8:Tetratricopeptide repeat); PF14559.3(TPR_19:Tetratricopeptide repeat); PF12895.4(ANAPC3:Anaphase-promoting complex, cyclosome, subunit 3); PF13371.3(TPR_9:Tetratricopeptide repeat); PF13428.3(TPR_14:Tetratricopeptide repe…		XP_002273257.1(PREDICTED: TPR repeat-containing thioredoxin TTL1 [Vitis vinifera])	gi|75327843|sp|Q84JR9.1|TTL4_ARATH(RecName: Full=TPR repeat-containing thioredoxin TTL4; AltName: Full=Tetratricopeptide repeat thioredoxin-like 4)
TRINITY_DN23932_c1_g1	0.0666667	2.29667	1.57333	K02183	CALM	ko04070(Phosphatidylinositol signaling system); ko04016(koK signaling pathway - plant); ko04626(Plant-pathogen interaction)	PF00036.29(EF-hand_1:EF hand); PF13499.3(EF-hand_7:EF-hand domain pair); PF13833.3(EF-hand_8:EF-hand domain pair); PF13405.3(EF-hand_6:EF-hand domain); PF13202.3(EF-hand_5:EF hand); PF14658.3(EF-hand_9:EF-hand domain); PF12763.4(EF-hand_4:Cytoskeletal-regulatory complex EF hand); PF10591.6(SPARC_Ca_bdg:Secreted protein acidic and rich in cysteine Ca binding region); PF08976.8(EF-hand_11:EF-hand d…	GO:0005509(molecular_function:calcium ion binding); GO:0005509(molecular_function:calcium ion binding); GO:0005509(molecular_function:calcium ion binding); GO:0005509(molecular_function:calcium ion binding)	NP_001148310.1(calmodulin [Zea mays])	gi|49037462|sp|P62145.2|CALM_APLCA(RecName: Full=Calmodulin; Short=CaM >gi|49037463|sp|P62147.2|CALM1_BRAFL RecName: Full=Calmodulin-1; Short=CaM 1 >gi|49037464|sp|P62148.2|CALM1_BRALA RecName: Full=Calmodulin-1; Short=CaM 1 >gi|49037468|sp|P62152.2|CALM_DROME RecName: Full=Calmodulin; Short=CaM >gi|49037469|sp|P62153.2|CALMA_HALRO RecName: Full=Calmodulin-A; Short=CaM A >gi|49037470|sp|P62154.2|…
TRINITY_DN23959_c0_g1	0.0966667	1.07333	1.15333	K06133	LYS5, acpT	ko00770(Pantothenate and CoA biosynthesis)	PF01535.17(PPR:PPR repeat); PF13041.3(PPR_2:PPR repeat family); PF12854.4(PPR_1:PPR repeat); PF13812.3(PPR_3:Pentatricopeptide repeat domain); PF04468.9(PSP1:PSP1 C-terminal conserved region)		XP_019179856.1(PREDICTED: putative pentatricopeptide repeat-containing protein At5g37570 [Ipomoea nil])	gi|75170664|sp|Q9FHR3.1|PP403_ARATH(RecName: Full=Putative pentatricopeptide repeat-containing protein At5g37570)
TRINITY_DN23959_c0_g2	1.40333	5.06	3.62333				PF01535.17(PPR:PPR repeat); PF13041.3(PPR_2:PPR repeat family); PF12854.4(PPR_1:PPR repeat); PF13812.3(PPR_3:Pentatricopeptide repeat domain)		XP_010669750.1(PREDICTED: putative pentatricopeptide repeat-containing protein At5g37570 [Beta vulgaris subsp. vulgaris])	gi|75170664|sp|Q9FHR3.1|PP403_ARATH(RecName: Full=Putative pentatricopeptide repeat-containing protein At5g37570)
TRINITY_DN23976_c0_g1	109.163	486.55	866.28
TRINITY_DN23977_c0_g2	36.25	160.527	164.86	K03671	trxA		PF00085.17(Thioredoxin:Thioredoxin); PF13098.3(Thioredoxin_2:Thioredoxin-like domain); PF14595.3(Thioredoxin_9:Thioredoxin); PF13905.3(Thioredoxin_8:Thioredoxin-like); PF13728.3(TraF:F plasmid transfer operon protein); PF08534.7(Redoxin:Redoxin); PF13192.3(Thioredoxin_3:Thioredoxin domain); PF07449.8(HyaE:Hydrogenase-1 expression protein HyaE); PF04756.10(OST3_OST6:OST3 / OST6 family, transporter…	GO:0015035(molecular_function:protein disulfide oxidoreductase activity); GO:0045454(biological_process:cell redox homeostasis); GO:0006662(biological_process:glycerol ether metabolic process); GO:0005623(cellular_component:cell); GO:0015035(molecular_function:protein disulfide oxidoreductase activity); GO:0045454(biological_process:cell redox homeostasis); GO:0006662(biological_process:glycerol …	XP_018850387.1(PREDICTED: thioredoxin M-type, chloroplastic isoform X2 [Juglans regia])	gi|1351239|sp|P48384.1|TRXM_PEA(RecName: Full=Thioredoxin M-type, chloroplastic; Short=Trx-M; Flags: Precursor)
TRINITY_DN23980_c0_g1	0.436667	1.53	1.98333	K02835	prfA, MTRF1, MRF1		PF03462.15(PCRF:PCRF domain); PF00472.17(RF-1:RF-1 domain)	GO:0016149(molecular_function:translation release factor activity, codon specific); GO:0005737(cellular_component:cytoplasm); GO:0016149(molecular_function:translation release factor activity, codon specific); GO:0005737(cellular_component:cytoplasm); GO:0016149(molecular_function:translation release factor activity, codon specific); GO:0005737(cellular_component:cytoplasm); GO:0016149(molecular_…	XP_012490240.1(PREDICTED: peptide chain release factor 1-like, mitochondrial isoform X1 [Gossypium raimondii])	gi|166223608|sp|A5V9C3.1|RF1_SPHWW(RecName: Full=Peptide chain release factor 1; Short=RF-1)
TRINITY_DN24058_c2_g1	40.47	165.163	159.25
TRINITY_DN24076_c0_g1	0.07	0.69	1.59333					GO:0043531(molecular_function:ADP binding); GO:0043531(molecular_function:ADP binding)	PSS24702.1(Disease resistance protein [Actinidia chinensis var. chinensis])	gi|334302784|sp|P0CB16.2|DRL25_ARATH(RecName: Full=Putative disease resistance protein At4g19050)
TRINITY_DN24089_c0_g1	3.79333	19.79	27.8967	K01514	PRUNE, PPX1	ko00230(Purine metabolism)	PF07727.11(RVT_2:Reverse transcriptase (RNA-dependent DNA polymerase)); PF00665.23(rve:Integrase core domain); PF00085.17(Thioredoxin:Thioredoxin); PF13848.3(Thioredoxin_6:Thioredoxin-like domain); PF13098.3(Thioredoxin_2:Thioredoxin-like domain); PF04756.10(OST3_OST6:OST3 / OST6 family, transporter family); PF13899.3(Thioredoxin_7:Thioredoxin-like)	GO:0003676(molecular_function:nucleic acid binding); GO:0015074(biological_process:DNA integration); GO:0003676(molecular_function:nucleic acid binding); GO:0015074(biological_process:DNA integration)	KZV23217.1(Cysteine-rich RLK (receptor-like protein kinase) 8 [Dorcoceras hygrometricum])	gi|130582|sp|P10978.1|POLX_TOBAC(RecName: Full=Retrovirus-related Pol polyprotein from transposon TNT 1-94; Includes: RecName: Full=Protease; Includes: RecName: Full=Reverse transcriptase; Includes: RecName: Full=Endonuclease)
TRINITY_DN24092_c0_g1	5.92	22.3267	20.4233				PF08627.7(CRT-like:CRT-like, chloroquine-resistance transporter-like); PF08449.8(UAA:UAA transporter family)	GO:0016021(cellular_component:integral component of membrane); GO:0016021(cellular_component:integral component of membrane); GO:0002229(biological_process:defense response to oomycetes); GO:0034635(biological_process:glutathione transport); GO:0046686(biological_process:response to cadmium ion); GO:0009507(cellular_component:chloroplast); GO:0016021(cellular_component:integral component of membr…	CDP00923.1(unnamed protein product [Coffea canephora])	gi|857215182|sp|A1L4X0.1|CLT2_ARATH(RecName: Full=Protein CLT2, chloroplastic; AltName: Full=CRT-like transporter 2; AltName: Full=Chloroquine-resistance transporter-like transporter 2; Flags: Precursor)
TRINITY_DN24124_c0_g1	0.313333	1.97	2.47
TRINITY_DN24139_c0_g1	0.216667	3.61	5.77667
TRINITY_DN24160_c0_g2	1.21	3.16333	5.38667	K00695	E2.4.1.13	ko00500(Starch and sucrose metabolism)	PF00862.16(Sucrose_synth:Sucrose synthase); PF00534.17(Glycos_transf_1:Glycosyl transferases group 1); PF13692.3(Glyco_trans_1_4:Glycosyl transferases group 1)	GO:0016157(molecular_function:sucrose synthase activity); GO:0005985(biological_process:sucrose metabolic process); GO:0016157(molecular_function:sucrose synthase activity); GO:0005985(biological_process:sucrose metabolic process); GO:0016021(cellular_component:integral component of membrane); GO:0016157(molecular_function:sucrose synthase activity); GO:0005985(biological_process:sucrose metaboli…	OVA14268.1(Sucrose synthase [Macleaya cordata])	gi|75263139|sp|Q9FX32.1|SUS6_ARATH(RecName: Full=Sucrose synthase 6; Short=AtSUS6; AltName: Full=Sucrose-UDP glucosyltransferase 6)
TRINITY_DN24173_c0_g1	0.386667	2.36	2.47333				PF01535.17(PPR:PPR repeat); PF13041.3(PPR_2:PPR repeat family); PF12854.4(PPR_1:PPR repeat); PF13812.3(PPR_3:Pentatricopeptide repeat domain); PF01105.21(EMP24_GP25L:emp24/gp25L/p24 family/GOLD)		XP_010685213.1(PREDICTED: putative pentatricopeptide repeat-containing protein At1g77010, mitochondrial [Beta vulgaris subsp. vulgaris])	gi|75098688|sp|O49287.1|PP127_ARATH(RecName: Full=Putative pentatricopeptide repeat-containing protein At1g77010, mitochondrial; Flags: Precursor)
TRINITY_DN24198_c0_g1	1.06333	8.71667	13.3233	K07889	RAB5C	ko04145(Phagosome); ko04144(Endocytosis)	PF00071.19(Ras:Ras family); PF08477.10(Roc:Ras of Complex, Roc, domain of DAPkinase); PF00025.18(Arf:ADP-ribosylation factor family); PF04670.9(Gtr1_RagA:Gtr1/RagA G protein conserved region)	GO:0005525(molecular_function:GTP binding); GO:0003924(molecular_function:GTPase activity); GO:0030139(cellular_component:endocytic vesicle); GO:0005768(cellular_component:endosome); GO:0005525(molecular_function:GTP binding); GO:0003924(molecular_function:GTPase activity); GO:0005525(molecular_function:GTP binding); GO:0003924(molecular_function:GTPase activity)	XP_002303285.1(ras-related protein RHN1 [Populus trichocarpa])	gi|400977|sp|P31583.1|RHN1_NICPL(RecName: Full=Ras-related protein RHN1)
TRINITY_DN24212_c0_g1	10.78	39.7567	53.41				PF07719.14(TPR_2:Tetratricopeptide repeat); PF00515.25(TPR_1:Tetratricopeptide repeat); PF13414.3(TPR_11:TPR repeat); PF13428.3(TPR_14:Tetratricopeptide repeat); PF13432.3(TPR_16:Tetratricopeptide repeat); PF14559.3(TPR_19:Tetratricopeptide repeat); PF13431.3(TPR_17:Tetratricopeptide repeat); PF13371.3(TPR_9:Tetratricopeptide repeat); PF13424.3(TPR_12:Tetratricopeptide repeat); PF00085.17(Thiored…	GO:0045454(biological_process:cell redox homeostasis); GO:0005623(cellular_component:cell)	XP_010675438.1(PREDICTED: TPR repeat-containing thioredoxin TTL1 [Beta vulgaris subsp. vulgaris])	gi|75336154|sp|Q9MAH1.1|TTL1_ARATH(RecName: Full=TPR repeat-containing thioredoxin TTL1; AltName: Full=Tetratricopeptide repeat thioredoxin-like 1)
TRINITY_DN24220_c0_g1	37.4033	186.413	180.083	K11275	H1_5		PF00538.16(Linker_histone:linker histone H1 and H5 family)	GO:0003677(molecular_function:DNA binding); GO:0006334(biological_process:nucleosome assembly); GO:0000786(cellular_component:nucleosome); GO:0005634(cellular_component:nucleus)	OWM71691.1(hypothetical protein CDL15_Pgr005879 [Punica granatum])	gi|585241|sp|P37218.1|H1_SOLLC(RecName: Full=Histone H1)
TRINITY_DN24226_c0_g1	11.4833	38.7767	42.86						XP_021748271.1(uncharacterized protein LOC110714105 isoform X1 [Chenopodium quinoa])
TRINITY_DN2424_c0_g1	0.82	3.73	5.26333						ONI10316.1(hypothetical protein PRUPE_4G040400 [Prunus persica])
TRINITY_DN24248_c0_g1	0.04	0.853333	1.07333				PF04707.11(PRELI:PRELI-like family)	GO:0005758(cellular_component:mitochondrial intermembrane space); GO:0005758(cellular_component:mitochondrial intermembrane space); GO:0005758(cellular_component:mitochondrial intermembrane space); GO:1990050(molecular_function:phosphatidic acid transporter activity); GO:0005758(cellular_component:mitochondrial intermembrane space)	XP_024395239.1(protein slowmo homolog [Physcomitrella patens])	gi|62901058|sp|Q9V3U9.1|SLMO_DROME(RecName: Full=Protein slowmo)
TRINITY_DN24255_c0_g1	2.25333	8.56333	8.49				PF04884.11(DUF647:Vitamin B6 photo-protection and homoeostasis)		XP_024162996.1(protein root UVB sensitive 2, chloroplastic [Rosa chinensis])	gi|75265977|sp|Q9SJX7.2|RUS2_ARATH(RecName: Full=Protein root UVB sensitive 2, chloroplastic; AltName: Full=Protein WEAK AUXIN RESPONSE 1)
TRINITY_DN24289_c0_g1	0.63	2.42333	4.35667				PF00627.28(UBA:UBA/TS-N domain); PF09409.7(PUB:PUB domain)		XP_021736961.1(UBX domain-containing protein 1-like isoform X2 [Chenopodium quinoa])	gi|391359352|sp|F1QFS9.1|UBP13_DANRE(RecName: Full=Ubiquitin carboxyl-terminal hydrolase 13; AltName: Full=Deubiquitinating enzyme 13; AltName: Full=Ubiquitin thioesterase 13; AltName: Full=Ubiquitin-specific-processing protease 13)
TRINITY_DN24299_c0_g1	0.01	0.323333	0.393333	K06826	NID		PF07474.9(G2F:G2F domain); PF12947.4(EGF_3:EGF domain); PF06119.11(NIDO:Nidogen-like); PF00058.14(Ldl_recept_b:Low-density lipoprotein receptor repeat class B); PF00008.24(EGF:EGF-like domain); PF07645.12(EGF_CA:Calcium-binding EGF domain); PF12946.4(EGF_MSP1_1:MSP1 EGF domain 1); PF12662.4(cEGF:Complement Clr-like EGF-like)	GO:0007160(biological_process:cell-matrix adhesion)	XP_009350379.1(PREDICTED: LOW QUALITY PROTEIN: uncharacterized protein LOC103941904, partial [Pyrus x bretschneideri])	gi|341941172|sp|P10493.2|NID1_MOUSE(RecName: Full=Nidogen-1; Short=NID-1; AltName: Full=Entactin; Flags: Precursor)
TRINITY_DN24310_c0_g2	0.603333	4.65333	5.74333	K02865	RP-L10Ae, RPL10A	ko03010(Ribosome)	PF00687.18(Ribosomal_L1:Ribosomal protein L1p/L10e family)	GO:0003723(molecular_function:RNA binding); GO:0003735(molecular_function:structural constituent of ribosome); GO:0006412(biological_process:translation); GO:0015934(cellular_component:large ribosomal subunit); GO:0003723(molecular_function:RNA binding); GO:0003735(molecular_function:structural constituent of ribosome); GO:0006412(biological_process:translation); GO:0015934(cellular_component:lar…	XP_010278051.1(PREDICTED: 60S ribosomal protein L10a-like [Nelumbo nucifera])	gi|803374903|sp|B8B9K6.1|R10A_ORYSI(RecName: Full=60S ribosomal protein L10a >gi|803374904|sp|B7F845.1|R10A_ORYSJ RecName: Full=60S ribosomal protein L10a)
TRINITY_DN24325_c2_g2	11.2033	61.7033	56.0233	K07375	TUBB	ko04145(Phagosome)	PF03953.14(Tubulin_C:Tubulin C-terminal domain)	GO:0005525(molecular_function:GTP binding); GO:0003924(molecular_function:GTPase activity); GO:0005200(molecular_function:structural constituent of cytoskeleton); GO:0007017(biological_process:microtubule-based process); GO:0005737(cellular_component:cytoplasm); GO:0005874(cellular_component:microtubule)	XP_019156311.1(PREDICTED: tubulin beta chain-like [Ipomoea nil])	gi|135444|sp|P25862.1|TBB1_AVESA(RecName: Full=Tubulin beta-1 chain; AltName: Full=Beta-1-tubulin)
TRINITY_DN24330_c0_g1	8.24333	28.9367	36.6767	K01627	kdsA		PF00793.17(DAHP_synth_1:DAHP synthetase I family)	GO:0008676(molecular_function:3-deoxy-8-phosphooctulonate synthase activity); GO:0009058(biological_process:biosynthetic process); GO:0005737(cellular_component:cytoplasm); GO:0005737(cellular_component:cytoplasm); GO:0048868(biological_process:pollen tube development); GO:0046364(biological_process:monosaccharide biosynthetic process); GO:0010306(biological_process:rhamnogalacturonan II biosynth…	XP_010272673.1(PREDICTED: 2-dehydro-3-deoxyphosphooctonate aldolase [Nelumbo nucifera])	gi|20532134|sp|Q9AV97.2|KDSA1_ARATH(RecName: Full=2-dehydro-3-deoxyphosphooctonate aldolase 1; AltName: Full=3-deoxy-D-manno-octulosonic acid 8-phosphate synthase; AltName: Full=KDO-8-phosphate synthase 1; Short=AtkdsA1; Short=KDO 8-P synthase; Short=KDOPS; AltName: Full=Phospho-2-dehydro-3-deoxyoctonate aldolase)
TRINITY_DN24342_c0_g2	5.99667	26.2133	30.47				PF00270.26(DEAD:DEAD/DEAH box helicase); PF00271.28(Helicase_C:Helicase conserved C-terminal domain)	GO:0005524(molecular_function:ATP binding); GO:0003676(molecular_function:nucleic acid binding); GO:0005524(molecular_function:ATP binding); GO:0004004(molecular_function:ATP-dependent RNA helicase activity); GO:0003676(molecular_function:nucleic acid binding); GO:0010501(biological_process:RNA secondary structure unwinding); GO:0005737(cellular_component:cytoplasm); GO:0005730(cellular_component…	CAN60235.1(hypothetical protein VITISV_028850 [Vitis vinifera])	gi|75335516|sp|Q9LUW5.1|RH53_ARATH(RecName: Full=DEAD-box ATP-dependent RNA helicase 53)
TRINITY_DN24370_c0_g1	0.0133333	0.87	0.61	K00948	PRPS, prsA	ko00030(Pentose phosphate pathway); ko00230(Purine metabolism)	PF14572.3(Pribosyl_synth:Phosphoribosyl synthetase-associated domain); PF13793.3(Pribosyltran_N:N-terminal domain of ribose phosphate pyrophosphokinase); PF00156.24(Pribosyltran:Phosphoribosyl transferase domain); PF14681.3(UPRTase:Uracil phosphoribosyltransferase)	GO:0000287(molecular_function:magnesium ion binding); GO:0004749(molecular_function:ribose phosphate diphosphokinase activity); GO:0009116(biological_process:nucleoside metabolic process); GO:0009165(biological_process:nucleotide biosynthetic process); GO:0009156(biological_process:ribonucleoside monophosphate biosynthetic process)	XP_023902876.1(ribose-phosphate pyrophosphokinase 2-like [Quercus suber])	gi|46397469|sp|P60892.2|PRPS1_RAT(RecName: Full=Ribose-phosphate pyrophosphokinase 1; AltName: Full=Phosphoribosyl pyrophosphate synthase I; Short=PRS-I >gi|46397477|sp|P60891.2|PRPS1_HUMAN RecName: Full=Ribose-phosphate pyrophosphokinase 1; AltName: Full=PPRibP; AltName: Full=Phosphoribosyl pyrophosphate synthase I; Short=PRS-I >gi|75070997|sp|Q5RFJ7.1|PRPS1_PONAB RecName: Full=Ribose-phosphate …
TRINITY_DN24378_c0_g1	0.766667	4.09667	6.19333				PF03822.11(NAF:NAF domain); PF00069.22(Pkinase:Protein kinase domain); PF07714.14(Pkinase_Tyr:Protein tyrosine kinase); PF14531.3(Kinase-like:Kinase-like); PF06293.11(Kdo:Lipopolysaccharide kinase (Kdo/WaaP) family)	GO:0005524(molecular_function:ATP binding); GO:0004674(molecular_function:protein serine/threonine kinase activity); GO:0007165(biological_process:signal transduction)	XP_021748886.1(CBL-interacting serine/threonine-protein kinase 9-like [Chenopodium quinoa])	gi|259016207|sp|Q9MAM1.2|CIPK9_ARATH(RecName: Full=CBL-interacting serine/threonine-protein kinase 9; AltName: Full=SNF1-related kinase 3.12; AltName: Full=SOS2-like protein kinase PKS6)
TRINITY_DN24393_c0_g1	25.0767	81.8633	112.737				PF14237.3(DUF4339:Domain of unknown function (DUF4339))	GO:0008565(molecular_function:protein transporter activity); GO:0045037(biological_process:protein import into chloroplast stroma); GO:0009706(cellular_component:chloroplast inner membrane)	XP_021744893.1(protein TIC 56, chloroplastic-like [Chenopodium quinoa])	gi|75146188|sp|Q7Y1W1.1|TIC56_ARATH(RecName: Full=Protein TIC 56, chloroplastic; AltName: Full=Translocon at the inner envelope membrane of chloroplasts 56; Short=AtTIC56; Flags: Precursor)
TRINITY_DN24400_c0_g1	0.293333	1.08667	2.42	K15502	ANKRD28		PF12796.4(Ank_2:Ankyrin repeats (3 copies)); PF13606.3(Ank_3:Ankyrin repeat); PF13637.3(Ank_4:Ankyrin repeats (many copies)); PF13857.3(Ank_5:Ankyrin repeats (many copies)); PF00023.27(Ank:Ankyrin repeat); PF13962.3(PGG:Domain of unknown function)	GO:0016021(cellular_component:integral component of membrane); GO:0071446(biological_process:cellular response to salicylic acid stimulus); GO:0031347(biological_process:regulation of defense response); GO:2000031(biological_process:regulation of salicylic acid mediated signaling pathway); GO:0016021(cellular_component:integral component of membrane)	XP_021762590.1(ankyrin repeat-containing protein NPR4-like [Chenopodium quinoa])	gi|75246508|sp|Q8LPS2.1|ACD6_ARATH(RecName: Full=Protein ACCELERATED CELL DEATH 6)
TRINITY_DN24410_c0_g1	0.0133333	0.49	0.403333	K03032	PSMD1, RPN2	ko03050(Proteasome)	PF01851.19(PC_rep:Proteasome/cyclosome repeat); PF13646.3(HEAT_2:HEAT repeats)	GO:0030234(molecular_function:enzyme regulator activity); GO:0042176(biological_process:regulation of protein catabolic process); GO:0016021(cellular_component:integral component of membrane); GO:0000502(cellular_component:proteasome complex); GO:0030234(molecular_function:enzyme regulator activity); GO:0042176(biological_process:regulation of protein catabolic process); GO:0016021(cellular_compo…	GAQ82824.1(26S proteasome regulatory complex subunit RPN2/PSMD1 [Klebsormidium nitens])	gi|51701864|sp|Q9V3P6.1|PSMD1_DROME(RecName: Full=26S proteasome non-ATPase regulatory subunit 1; AltName: Full=26S proteasome regulatory complex subunit p110; AltName: Full=26S proteasome regulatory subunit RPN2)
TRINITY_DN24413_c0_g1	2.47	9.70333	12.2167	K03216	trmL, cspR		PF00588.16(SpoU_methylase:SpoU rRNA Methylase family)	GO:0003723(molecular_function:RNA binding); GO:0008173(molecular_function:RNA methyltransferase activity); GO:0006396(biological_process:RNA processing); GO:0003723(molecular_function:RNA binding); GO:0008173(molecular_function:RNA methyltransferase activity); GO:0006995(biological_process:cellular response to nitrogen starvation); GO:0006396(biological_process:RNA processing)	XP_010913125.1(PREDICTED: uncharacterized protein LOC105038906 [Elaeis guineensis])	gi|1176303|sp|P44868.1|TRML_HAEIN(RecName: Full=tRNA (cytidine(34)-2'-O)-methyltransferase; AltName: Full=tRNA (cytidine/uridine-2'-O-)-methyltransferase TrmL)
TRINITY_DN24423_c0_g1	0.283333	1.68667	2.23				PF13855.3(LRR_8:Leucine rich repeat)	GO:0016301(molecular_function:kinase activity)	XP_010688602.1(PREDICTED: uncharacterized protein At4g06744 [Beta vulgaris subsp. vulgaris])	gi|75331365|sp|Q8W3M4.1|Y4744_ARATH(RecName: Full=Uncharacterized protein At4g06744; Flags: Precursor)
TRINITY_DN24425_c0_g1	8.22333	28.8533	35.9567				PF03031.15(NIF:NLI interacting factor-like phosphatase)		XP_010672292.1(PREDICTED: uncharacterized protein LOC104888880 [Beta vulgaris subsp. vulgaris])	gi|68052995|sp|O94336.1|YHM3_SCHPO(RecName: Full=Uncharacterized FCP1 homology domain-containing protein C1271.03c)
TRINITY_DN24433_c0_g1	0.586667	4.07	4.29667
TRINITY_DN24435_c0_g1	36.6867	151.553	139.437				PF08212.9(Lipocalin_2:Lipocalin-like domain); PF00061.20(Lipocalin:Lipocalin / cytosolic fatty-acid binding protein family)	GO:0036094(molecular_function:small molecule binding); GO:0036094(molecular_function:small molecule binding)	OMO80607.1(hypothetical protein CCACVL1_12861 [Corchorus capsularis])	gi|75337642|sp|Q9STS7.1|CHL_ARATH(RecName: Full=Chloroplastic lipocalin; Short=AtCHL; Flags: Precursor)
TRINITY_DN24469_c0_g1	3.85667	13.3067	18.5867	K15377	SLC44A2_4_5		PF04515.9(Choline_transpo:Plasma-membrane choline transporter)	GO:0015220(molecular_function:choline transmembrane transporter activity); GO:0050801(biological_process:ion homeostasis); GO:0048366(biological_process:leaf development); GO:0055088(biological_process:lipid homeostasis); GO:0010088(biological_process:phloem development); GO:0009663(biological_process:plasmodesma organization); GO:0010497(biological_process:plasmodesmata-mediated intercellular tr…	XP_010695012.1(PREDICTED: choline transporter-like protein 2 [Beta vulgaris subsp. vulgaris])	gi|347595649|sp|Q8BY89.2|CTL2_MOUSE(RecName: Full=Choline transporter-like protein 2; AltName: Full=Solute carrier family 44 member 2)
TRINITY_DN24469_c1_g1	3.74	13.65	16.74	K15377	SLC44A2_4_5		PF04515.9(Choline_transpo:Plasma-membrane choline transporter)	GO:0015220(molecular_function:choline transmembrane transporter activity); GO:0050801(biological_process:ion homeostasis); GO:0048366(biological_process:leaf development); GO:0055088(biological_process:lipid homeostasis); GO:0010088(biological_process:phloem development); GO:0009663(biological_process:plasmodesma organization); GO:0010497(biological_process:plasmodesmata-mediated intercellular tr…	XP_010695012.1(PREDICTED: choline transporter-like protein 2 [Beta vulgaris subsp. vulgaris])	gi|74852384|sp|Q54I48.1|CTL2_DICDI(RecName: Full=Choline transporter-like protein 2; AltName: Full=Solute carrier family 44 member 2)
TRINITY_DN24483_c0_g2	0.136667	5.12333	3.13333	K02943	RP-LP2, RPLP2	ko03010(Ribosome)	PF00428.16(Ribosomal_60s:60s Acidic ribosomal protein)	GO:0003735(molecular_function:structural constituent of ribosome); GO:0006414(biological_process:translational elongation); GO:0005840(cellular_component:ribosome); GO:0003735(molecular_function:structural constituent of ribosome); GO:0006414(biological_process:translational elongation); GO:0005840(cellular_component:ribosome); GO:0003735(molecular_function:structural constituent of ribosome); GO…	XP_004487515.1(PREDICTED: 60S acidic ribosomal protein P2B-like [Cicer arietinum])	gi|133057|sp|P02399.1|RLA2_ARTSA(RecName: Full=60S acidic ribosomal protein P2; AltName: Full=EL12)
TRINITY_DN24501_c0_g1	1.77333	9.33667	8.59333
TRINITY_DN24501_c0_g2	1.00333	6.77667	8.68					GO:0046872(molecular_function:metal ion binding); GO:0030001(biological_process:metal ion transport)	XP_010681578.1(PREDICTED: uncharacterized protein LOC104896523 isoform X3 [Beta vulgaris subsp. vulgaris])
TRINITY_DN24520_c0_g1	0.32	1.37	1.59333				PF13041.3(PPR_2:PPR repeat family); PF01535.17(PPR:PPR repeat); PF12854.4(PPR_1:PPR repeat); PF13812.3(PPR_3:Pentatricopeptide repeat domain); PF17177.1(PPR_long:Pentacotripeptide-repeat region of PROPR); PF10037.6(MRP-S27:Mitochondrial 28S ribosomal protein S27)		XP_021847827.1(pentatricopeptide repeat-containing protein At5g66631 [Spinacia oleracea])	gi|223635653|sp|B3H4P1.1|PP450_ARATH(RecName: Full=Pentatricopeptide repeat-containing protein At5g66631)
TRINITY_DN24524_c0_g2	4.45667	13.38	20.4633	K13207	CUGBP, BRUNOL, CELF		PF00076.19(RRM_1:RNA recognition motif. (a.k.a. RRM, RBD, or RNP domain)); PF16367.2(RRM_7:RNA recognition motif)	GO:0003723(molecular_function:RNA binding); GO:0003723(molecular_function:RNA binding); GO:0003723(molecular_function:RNA binding); GO:0003723(molecular_function:RNA binding)	KVI12441.1(Nucleotide-binding, alpha-beta plait [Cynara cardunculus var. scolymus])	gi|75330059|sp|Q8LFS6.1|BRN1L_ARATH(RecName: Full=RNA-binding protein BRN1; AltName: Full=Protein BRUNO-LIKE 1; Short=AtBRN1; AltName: Full=Protein RNA-BINDING PROTEIN-DEFENSE RELATED 1; Short=AtRBP-DR1)
TRINITY_DN24525_c0_g1	0.02	0.753333	0.71	K08145	SLC2A8, GLUT8		PF00083.21(Sugar_tr:Sugar (and other) transporter); PF07690.13(MFS_1:Major Facilitator Superfamily)		KMT13557.1(hypothetical protein BVRB_4g083320 [Beta vulgaris subsp. vulgaris])	gi|75332109|sp|Q94CI6.1|EDL18_ARATH(RecName: Full=Sugar transporter ERD6-like 18; AltName: Full=Sugar-porter family protein 2)
TRINITY_DN24538_c0_g1	1.44	5.56667	6.41333
TRINITY_DN24539_c0_g2	0.84	2.57333	3.54333
TRINITY_DN24540_c0_g1	1.21333	5.06333	7.49333
TRINITY_DN24563_c0_g1	26.2833	83.9033	98.79				PF01202.19(SKI:Shikimate kinase); PF04969.13(CS:CS domain)	GO:0000287(molecular_function:magnesium ion binding); GO:0009507(cellular_component:chloroplast)	PSS19308.1(Inactive shikimate kinase [Actinidia chinensis var. chinensis])	gi|75100603|sp|O82290.2|SKL2_ARATH(RecName: Full=Probable inactive shikimate kinase like 2, chloroplastic; Short=AtSKL2; Flags: Precursor)
TRINITY_DN24570_c0_g1	250.773	693.987	829.25	K02933	RP-L6, MRPL6, rplF	ko03010(Ribosome)	PF00347.20(Ribosomal_L6:Ribosomal protein L6)	GO:0019843(molecular_function:rRNA binding); GO:0003735(molecular_function:structural constituent of ribosome); GO:0006412(biological_process:translation); GO:0005840(cellular_component:ribosome)	XP_009618592.1(PREDICTED: 50S ribosomal protein L6, chloroplastic isoform X2 [Nicotiana tomentosiformis])	gi|75277355|sp|O23049.1|RK6_ARATH(RecName: Full=50S ribosomal protein L6, chloroplastic; AltName: Full=Protein EMBRYO DEFECTIVE 2394; Flags: Precursor)
TRINITY_DN24584_c0_g2	3.46333	31.08	23.63	K14503	BZR1_2	ko04075(Plant hormone signal transduction)	PF05687.10(BES1_N:BES1/BZR1 plant transcription factor, N-terminal)	GO:0003700(molecular_function:transcription factor activity, sequence-specific DNA binding); GO:0009742(biological_process:brassinosteroid mediated signaling pathway); GO:0006351(biological_process:transcription, DNA-templated)	XP_021718688.1(protein BRASSINAZOLE-RESISTANT 1-like [Chenopodium quinoa])	gi|57012606|sp|Q8S307.1|BZR1_ARATH(RecName: Full=Protein BRASSINAZOLE-RESISTANT 1; AltName: Full=Protein BIN2 SUBSTRATE 2)
TRINITY_DN24589_c0_g1	0	0.803333	0.71				PF00128.21(Alpha-amylase:Alpha amylase, catalytic domain)	GO:0004558(molecular_function:alpha-1,4-glucosidase activity); GO:0032450(molecular_function:maltose alpha-glucosidase activity)	KZV15308.1(alpha-amylase [Dorcoceras hygrometricum])	gi|341940930|sp|O16099.2|MAL2_DROVI(RecName: Full=Maltase 2; Flags: Precursor)
TRINITY_DN24598_c0_g1	18.24	75.8333	88.7167						XP_006419428.1(uncharacterized protein LOC18033566 [Citrus clementina])
TRINITY_DN24599_c1_g2	2.11	5.97333	6.44333
TRINITY_DN24615_c0_g1	0.13	0.743333	1.52						XP_021770203.1(WAT1-related protein At1g43650-like [Chenopodium quinoa])	gi|75099841|sp|O80638.1|WTR14_ARATH(RecName: Full=WAT1-related protein At2g39510)
TRINITY_DN24620_c0_g2	25.5933	204.903	360.663						XP_010691853.1(PREDICTED: gibberellin-regulated protein 1 isoform X2 [Beta vulgaris subsp. vulgaris])	gi|75249332|sp|Q93X17.1|SNAK2_SOLTU(RecName: Full=Snakin-2; Flags: Precursor)
TRINITY_DN24630_c0_g1	5.59667	16.54	31.5767	K05909	E1.10.3.2		PF00394.19(Cu-oxidase:Multicopper oxidase); PF07732.12(Cu-oxidase_3:Multicopper oxidase); PF07731.11(Cu-oxidase_2:Multicopper oxidase)	GO:0005507(molecular_function:copper ion binding); GO:0052716(molecular_function:hydroquinone:oxygen oxidoreductase activity); GO:0046274(biological_process:lignin catabolic process); GO:0048046(cellular_component:apoplast); GO:0005507(molecular_function:copper ion binding); GO:0052716(molecular_function:hydroquinone:oxygen oxidoreductase activity); GO:0046274(biological_process:lignin catabolic …	XP_009587566.1(PREDICTED: laccase-17-like [Nicotiana tomentosiformis])	gi|75333948|sp|Q9FJD5.1|LAC17_ARATH(RecName: Full=Laccase-17; AltName: Full=Benzenediol:oxygen oxidoreductase 17; AltName: Full=Diphenol oxidase 17; AltName: Full=Urishiol oxidase 17; Flags: Precursor)
TRINITY_DN24668_c0_g2	0	0.833333	0.36	K13783	SLC37A1_2		PF07690.13(MFS_1:Major Facilitator Superfamily)		XP_022135470.1(putative glycerol-3-phosphate transporter 5 [Momordica charantia])	gi|82187714|sp|Q7SY29.1|G6PT3_DANRE(RecName: Full=Glucose-6-phosphate exchanger SLC37A2; AltName: Full=Solute carrier family 37 member 2)
TRINITY_DN24685_c0_g1	0.36	2.28	2.79667	K02214	CDC7		PF00069.22(Pkinase:Protein kinase domain); PF07714.14(Pkinase_Tyr:Protein tyrosine kinase)		XP_021619190.1(uncharacterized protein LOC110619968 isoform X1 [Manihot esculenta])	gi|74851130|sp|Q54DK3.1|CDC7_DICDI(RecName: Full=Probable serine/threonine-protein kinase cdc7; AltName: Full=Cell division control protein 7)
TRINITY_DN24697_c1_g2	1.78333	8.15667	9.44667	K01148	PARN	ko03018(RNA degradation)	PF01985.18(CRS1_YhbY:CRS1 / YhbY (CRM) domain)	GO:0003723(molecular_function:RNA binding); GO:0003723(molecular_function:RNA binding)	XP_010690205.1(PREDICTED: uncharacterized CRM domain-containing protein At3g25440, chloroplastic [Beta vulgaris subsp. vulgaris])	gi|75116513|sp|Q67XL4.1|Y3544_ARATH(RecName: Full=Uncharacterized CRM domain-containing protein At3g25440, chloroplastic; Flags: Precursor)
TRINITY_DN24740_c0_g1	0.166667	1.63667	2.76667				PF00665.23(rve:Integrase core domain)	GO:0003676(molecular_function:nucleic acid binding); GO:0015074(biological_process:DNA integration); GO:0003676(molecular_function:nucleic acid binding); GO:0015074(biological_process:DNA integration); GO:0003676(molecular_function:nucleic acid binding); GO:0008270(molecular_function:zinc ion binding); GO:0015074(biological_process:DNA integration)	BAF25454.1(Os09g0491900 [Oryza sativa Japonica Group])	gi|146291076|sp|Q7LHG5.2|YI31B_YEAST(RecName: Full=Transposon Ty3-I Gag-Pol polyprotein; AltName: Full=Gag3-Pol3; AltName: Full=Transposon Ty3-2 TYA-TYB polyprotein; Contains: RecName: Full=Capsid protein; Short=CA; AltName: Full=p24; Contains: RecName: Full=Spacer peptide p3; Contains: RecName: Full=Nucleocapsid protein p11; Short=NC; Contains: RecName: Full=Ty3 protease; Short=PR; AltName: Full…
TRINITY_DN24741_c0_g2	0.31	2.07	2.40667	K03094	SKP1, CBF3D	ko04120(Ubiquitin mediated proteolysis); ko04141(Protein processing in endoplasmic reticulum)		GO:0006511(biological_process:ubiquitin-dependent protein catabolic process)	XP_015055132.1(PREDICTED: SKP1-like protein 1B [Solanum pennellii])	gi|71153764|sp|Q39255.1|SKP1A_ARATH(RecName: Full=SKP1-like protein 1A; Short=SKP1-like 1; AltName: Full=UFO-binding protein 1)
TRINITY_DN24766_c1_g1	2.10333	8.08667	9.01333
TRINITY_DN24783_c0_g1	0.0233333	1.10667	0.416667	K00688	PYG, glgP	ko00500(Starch and sucrose metabolism)	PF00343.17(Phosphorylase:Carbohydrate phosphorylase)	GO:0008184(molecular_function:glycogen phosphorylase activity); GO:0030170(molecular_function:pyridoxal phosphate binding); GO:0005975(biological_process:carbohydrate metabolic process); GO:0008184(molecular_function:glycogen phosphorylase activity); GO:0030170(molecular_function:pyridoxal phosphate binding); GO:0005975(biological_process:carbohydrate metabolic process); GO:0008184(molecular_func…	XP_002505241.1(glycosyltransferase family 35 protein [Micromonas commoda])	gi|14916636|sp|Q9XTL9.2|PYG_DROME(RecName: Full=Glycogen phosphorylase)
TRINITY_DN24794_c0_g1	0.423333	1.67	2.29667				PF13041.3(PPR_2:PPR repeat family); PF01535.17(PPR:PPR repeat); PF12854.4(PPR_1:PPR repeat); PF13812.3(PPR_3:Pentatricopeptide repeat domain); PF14432.3(DYW_deaminase:DYW family of nucleic acid deaminases)	GO:0004519(molecular_function:endonuclease activity); GO:0003723(molecular_function:RNA binding); GO:0008270(molecular_function:zinc ion binding); GO:0009451(biological_process:RNA modification); GO:0043231(cellular_component:intracellular membrane-bounded organelle)	XP_021757544.1(putative pentatricopeptide repeat-containing protein At3g25970 [Chenopodium quinoa])	gi|223635639|sp|Q9SVP7.2|PP307_ARATH(RecName: Full=Pentatricopeptide repeat-containing protein At4g13650)
TRINITY_DN24815_c0_g1	15.19	64.0833	78.6				PF01985.18(CRS1_YhbY:CRS1 / YhbY (CRM) domain)		XP_021845777.1(CRS2-associated factor 2, chloroplastic [Spinacia oleracea])	gi|75173812|sp|Q9LDA9.1|CAF2P_ARATH(RecName: Full=CRS2-associated factor 2, chloroplastic; AltName: Full=Chloroplastic group IIA intron splicing facilitator CRS2-associated factor 2; Flags: Precursor)
TRINITY_DN24840_c0_g1	123.723	484.603	421.323
TRINITY_DN24841_c0_g1	0.0633333	1.29	0.91	K04374	ATF4, CREB2	ko04141(Protein processing in endoplasmic reticulum)	PF00170.18(bZIP_1:bZIP transcription factor)	GO:0003700(molecular_function:transcription factor activity, sequence-specific DNA binding)	BAJ92973.1(predicted protein [Hordeum vulgare subsp. vulgare])	gi|74942162|sp|Q9GPH3.1|ATFC_BOMMO(RecName: Full=Activating transcription factor of chaperone)
TRINITY_DN24843_c0_g1	0.67	2.99	4.20333	K11153	RDH12		PF00106.22(adh_short:short chain dehydrogenase); PF13561.3(adh_short_C2:Enoyl-(Acyl carrier protein) reductase); PF08659.7(KR:KR domain); PF01370.18(Epimerase:NAD dependent epimerase/dehydratase family)		XP_021767879.1(short-chain dehydrogenase TIC 32, chloroplastic-like [Chenopodium quinoa])	gi|353678136|sp|A2RVM0.1|TIC32_ARATH(RecName: Full=Short-chain dehydrogenase TIC 32, chloroplastic; AltName: Full=Translocon at the inner envelope membrane of chloroplasts 32; Short=AtTIC32)
TRINITY_DN24847_c1_g1	0.893333	3.60667	7.46	K13946	AUX1, LAX	ko04075(Plant hormone signal transduction)	PF01490.15(Aa_trans:Transmembrane amino acid transporter protein)	GO:0016021(cellular_component:integral component of membrane); GO:0016021(cellular_component:integral component of membrane); GO:0016021(cellular_component:integral component of membrane)	XP_019232461.1(PREDICTED: auxin transporter-like protein 2 [Nicotiana attenuata])	gi|75265396|sp|Q9S836.1|LAX2_ARATH(RecName: Full=Auxin transporter-like protein 2; AltName: Full=AUX1-like protein 2)
TRINITY_DN24847_c2_g1	0.723333	4.31333	8.27	K13946	AUX1, LAX	ko04075(Plant hormone signal transduction)	PF01490.15(Aa_trans:Transmembrane amino acid transporter protein)	GO:0016021(cellular_component:integral component of membrane)	XP_021775603.1(auxin transporter-like protein 2 [Chenopodium quinoa])	gi|75265396|sp|Q9S836.1|LAX2_ARATH(RecName: Full=Auxin transporter-like protein 2; AltName: Full=AUX1-like protein 2)
TRINITY_DN24871_c0_g1	20.7767	81.65	133.087					GO:0020037(molecular_function:heme binding); GO:0046872(molecular_function:metal ion binding); GO:0019825(molecular_function:oxygen binding); GO:0005344(molecular_function:oxygen transporter activity); GO:0020037(molecular_function:heme binding); GO:0046872(molecular_function:metal ion binding); GO:0019825(molecular_function:oxygen binding); GO:0005344(molecular_function:oxygen transporter activi…	ACH63214.1(class 1 non-symbiotic hemoglobin [Rheum australe])	gi|22001643|sp|Q947C5.1|HBL1_GOSHI(RecName: Full=Non-symbiotic hemoglobin 1; AltName: Full=GOShi GLB1; Short=Hb1)
TRINITY_DN24905_c0_g3	5.04333	15.79	22.4933	K14423;K20028	ZDHHC2_15_20;SMO1	ko00100(Steroid biosynthesis)	PF04116.10(FA_hydroxylase:Fatty acid hydroxylase superfamily)		XP_021753992.1(methylsterol monooxygenase 1-1-like [Chenopodium quinoa])	gi|75154239|sp|Q8L7W5.1|SMO11_ARATH(RecName: Full=Methylsterol monooxygenase 1-1; AltName: Full=Sterol 4-alpha-methyl-oxidase 1-1; Short=AtSMO1-1)
TRINITY_DN24918_c0_g1	12.59	59.0233	85.9633	K06237	COL4A	ko04933(AGE-RAGE signaling pathway in diabetic complications)	PF01391.15(Collagen:Collagen triple helix repeat (20 copies)); PF01413.16(C4:C-terminal tandem repeated domain in type 4 procollagen); PF11837.5(DUF3357:Domain of unknown function (DUF3357))	GO:0030246(molecular_function:carbohydrate binding)	XP_005650281.1(hypothetical protein COCSUDRAFT_40018 [Coccomyxa subellipsoidea C-169])	gi|161788954|sp|P08120.3|CO4A1_DROME(RecName: Full=Collagen alpha-1(IV) chain; Flags: Precursor)
TRINITY_DN24951_c0_g1	37.22	175.763	194.883					GO:1900865(biological_process:chloroplast RNA modification); GO:0009941(cellular_component:chloroplast envelope); GO:0009570(cellular_component:chloroplast stroma)	XP_010665791.1(PREDICTED: DAG protein, chloroplastic [Beta vulgaris subsp. vulgaris])	gi|75179268|sp|Q9LPZ1.1|MORF9_ARATH(RecName: Full=Multiple organellar RNA editing factor 9, chloroplastic; AltName: Full=RNA editing-interacting protein 9; Flags: Precursor)
TRINITY_DN24952_c0_g1	0.85	3.36667	4.21333				PF00201.15(UDPGT:UDP-glucoronosyl and UDP-glucosyl transferase)	GO:0080043(molecular_function:quercetin 3-O-glucosyltransferase activity); GO:0080044(molecular_function:quercetin 7-O-glucosyltransferase activity); GO:0008152(biological_process:metabolic process); GO:0043231(cellular_component:intracellular membrane-bounded organelle)	XP_010650858.1(PREDICTED: UDP-glycosyltransferase 87A1 [Vitis vinifera])	gi|75219843|sp|O64733.1|U87A2_ARATH(RecName: Full=UDP-glycosyltransferase 87A2)
TRINITY_DN24959_c0_g1	9.50333	31.0967	37.8733				PF09366.7(DUF1997:Protein of unknown function (DUF1997))		CDP09644.1(unnamed protein product [Coffea canephora])
TRINITY_DN24966_c0_g1	3.26333	5.58667	7.62667	K20393	ARL6IP5, PRAF3			GO:0016021(cellular_component:integral component of membrane); GO:0016021(cellular_component:integral component of membrane); GO:0016021(cellular_component:integral component of membrane)	PON90797.1(Prenylated rab acceptor [Trema orientalis])	gi|75181306|sp|Q9LZM7.1|PR1A1_ARATH(RecName: Full=PRA1 family protein A1; Short=AtPRA1.A1)
TRINITY_DN25011_c0_g1	7.52667	34.0667	47.21	K03549	kup		PF02705.13(K_trans:K+ potassium transporter)	GO:0015079(molecular_function:potassium ion transmembrane transporter activity); GO:0016021(cellular_component:integral component of membrane); GO:0015079(molecular_function:potassium ion transmembrane transporter activity); GO:0016021(cellular_component:integral component of membrane); GO:0005886(cellular_component:plasma membrane); GO:0015079(molecular_function:potassium ion transmembrane trans…	CBI25380.3(unnamed protein product, partial [Vitis vinifera])	gi|38502835|sp|O22881.2|POT2_ARATH(RecName: Full=Potassium transporter 2; Short=AtKT2; Short=AtKUP2; Short=AtPOT2)
TRINITY_DN25044_c0_g2	7.90333	21.7233	26.0733	K09422	MYBP				XP_021767664.1(uncharacterized protein LOC110732059 [Chenopodium quinoa])
TRINITY_DN25053_c0_g1	1.51	5.16333	6.14333					GO:0003697(molecular_function:single-stranded DNA binding); GO:0003697(molecular_function:single-stranded DNA binding)	XP_010656866.1(PREDICTED: protein OSB2, chloroplastic isoform X2 [Vitis vinifera])	gi|259517764|sp|Q8GXH3.2|OSB2_ARATH(RecName: Full=Protein OSB2, chloroplastic; AltName: Full=Organellar single-stranded DNA-binding protein 2; AltName: Full=Protein FLORAL ABSCISSION ASSOCIATED; AltName: Full=Protein PLASTID TRANSCRIPTIONALLY ACTIVE 9; Flags: Precursor)
TRINITY_DN25065_c0_g1	3.16333	15.28	17.0833				PF15341.3(SLX9:Ribosome biogenesis protein SLX9)		XP_021860402.1(putative ribosome biogenesis protein slx9-like [Spinacia oleracea])
TRINITY_DN25076_c0_g1	0.466667	3.28	3.03	K04733	IRAK4			GO:0005524(molecular_function:ATP binding); GO:0004674(molecular_function:protein serine/threonine kinase activity); GO:0006468(biological_process:protein phosphorylation); GO:0048544(biological_process:recognition of pollen); GO:0016021(cellular_component:integral component of membrane); GO:0005886(cellular_component:plasma membrane); GO:0004674(molecular_function:protein serine/threonine kinase…	XP_015626004.1(PREDICTED: receptor-like serine/threonine-protein kinase SD1-8 isoform X2 [Oryza sativa Japonica Group])	gi|75213389|sp|Q9SY89.1|Y1661_ARATH(RecName: Full=Putative G-type lectin S-receptor-like serine/threonine-protein kinase At1g61610; Flags: Precursor)
TRINITY_DN25077_c1_g1	25.6267	145.307	167.71	K04392	RAC1	ko04145(Phagosome); ko04933(AGE-RAGE signaling pathway in diabetic complications)		GO:0005525(molecular_function:GTP binding); GO:0003924(molecular_function:GTPase activity); GO:0007264(biological_process:small GTPase mediated signal transduction); GO:0016021(cellular_component:integral component of membrane); GO:0005622(cellular_component:intracellular); GO:0005525(molecular_function:GTP binding); GO:0003924(molecular_function:GTPase activity); GO:0007264(biological_process:sm…	OMP00790.1(Small GTPase superfamily [Corchorus olitorius])	gi|51701717|sp|O04369.1|RAC1_LOTJA(RecName: Full=Rac-like GTP-binding protein RAC1; Flags: Precursor)
TRINITY_DN25090_c1_g1	2.29333	7.32667	12.5233				PF03638.12(TCR:Tesmin/TSO1-like CXC domain, cysteine-rich domain)		XP_021716961.1(protein tesmin/TSO1-like CXC 2 isoform X1 [Chenopodium quinoa])	gi|75274232|sp|Q9LUI3.1|TSO1_ARATH(RecName: Full=CRC domain-containing protein TSO1)
TRINITY_DN25112_c0_g1	0.66	4.46333	5.01667					GO:0016021(cellular_component:integral component of membrane); GO:0016021(cellular_component:integral component of membrane); GO:0016021(cellular_component:integral component of membrane); GO:0016021(cellular_component:integral component of membrane)	GAV80408.1(hypothetical protein CFOL_v3_23869 [Cephalotus follicularis])
TRINITY_DN2513_c0_g1	0.56	2.66	4.59333						XP_021842761.1(uncharacterized protein LOC110782820 [Spinacia oleracea])
TRINITY_DN25134_c0_g1	1.48333	4.25667	6.56
TRINITY_DN25151_c0_g1	5.30667	20.69	18.37						XP_021867138.1(uncharacterized protein LOC110805831 [Spinacia oleracea])
TRINITY_DN25174_c0_g1	14.1267	47.2567	66.5633	K01183	E3.2.1.14	ko00520(Amino sugar and nucleotide sugar metabolism)	PF00704.25(Glyco_hydro_18:Glycosyl hydrolases family 18)	GO:0004553(molecular_function:hydrolase activity, hydrolyzing O-glycosyl compounds); GO:0005975(biological_process:carbohydrate metabolic process); GO:0004568(molecular_function:chitinase activity); GO:0005975(biological_process:carbohydrate metabolic process); GO:0006032(biological_process:chitin catabolic process); GO:0050832(biological_process:defense response to fungus); GO:0004568(molecular_…	BAB92957.1(chitinase [Phytolacca americana])	gi|116337|sp|P29061.1|CHIB_TOBAC(RecName: Full=Basic endochitinase; Flags: Precursor)
TRINITY_DN25187_c1_g5	26.2733	113.13	145.58	K04392	RAC1	ko04145(Phagosome); ko04933(AGE-RAGE signaling pathway in diabetic complications)	PF00071.19(Ras:Ras family); PF08477.10(Roc:Ras of Complex, Roc, domain of DAPkinase); PF00025.18(Arf:ADP-ribosylation factor family)	GO:0005525(molecular_function:GTP binding); GO:0003924(molecular_function:GTPase activity); GO:0015031(biological_process:protein transport); GO:0042147(biological_process:retrograde transport, endosome to Golgi); GO:0007264(biological_process:small GTPase mediated signal transduction); GO:0005829(cellular_component:cytosol); GO:0030906(cellular_component:retromer, cargo-selective complex); GO:00…	EXB60648.1(Vacuolar protein sorting-associated protein 35B [Morus notabilis])	gi|90101445|sp|Q6EP31.2|RAC5_ORYSJ(RecName: Full=Rac-like GTP-binding protein 5; AltName: Full=GTPase protein RacD; AltName: Full=OsRac5; Flags: Precursor)
TRINITY_DN25214_c0_g1	0	3.29667	1.06667	K13356	FAR	ko04146(Peroxisome); ko00073(Cutin, suberine and wax biosynthesis)	PF03015.16(Sterile:Male sterility protein)	GO:0080019(molecular_function:fatty-acyl-CoA reductase (alcohol-forming) activity); GO:0006629(biological_process:lipid metabolic process); GO:0016021(cellular_component:integral component of membrane)	BAJ87274.1(predicted protein [Hordeum vulgare subsp. vulgare])	gi|74866527|sp|Q960W6.1|FACR3_DROME(RecName: Full=Putative fatty acyl-CoA reductase CG8306)
TRINITY_DN25214_c0_g2	0	3.35	1.43667	K13356	FAR	ko04146(Peroxisome); ko00073(Cutin, suberine and wax biosynthesis)	PF07993.9(NAD_binding_4:Male sterility protein); PF01370.18(Epimerase:NAD dependent epimerase/dehydratase family); PF02719.12(Polysacc_synt_2:Polysaccharide biosynthesis protein); PF01073.16(3Beta_HSD:3-beta hydroxysteroid dehydrogenase/isomerase family)	GO:0080019(molecular_function:fatty-acyl-CoA reductase (alcohol-forming) activity); GO:0006629(biological_process:lipid metabolic process); GO:0016021(cellular_component:integral component of membrane); GO:0080019(molecular_function:fatty-acyl-CoA reductase (alcohol-forming) activity); GO:0006629(biological_process:lipid metabolic process)	BAJ87274.1(predicted protein [Hordeum vulgare subsp. vulgare])	gi|238064958|sp|A1ZAI5.1|FACR1_DROME(RecName: Full=Putative fatty acyl-CoA reductase CG5065)
TRINITY_DN25219_c0_g1	3.35333	16.3833	19.4633						XP_012085742.1(MAPK-interacting and spindle-stabilizing protein-like [Jatropha curcas])
TRINITY_DN25228_c0_g1	0.343333	2.23667	3.05	K05758	ARPC2	ko04144(Endocytosis)	PF04045.11(P34-Arc:Arp2/3 complex, 34 kD subunit p34-Arc); PF13456.3(RVT_3:Reverse transcriptase-like)	GO:0030041(biological_process:actin filament polymerization); GO:0034314(biological_process:Arp2/3 complex-mediated actin nucleation); GO:0005885(cellular_component:Arp2/3 protein complex); GO:0030041(biological_process:actin filament polymerization); GO:0034314(biological_process:Arp2/3 complex-mediated actin nucleation); GO:0005885(cellular_component:Arp2/3 protein complex); GO:0003779(molecula…	XP_012069897.2(actin-related protein 2/3 complex subunit 2B [Jatropha curcas])	gi|510437569|sp|F4IVU1.1|ARC2B_ARATH(RecName: Full=Actin-related protein 2/3 complex subunit 2B; AltName: Full=Actin-related protein C2B; AltName: Full=Arp2/3 complex 34 kDa subunit; Short=p34-ARC)
TRINITY_DN25235_c0_g1	0.0633333	2.17333	1.65667
TRINITY_DN25240_c0_g1	0.973333	2.02	2.24333	K16055	TPS	ko00500(Starch and sucrose metabolism)	PF00982.18(Glyco_transf_20:Glycosyltransferase family 20); PF02358.13(Trehalose_PPase:Trehalose-phosphatase); PF08282.9(Hydrolase_3:haloacid dehalogenase-like hydrolase)	GO:0003825(molecular_function:alpha,alpha-trehalose-phosphate synthase (UDP-forming) activity); GO:0004805(molecular_function:trehalose-phosphatase activity); GO:0005992(biological_process:trehalose biosynthetic process); GO:0003824(molecular_function:catalytic activity); GO:0005992(biological_process:trehalose biosynthetic process); GO:0016740(molecular_function:transferase activity); GO:0005992…	XP_002522255.1(PREDICTED: probable alpha,alpha-trehalose-phosphate synthase [UDP-forming] 7 [Ricinus communis])	gi|75174772|sp|Q9LMI0.1|TPS7_ARATH(RecName: Full=Probable alpha,alpha-trehalose-phosphate synthase [UDP-forming] 7; AltName: Full=Trehalose-6-phosphate synthase 7; Short=AtTPS7)
TRINITY_DN25253_c0_g1	1.03333	3.69333	4.09
TRINITY_DN2527_c0_g1	0.44	2.47333	2.50667				PF13912.3(zf-C2H2_6:C2H2-type zinc finger)	GO:0003676(molecular_function:nucleic acid binding); GO:0003676(molecular_function:nucleic acid binding); GO:0003676(molecular_function:nucleic acid binding); GO:0005634(cellular_component:nucleus)	XP_007047425.1(PREDICTED: zinc finger protein 7 [Theobroma cacao])	gi|27923893|sp|Q39266.1|ZFP7_ARATH(RecName: Full=Zinc finger protein 7)
TRINITY_DN25271_c0_g2	0.276667	1.97667	2.10667	K00799	GST, gst	ko00480(Glutathione metabolism)		GO:0016740(molecular_function:transferase activity)	ACC86120.1(glutathione S-transferase [Knorringia sibirica])	gi|75263010|sp|Q9FUT0.1|GSTU9_ARATH(RecName: Full=Glutathione S-transferase U9; Short=AtGSTU9; AltName: Full=GST class-tau member 9; AltName: Full=Glutathione S-transferase 14)
TRINITY_DN25274_c0_g1	0.593333	5.50333	5.11				PF10539.6(Dev_Cell_Death:Development and cell death domain)
TRINITY_DN25315_c0_g1	0.89	2.93667	4.16667				PF00153.24(Mito_carr:Mitochondrial carrier protein)	GO:0016021(cellular_component:integral component of membrane); GO:0016021(cellular_component:integral component of membrane)	XP_021818957.1(uncharacterized protein LOC110760916 isoform X1 [Prunus avium])	gi|565830531|sp|F4HT41.1|SAMC2_ARATH(RecName: Full=Probable S-adenosylmethionine carrier 2, chloroplastic; Flags: Precursor)
TRINITY_DN25322_c0_g2	2.75	8.59333	10.9033	K13124	MORG1		PF00400.29(WD40:WD domain, G-beta repeat); PF12894.4(ANAPC4_WD40:Anaphase-promoting complex subunit 4 WD40 domain); PF17005.2(WD40_like:WD40-like domain)		XP_010260983.1(PREDICTED: WD repeat domain-containing protein 83 [Nelumbo nucifera])	gi|74761224|sp|Q9BRX9.1|WDR83_HUMAN(RecName: Full=WD repeat domain-containing protein 83; AltName: Full=Mitogen-activated protein kinase organizer 1; Short=MAPK organizer 1)
TRINITY_DN25341_c0_g1	2.84333	19.18	18.1767	K00844	HK	ko00010(Glycolysis / Gluconeogenesis); ko00520(Amino sugar and nucleotide sugar metabolism); ko00500(Starch and sucrose metabolism); ko00051(Fructose and mannose metabolism); ko00052(Galactose metabolism)	PF03727.13(Hexokinase_2:Hexokinase); PF00349.18(Hexokinase_1:Hexokinase)	GO:0005524(molecular_function:ATP binding); GO:0005536(molecular_function:glucose binding); GO:0004396(molecular_function:hexokinase activity); GO:0001678(biological_process:cellular glucose homeostasis); GO:0006096(biological_process:glycolytic process); GO:0005623(cellular_component:cell); GO:0016021(cellular_component:integral component of membrane)	XP_010665885.1(PREDICTED: hexokinase-1 isoform X1 [Beta vulgaris subsp. vulgaris])	gi|11386885|sp|Q9SEK2.1|HXK1_TOBAC(RecName: Full=Hexokinase-1; AltName: Full=NtHxK1)
TRINITY_DN25343_c0_g1	10.4467	46.69	74.24	K01514	PRUNE, PPX1	ko00230(Purine metabolism)		GO:0003676(molecular_function:nucleic acid binding); GO:0015074(biological_process:DNA integration); GO:0003676(molecular_function:nucleic acid binding); GO:0015074(biological_process:DNA integration); GO:0003676(molecular_function:nucleic acid binding); GO:0015074(biological_process:DNA integration)	XP_019103117.1(PREDICTED: uncharacterized protein LOC109133773 [Beta vulgaris subsp. vulgaris])	gi|130582|sp|P10978.1|POLX_TOBAC(RecName: Full=Retrovirus-related Pol polyprotein from transposon TNT 1-94; Includes: RecName: Full=Protease; Includes: RecName: Full=Reverse transcriptase; Includes: RecName: Full=Endonuclease)
TRINITY_DN25351_c0_g3	14.7567	100.747	133.067				PF13499.3(EF-hand_7:EF-hand domain pair); PF01699.21(Na_Ca_ex:Sodium/calcium exchanger protein)	GO:0005509(molecular_function:calcium ion binding); GO:0055085(biological_process:transmembrane transport); GO:0016021(cellular_component:integral component of membrane); GO:0005509(molecular_function:calcium ion binding); GO:0005432(molecular_function:calcium:sodium antiporter activity); GO:0055074(biological_process:calcium ion homeostasis); GO:0016021(cellular_component:integral component of m…	CDP05978.1(unnamed protein product [Coffea canephora])
TRINITY_DN25351_c0_g4	12.4267	36.2133	55.5267				PF01699.21(Na_Ca_ex:Sodium/calcium exchanger protein); PF13499.3(EF-hand_7:EF-hand domain pair)	GO:0005509(molecular_function:calcium ion binding); GO:0055085(biological_process:transmembrane transport); GO:0016021(cellular_component:integral component of membrane); GO:0005509(molecular_function:calcium ion binding); GO:0055085(biological_process:transmembrane transport); GO:0016021(cellular_component:integral component of membrane)	CDP05978.1(unnamed protein product [Coffea canephora])
TRINITY_DN25359_c0_g2	2.63333	10.4533	11.0967				PF08207.9(EFP_N:Elongation factor P (EF-P) KOW-like domain); PF09285.8(Elong-fact-P_C:Elongation factor P, C-terminal); PF01132.17(EFP:Elongation factor P (EF-P) OB domain)		XP_020095658.1(uncharacterized protein LOC109715182 isoform X2 [Ananas comosus])	gi|123057490|sp|Q11DG9.1|EFP_CHESB(RecName: Full=Elongation factor P; Short=EF-P)
TRINITY_DN25375_c0_g1	2.76667	7.82667	10.9433				PF00155.18(Aminotran_1_2:Aminotransferase class I and II); PF01041.14(DegT_DnrJ_EryC1:DegT/DnrJ/EryC1/StrS aminotransferase family); PF01053.17(Cys_Met_Meta_PP:Cys/Met metabolism PLP-dependent enzyme); PF00266.16(Aminotran_5:Aminotransferase class-V)		XP_021763282.1(uncharacterized protein LOC110727990 [Chenopodium quinoa])	gi|74853107|sp|Q54KM6.1|KAT_DICDI(RecName: Full=Kynurenine--oxoglutarate transaminase; AltName: Full=Glutamine transaminase K; AltName: Full=Glutamine--phenylpyruvate transaminase; AltName: Full=Kynurenine aminotransferase)
TRINITY_DN25387_c0_g1	0	1.04	0.433333	K08059	IFI30, GILT		PF03227.13(GILT:Gamma interferon inducible lysosomal thiol reductase (GILT))		XP_016680831.1(PREDICTED: gamma-interferon-inducible lysosomal thiol reductase-like [Gossypium hirsutum])	gi|327488198|sp|A6QPN6.1|GILT_BOVIN(RecName: Full=Gamma-interferon-inducible lysosomal thiol reductase; AltName: Full=IFI30 protein; Flags: Precursor)
TRINITY_DN25396_c0_g1	2.72333	8.00333	9.26667	K20457	DHFS	ko00790(Folate biosynthesis)	PF08245.9(Mur_ligase_M:Mur ligase middle domain)	GO:0005524(molecular_function:ATP binding); GO:0004326(molecular_function:tetrahydrofolylpolyglutamate synthase activity); GO:0005524(molecular_function:ATP binding); GO:0008841(molecular_function:dihydrofolate synthase activity); GO:0005737(cellular_component:cytoplasm)	XP_024022335.1(dihydrofolate synthetase [Morus notabilis])	gi|939319626|sp|F4JYE9.1|DHFS_ARATH(RecName: Full=Dihydrofolate synthetase; Short=AtDFA; AltName: Full=Protein GLOBULAR ARREST 1; Flags: Precursor)
TRINITY_DN25439_c0_g1	8.36	54.9233	60.36				PF00643.21(zf-B_box:B-box zinc finger)	GO:0008270(molecular_function:zinc ion binding); GO:0005634(cellular_component:nucleus)	XP_019074603.1(PREDICTED: putative zinc finger protein At1g68190 isoform X2 [Vitis vinifera])	gi|17433041|sp|Q9C9F4.1|COLX_ARATH(RecName: Full=Putative zinc finger protein At1g68190)
TRINITY_DN25447_c0_g1	8.54667	47.17	54.33				PF00254.25(FKBP_C:FKBP-type peptidyl-prolyl cis-trans isomerase); PF00515.25(TPR_1:Tetratricopeptide repeat); PF07719.14(TPR_2:Tetratricopeptide repeat); PF13181.3(TPR_8:Tetratricopeptide repeat); PF13414.3(TPR_11:TPR repeat); PF13432.3(TPR_16:Tetratricopeptide repeat); PF13431.3(TPR_17:Tetratricopeptide repeat); PF14559.3(TPR_19:Tetratricopeptide repeat); PF13429.3(TPR_15:Tetratricopeptide repea…	GO:0003755(molecular_function:peptidyl-prolyl cis-trans isomerase activity); GO:0003755(molecular_function:peptidyl-prolyl cis-trans isomerase activity)	ESR43736.1(hypothetical protein CICLE_v10011447mg [Citrus clementina])	gi|75171065|sp|Q9FJL3.1|FKB65_ARATH(RecName: Full=Peptidyl-prolyl cis-trans isomerase FKBP65; Short=PPIase FKBP65; AltName: Full=70 kDa peptidyl-prolyl isomerase; AltName: Full=FK506-binding protein 65; Short=AtFKBP65; AltName: Full=Immunophilin FKBP65; AltName: Full=Peptidyl-prolyl isomerase ROF2; AltName: Full=Protein ROTAMASE FKBP 2; AltName: Full=Rotamase)
TRINITY_DN25510_c0_g2	3.06333	24.6633	35.84					GO:0003700(molecular_function:transcription factor activity, sequence-specific DNA binding); GO:0042802(molecular_function:identical protein binding); GO:0046982(molecular_function:protein heterodimerization activity); GO:0071215(biological_process:cellular response to abscisic acid stimulus); GO:0071333(biological_process:cellular response to glucose stimulus); GO:0005634(cellular_component:nucl…	XP_002279520.1(PREDICTED: light-inducible protein CPRF2 [Vitis vinifera])	gi|2842757|sp|Q99090.2|CPRF2_PETCR(RecName: Full=Light-inducible protein CPRF2; AltName: Full=Common plant regulatory factor 2; Short=CPRF-2)
TRINITY_DN25510_c0_g3	2.24333	14.4833	19.1133					GO:0003677(molecular_function:DNA binding); GO:0003700(molecular_function:transcription factor activity, sequence-specific DNA binding); GO:0005634(cellular_component:nucleus); GO:0003700(molecular_function:transcription factor activity, sequence-specific DNA binding)	XP_021281612.1(light-inducible protein CPRF2 [Herrania umbratica])	gi|2842757|sp|Q99090.2|CPRF2_PETCR(RecName: Full=Light-inducible protein CPRF2; AltName: Full=Common plant regulatory factor 2; Short=CPRF-2)
TRINITY_DN25543_c1_g1	3.31	10.4133	13.36	K08999	K08999			GO:0004518(molecular_function:nuclease activity); GO:0004518(molecular_function:nuclease activity); GO:0004518(molecular_function:nuclease activity)	EOX90734.1(Wound-responsive family protein, putative [Theobroma cacao])
[truncated: 779 more rows]

## Sheet: Down Regulate
Common Down-Regulated Gene of CK vs Pb1 and CK vs Pb2
Gene ID	CK TPM	Pb1 TPM	Pb2 TPM	KO ID	KO Name	Paths	Pfam	GO	NR	Swiss-Prot
TRINITY_DN10072_c0_g1	11.4133	4.22333	4.66667				PF08553.7(VID27:VID27 cytoplasmic protein)		PSS29338.1(hypothetical protein CEY00_Acc06954 [Actinidia chinensis var. chinensis])	gi|729273|sp|P40781.1|CYPR4_CYNCA(RecName: Full=Protein CYPRO4 [Cynara cardunculus])
[truncated: 2,883 more rows]
