# Supplementary material for: Transcriptome profiling of Fagopyrum tataricum leaves in response to lead stress
Source: BMC Plant Biol. 2020 Feb 3;20:54. doi: 10.1186/s12870-020-2265-1 (PMC6998078; doi:10.1186/s12870-020-2265-1)
Supplement: Supplementary file 6 — Additional file 6: Table S3. GO enrichment analysis of DEGs. [file 12870_2020_2265_MOESM6_ESM.xlsx]

## Sheet: Molecular Function
GO Enrichment (Molecular Function)
GO ID	Description	DEGs(2680)	All Genes(27071)	P-value uncorrected	P-value corrected
GO:0097159	organic cyclic compound binding	997	10678	0.0124718	0.272797
GO:1901363	heterocyclic compound binding	997	10676	0.0124809	0.272797
GO:0016740	transferase activity	610	5062	3.02671e-08	3.7733e-06
GO:0003676	nucleic acid binding	419	5039	2.25951e-05	0.0014768
GO:0016787	hydrolase activity	412	4980	1.6301e-05	0.00115514
GO:0016772	transferase activity, transferring phosphorus-containing groups	338	2615	1.5446e-07	1.67714e-05
GO:0016301	kinase activity	300	2101	4.89279e-10	1.02932e-07
GO:0016773	phosphotransferase activity, alcohol group as acceptor	283	1815	4.04804e-10	9.04871e-08
GO:0004672	protein kinase activity	256	1572	4.01727e-10	9.04871e-08
GO:0003677	DNA binding	251	1889	8.55454e-07	7.57752e-05
GO:0005215	transporter activity	213	1830	0.0119043	0.266245
GO:0022857	transmembrane transporter activity	196	1659	0.00847394	0.210504
GO:0001071	nucleic acid binding transcription factor activity	143	621	2.34938e-10	9.04871e-08
GO:0003700	transcription factor activity, sequence-specific DNA binding	143	621	2.34938e-10	9.04871e-08
GO:0004674	protein serine/threonine kinase activity	136	795	3.69994e-10	9.04871e-08
GO:0005515	protein binding	136	1680	0.010036	0.233932
GO:0016757	transferase activity, transferring glycosyl groups	119	789	3.7671e-06	0.000298354
GO:0016817	hydrolase activity, acting on acid anhydrides	103	1755	8.19011e-10	1.33028e-07
GO:0016818	hydrolase activity, acting on acid anhydrides, in phosphorus-containing anhydrides	103	1748	9.78595e-10	1.46398e-07
GO:0016462	pyrophosphatase activity	102	1738	8.82382e-10	1.38144e-07
GO:0017111	nucleoside-triphosphatase activity	100	1679	3.88538e-09	5.23128e-07
GO:0016758	transferase activity, transferring hexosyl groups	99	567	2.12892e-08	2.75613e-06
GO:0003723	RNA binding	90	1748	3.41803e-10	9.04871e-08
GO:0016798	hydrolase activity, acting on glycosyl bonds	83	587	0.000976451	0.0382178
GO:0004553	hydrolase activity, hydrolyzing O-glycosyl compounds	77	552	0.00239816	0.0791394
GO:0043565	sequence-specific DNA binding	76	387	5.42753e-09	7.16434e-07
GO:0005509	calcium ion binding	65	450	0.00185365	0.0649935
GO:0008233	peptidase activity	64	1025	3.01629e-05	0.00191563
GO:0016887	ATPase activity	60	917	0.000310623	0.0153758
GO:0070011	peptidase activity, acting on L-amino acid peptides	59	929	0.000136806	0.0074876
GO:0004497	monooxygenase activity	51	350	0.00504285	0.142641
GO:0016791	phosphatase activity	47	351	0.0308207	0.468142
GO:0042623	ATPase activity, coupled	46	712	0.00142465	0.052364
GO:0008194	UDP-glycosyltransferase activity	45	280	0.00117693	0.0447633
GO:0004871	signal transducer activity	40	270	0.0100425	0.233932
GO:0016874	ligase activity	38	601	0.00229682	0.0765457
GO:0015291	secondary active transmembrane transporter activity	38	259	0.0155538	0.315385
GO:0005198	structural molecule activity	37	1369	2.8522e-10	9.04871e-08
GO:0016779	nucleotidyltransferase activity	35	484	0.0458698	0.632778
GO:0035251	UDP-glucosyltransferase activity	31	170	0.000730988	0.0303766
GO:0046527	glucosyltransferase activity	31	174	0.00125782	0.0473052
GO:0003735	structural constituent of ribosome	28	1159	3.51439e-10	9.04871e-08
GO:0005525	GTP binding	28	570	1.85165e-05	0.00124653
GO:0032561	guanyl ribonucleotide binding	28	570	1.85165e-05	0.00124653
GO:0019001	guanyl nucleotide binding	28	570	1.85165e-05	0.00124653
GO:0016853	isomerase activity	27	432	0.00913326	0.22522
GO:0015297	antiporter activity	26	163	0.0167918	0.330691
GO:0044877	macromolecular complex binding	25	425	0.00402055	0.12192
GO:0003924	GTPase activity	24	440	0.000927763	0.0367394
GO:0004722	protein serine/threonine phosphatase activity	22	107	0.000885819	0.0357086
GO:0004857	enzyme inhibitor activity	20	114	0.0109012	0.251697
GO:0001871	pattern binding	20	118	0.0188345	0.356226
GO:0030247	polysaccharide binding	20	118	0.0188345	0.356226
GO:0008092	cytoskeletal protein binding	19	377	0.000894779	0.0358551
GO:0016701	oxidoreductase activity, acting on single donors with incorporation of molecular oxygen	18	52	1.23374e-06	0.000106481
GO:0051213	dioxygenase activity	18	92	0.00440495	0.130062
GO:0016709	oxidoreductase activity, acting on paired donors, with incorporation or reduction of molecular oxygen, NAD(P)H as one donor, and incorporation of one atom of oxygen	17	91	0.0120497	0.267718
GO:0016616	oxidoreductase activity, acting on the CH-OH group of donors, NAD or NADP as acceptor	17	293	0.0177041	0.342483
GO:0032403	protein complex binding	16	294	0.00779729	0.19808
GO:0000975	regulatory region DNA binding	16	90	0.0197458	0.356226
GO:0044212	transcription regulatory region DNA binding	16	90	0.0197458	0.356226
GO:0001067	regulatory region nucleic acid binding	16	90	0.0197458	0.356226
GO:0015238	drug transmembrane transporter activity	16	98	0.0408451	0.583799
GO:0090484	drug transporter activity	16	98	0.0408451	0.583799
GO:0034061	DNA polymerase activity	16	257	0.0460164	0.632972
GO:0004386	helicase activity	14	298	0.00165818	0.0584444
GO:1990837	sequence-specific double-stranded DNA binding	14	66	0.00565249	0.155316
GO:0017171	serine hydrolase activity	14	270	0.00740406	0.190245
GO:0008236	serine-type peptidase activity	14	270	0.00740406	0.190245
GO:0004888	transmembrane signaling receptor activity	14	72	0.0150867	0.312503
GO:0099600	transmembrane receptor activity	14	74	0.0170007	0.331736
GO:0016702	oxidoreductase activity, acting on single donors with incorporation of molecular oxygen, incorporation of two atoms of oxygen	12	41	0.000441387	0.0206354
GO:0003964	RNA-directed DNA polymerase activity	12	209	0.0469973	0.635431
GO:0008135	translation factor activity, RNA binding	11	374	3.02442e-07	3.08491e-05
GO:0003779	actin binding	11	224	0.0094013	0.228482
GO:0000976	transcription regulatory region sequence-specific DNA binding	11	52	0.0160345	0.320556
GO:0016762	xyloglucan:xyloglucosyl transferase activity	10	30	0.000415156	0.0199631
GO:0001012	RNA polymerase II regulatory region DNA binding	10	37	0.00252997	0.0826786
GO:0000977	RNA polymerase II regulatory region sequence-specific DNA binding	10	37	0.00252997	0.0826786
GO:0016645	oxidoreductase activity, acting on the CH-NH group of donors	10	52	0.0339249	0.503046
GO:0070566	adenylyltransferase activity	9	33	0.00384114	0.117988
GO:0043531	ADP binding	9	176	0.0307262	0.468142
GO:0008238	exopeptidase activity	8	170	0.0197904	0.356226
GO:0003774	motor activity	8	167	0.0260626	0.433218
GO:0008234	cysteine-type peptidase activity	7	214	0.00033083	0.0162566
GO:0010333	terpene synthase activity	7	19	0.00159161	0.0572981
GO:0016838	carbon-oxygen lyase activity, acting on phosphates	7	24	0.00703328	0.182811
GO:0004373	glycogen (starch) synthase activity	7	26	0.0112191	0.25516
GO:0003777	microtubule motor activity	7	153	0.0284379	0.445218
GO:0004781	sulfate adenylyltransferase (ATP) activity	6	8	2.19769e-05	0.00145048
GO:0004779	sulfate adenylyltransferase activity	6	8	2.19769e-05	0.00145048
GO:0003743	translation initiation factor activity	6	226	4.37266e-05	0.00270062
GO:0080043	quercetin 3-O-glucosyltransferase activity	6	24	0.0264039	0.43487
GO:0080044	quercetin 7-O-glucosyltransferase activity	6	24	0.0264039	0.43487
GO:0008519	ammonium transmembrane transporter activity	5	11	0.00262351	0.0853211
GO:0016157	sucrose synthase activity	5	12	0.00413292	0.124576
GO:0003746	translation elongation factor activity	5	141	0.00695092	0.181797
GO:0016875	ligase activity, forming carbon-oxygen bonds	5	142	0.00696727	0.181797
GO:0016876	ligase activity, forming aminoacyl-tRNA and related compounds	5	142	0.00696727	0.181797
GO:0004812	aminoacyl-tRNA ligase activity	5	142	0.00696727	0.181797
GO:0016810	hydrolase activity, acting on carbon-nitrogen (but not peptide) bonds	5	134	0.0129019	0.276878
GO:0090599	alpha-glucosidase activity	5	16	0.0162964	0.324579
GO:0016160	amylase activity	5	18	0.0270722	0.43487
GO:0051996	squalene synthase activity	4	4	9.58618e-05	0.00537785
GO:0004310	farnesyl-diphosphate farnesyltransferase activity	4	4	9.58618e-05	0.00537785
GO:0016703	oxidoreductase activity, acting on single donors with incorporation of molecular oxygen, incorporation of one atom of oxygen (internal monooxygenases or internal mixed function oxidases)	4	6	0.00121983	0.0461344
GO:0004764	shikimate 3-dehydrogenase (NADP+) activity	4	8	0.00483516	0.139348
GO:0004311	farnesyltranstransferase activity	4	8	0.00483516	0.139348
GO:0035250	UDP-galactosyltransferase activity	4	8	0.00483516	0.139348
GO:0003855	3-dehydroquinate dehydratase activity	4	8	0.00483516	0.139348
GO:0005385	zinc ion transmembrane transporter activity	4	13	0.0330263	0.490801
GO:0016538	cyclin-dependent protein serine/threonine kinase regulator activity	4	14	0.0427052	0.602634
GO:0010277	chlorophyllide a oxygenase [overall] activity	3	4	0.00358957	0.111875
GO:0045156	electron transporter, transferring electrons within the cyclic electron transport pathway of photosynthesis activity	3	4	0.00358957	0.111875
GO:0004351	glutamate decarboxylase activity	3	5	0.00831183	0.208012
GO:0016847	1-aminocyclopropane-1-carboxylate synthase activity	3	5	0.00831183	0.208012
GO:0015232	heme transporter activity	3	5	0.00831183	0.208012
GO:0004861	cyclin-dependent protein serine/threonine kinase inhibitor activity	3	6	0.0154038	0.313289
GO:0008974	phosphoribulokinase activity	3	7	0.0249896	0.416411
GO:0047216	inositol 3-alpha-galactosyltransferase activity	3	7	0.0249896	0.416411
GO:0045548	phenylalanine ammonia-lyase activity	3	7	0.0249896	0.416411
GO:0016711	flavonoid 3'-monooxygenase activity	3	8	0.0370823	0.538013
GO:0019842	vitamin binding	2	97	0.00555759	0.153335
GO:0051060	pullulanase activity	2	2	0.00979749	0.229814
GO:0030410	nicotianamine synthase activity	2	2	0.00979749	0.229814
GO:0008115	sarcosine oxidase activity	2	2	0.00979749	0.229814
GO:0005199	structural constituent of cell wall	2	2	0.00979749	0.229814
GO:0070182	DNA polymerase binding	2	2	0.00979749	0.229814
GO:0008839	4-hydroxy-tetrahydrodipicolinate reductase	2	2	0.00979749	0.229814
GO:0033218	amide binding	2	90	0.0116507	0.261441
GO:0051020	GTPase binding	2	83	0.0157447	0.318299
GO:0017016	Ras GTPase binding	2	79	0.0223355	0.393619
GO:0031267	small GTPase binding	2	79	0.0223355	0.393619
GO:0080123	jasmonate-amino synthetase activity	2	3	0.0274539	0.43487
GO:0034007	S-linalool synthase activity	2	3	0.0274539	0.43487
GO:0045431	flavonol synthase activity	2	3	0.0274539	0.43487
GO:0015220	choline transmembrane transporter activity	2	3	0.0274539	0.43487
GO:0016207	4-coumarate-CoA ligase activity	2	3	0.0274539	0.43487
GO:0047763	caffeate O-methyltransferase activity	2	3	0.0274539	0.43487
GO:0016647	oxidoreductase activity, acting on the CH-NH group of donors, oxygen as acceptor	2	3	0.0274539	0.43487
GO:0030695	GTPase regulator activity	1	76	0.00614306	0.16542
GO:0008536	Ran GTPase binding	1	68	0.0131396	0.279041
GO:1901681	sulfur compound binding	1	69	0.0133995	0.281923
GO:0004527	exonuclease activity	1	64	0.019181	0.356226
GO:0005200	structural constituent of cytoskeleton	1	66	0.0201648	0.361999

## Sheet: Biological Process
GO Enrichment (Biological Process)
GO ID	Description	DEGs(2680)	All Genes(27071)	P-value uncorrected	P-value corrected
GO:0008150	biological_process	1273	14465	9.06776e-10	1.38737e-07
GO:0008152	metabolic process	890	9929	8.54182e-05	0.00508881
GO:0009987	cellular process	870	10583	7.40666e-10	1.2785e-07
GO:0071704	organic substance metabolic process	743	8879	3.61393e-09	4.96509e-07
GO:0044238	primary metabolic process	686	8319	1.45633e-09	2.0425e-07
GO:0044237	cellular metabolic process	661	8076	1.05789e-09	1.54821e-07
GO:0044699	single-organism process	536	6200	0.000142898	0.00775799
GO:0043170	macromolecule metabolic process	451	5608	9.92729e-08	1.11384e-05
GO:0006807	nitrogen compound metabolic process	434	5650	8.0718e-10	1.33028e-07
GO:0044763	single-organism cellular process	427	4951	0.00082465	0.033443
GO:0044260	cellular macromolecule metabolic process	422	5272	1.77077e-07	1.8922e-05
GO:0034641	cellular nitrogen compound metabolic process	388	5125	8.29944e-10	1.33028e-07
GO:0046483	heterocycle metabolic process	348	3887	0.0341068	0.504631
GO:0006139	nucleobase-containing compound metabolic process	328	3674	0.0348621	0.514674
GO:0044710	single-organism metabolic process	326	3862	0.000906619	0.0361145
GO:0044271	cellular nitrogen compound biosynthetic process	247	2815	0.0356564	0.525249
GO:0016070	RNA metabolic process	232	1950	0.00275546	0.0891815
GO:1901362	organic cyclic compound biosynthetic process	226	1714	6.09313e-06	0.000471482
GO:0019438	aromatic compound biosynthetic process	215	1629	9.98167e-06	0.000730398
GO:0018130	heterocycle biosynthetic process	209	1608	3.47195e-05	0.00216418
GO:0034654	nucleobase-containing compound biosynthetic process	196	1430	2.10274e-06	0.000176946
GO:0032774	RNA biosynthetic process	171	1025	3.23104e-10	9.04871e-08
GO:0006351	transcription, DNA-templated	169	949	1.99557e-10	9.04871e-08
GO:0097659	nucleic acid-templated transcription	169	949	1.99557e-10	9.04871e-08
GO:0044281	small molecule metabolic process	152	2232	1.13628e-07	1.25401e-05
GO:1901564	organonitrogen compound metabolic process	152	2819	4.16681e-10	9.04871e-08
GO:0006810	transport	134	1772	0.000466348	0.0212125
GO:0051179	localization	134	1820	0.000111287	0.00619159
GO:0051234	establishment of localization	134	1784	0.000353044	0.0172224
GO:1903506	regulation of nucleic acid-templated transcription	114	957	0.0362254	0.530151
GO:2001141	regulation of RNA biosynthetic process	114	957	0.0362254	0.530151
GO:0006355	regulation of transcription, DNA-templated	113	956	0.047006	0.635431
GO:0019538	protein metabolic process	104	2327	3.71754e-10	9.04871e-08
GO:1901566	organonitrogen compound biosynthetic process	98	2044	3.75594e-10	9.04871e-08
GO:0071840	cellular component organization or biogenesis	93	1524	8.20381e-08	9.36068e-06
GO:0006082	organic acid metabolic process	89	1354	1.09836e-05	0.000795074
GO:0016043	cellular component organization	88	1384	2.26901e-06	0.00018858
GO:0043436	oxoacid metabolic process	88	1350	8.47721e-06	0.00064122
GO:0019752	carboxylic acid metabolic process	87	1336	9.48152e-06	0.000701424
GO:0044267	cellular protein metabolic process	82	1960	3.66015e-10	9.04871e-08
GO:1901575	organic substance catabolic process	81	1019	0.032439	0.485542
GO:0006259	DNA metabolic process	58	1040	4.33303e-07	4.35372e-05
GO:0019637	organophosphate metabolic process	58	831	0.00376177	0.116166
GO:0005976	polysaccharide metabolic process	56	360	0.000680825	0.0290083
GO:1901135	carbohydrate derivative metabolic process	54	795	0.00208951	0.0717684
GO:0006464	cellular protein modification process	52	772	0.00218509	0.0739198
GO:0036211	protein modification process	52	772	0.00218509	0.0739198
GO:0044262	cellular carbohydrate metabolic process	52	343	0.00188081	0.0656042
GO:0006520	cellular amino acid metabolic process	51	714	0.0109921	0.251697
GO:0043603	cellular amide metabolic process	44	1332	3.12841e-10	9.04871e-08
GO:0071702	organic substance transport	44	848	5.93283e-07	5.78838e-05
GO:0045229	external encapsulating structure organization	42	274	0.00420994	0.125962
GO:0071554	cell wall organization or biogenesis	42	289	0.0127874	0.276801
GO:0044264	cellular polysaccharide metabolic process	40	240	0.00102041	0.0397077
GO:0055086	nucleobase-containing small molecule metabolic process	40	687	0.000129534	0.00714772
GO:0071555	cell wall organization	40	252	0.00279609	0.0900636
GO:0006073	cellular glucan metabolic process	38	217	0.000528924	0.0237381
GO:0044042	glucan metabolic process	38	218	0.000553851	0.0246922
GO:0043604	amide biosynthetic process	36	1220	2.62024e-10	9.04871e-08
GO:0006518	peptide metabolic process	34	1228	3.07873e-10	9.04871e-08
GO:0006753	nucleoside phosphate metabolic process	33	569	0.000493483	0.0222962
GO:0009117	nucleotide metabolic process	33	565	0.000611986	0.0263777
GO:0015074	DNA integration	33	631	2.59865e-05	0.00166611
GO:0046907	intracellular transport	32	672	1.10481e-06	9.65921e-05
GO:0051649	establishment of localization in cell	32	679	6.57593e-07	6.23509e-05
GO:1901657	glycosyl compound metabolic process	32	502	0.00645403	0.171733
GO:0009116	nucleoside metabolic process	31	489	0.00590083	0.160179
GO:0043043	peptide biosynthetic process	31	1160	3.54264e-10	9.04871e-08
GO:0051186	cofactor metabolic process	31	494	0.00484365	0.139348
GO:0006412	translation	30	1155	2.31904e-10	9.04871e-08
GO:0072521	purine-containing compound metabolic process	30	479	0.00539316	0.151278
GO:0006396	RNA processing	29	560	5.72651e-05	0.00350463
GO:0006468	protein phosphorylation	29	164	0.00221901	0.0746917
GO:0008104	protein localization	29	634	7.73712e-07	7.03869e-05
GO:0019693	ribose phosphate metabolic process	29	471	0.00493212	0.140523
GO:0033036	macromolecule localization	29	643	4.54582e-07	4.50036e-05
GO:0015031	protein transport	28	622	8.25513e-07	7.40981e-05
GO:0045184	establishment of protein localization	28	625	6.24169e-07	6.00272e-05
GO:0009119	ribonucleoside metabolic process	27	448	0.00401987	0.12192
GO:0009259	ribonucleotide metabolic process	27	420	0.0165558	0.328771
GO:0033554	cellular response to stress	26	392	0.0266775	0.43487
GO:0090407	organophosphate biosynthetic process	26	448	0.00235296	0.07803
GO:0006163	purine nucleotide metabolic process	25	395	0.0138065	0.289224
GO:0009150	purine ribonucleotide metabolic process	25	388	0.0204661	0.36643
GO:0033692	cellular polysaccharide biosynthetic process	25	167	0.0363687	0.531093
GO:0042278	purine nucleoside metabolic process	25	412	0.00757559	0.193178
GO:0046128	purine ribonucleoside metabolic process	25	411	0.00753982	0.192997
GO:0006508	proteolysis	24	452	0.000592593	0.0260741
GO:0006732	coenzyme metabolic process	24	405	0.00550331	0.152638
GO:0016192	vesicle-mediated transport	24	386	0.0126048	0.274614
GO:0034660	ncRNA metabolic process	24	413	0.00356916	0.111875
GO:0006886	intracellular protein transport	23	459	0.000192303	0.0101936
GO:0006996	organelle organization	23	453	0.000242716	0.012473
GO:0009161	ribonucleoside monophosphate metabolic process	23	349	0.0375508	0.543639
GO:0009250	glucan biosynthetic process	23	145	0.0243085	0.416411
GO:0030001	metal ion transport	23	125	0.00371287	0.115184
GO:1901137	carbohydrate derivative biosynthetic process	22	372	0.00844217	0.210491
GO:0009126	purine nucleoside monophosphate metabolic process	21	329	0.0321206	0.48267
GO:0009167	purine ribonucleoside monophosphate metabolic process	21	329	0.0321206	0.48267
GO:0009141	nucleoside triphosphate metabolic process	20	334	0.0160469	0.320556
GO:0009165	nucleotide biosynthetic process	20	315	0.0361265	0.530151
GO:0009199	ribonucleoside triphosphate metabolic process	20	324	0.024141	0.416411
GO:1901293	nucleoside phosphate biosynthetic process	20	316	0.0293237	0.454935
GO:0022900	electron transport chain	19	122	0.0463853	0.633885
GO:0044265	cellular macromolecule catabolic process	19	365	0.00143122	0.052364
GO:0051603	proteolysis involved in cellular protein catabolic process	19	331	0.00921612	0.226434
GO:0009144	purine nucleoside triphosphate metabolic process	18	300	0.0195722	0.356226
GO:0009205	purine ribonucleoside triphosphate metabolic process	18	300	0.0195722	0.356226
GO:0019748	secondary metabolic process	17	91	0.0120497	0.267718
GO:0022607	cellular component assembly	17	551	1.30807e-09	1.8736e-07
GO:0043933	macromolecular complex subunit organization	17	681	1.80353e-10	9.04871e-08
GO:1902582	single-organism intracellular transport	17	354	0.000615166	0.0263777
GO:0006511	ubiquitin-dependent protein catabolic process	16	270	0.0242469	0.416411
GO:0019941	modification-dependent protein catabolic process	16	273	0.0244148	0.416411
GO:0043632	modification-dependent macromolecule catabolic process	16	277	0.0195295	0.356226
GO:0044036	cell wall macromolecule metabolic process	16	84	0.00932216	0.22738
GO:0072522	purine-containing compound biosynthetic process	16	269	0.0304315	0.465602
GO:0098660	inorganic ion transmembrane transport	15	257	0.0270298	0.43487
GO:0009163	nucleoside biosynthetic process	14	245	0.0239232	0.416411
GO:0034622	cellular macromolecular complex assembly	14	414	7.28699e-07	6.72001e-05
GO:0042455	ribonucleoside biosynthetic process	14	242	0.0300558	0.460901
GO:0051188	cofactor biosynthetic process	14	252	0.0191457	0.356226
GO:0065003	macromolecular complex assembly	14	446	5.86852e-08	6.81153e-06
GO:1901659	glycosyl compound biosynthetic process	14	247	0.0240202	0.416411
GO:0006974	cellular response to DNA damage stimulus	13	264	0.00488768	0.140017
GO:0042546	cell wall biogenesis	13	70	0.024688	0.416411
GO:0098655	cation transmembrane transport	13	247	0.0132478	0.280453
GO:0098662	inorganic cation transmembrane transport	13	246	0.0131366	0.279041
GO:0005982	starch metabolic process	12	42	0.00056281	0.0249266
GO:0006818	hydrogen transport	12	237	0.0114	0.256671
GO:0007017	microtubule-based process	12	277	0.000800547	0.0328615
GO:0009611	response to wounding	12	34	5.9074e-05	0.00358276
GO:0009698	phenylpropanoid metabolic process	12	52	0.00414514	0.124576
GO:0010383	cell wall polysaccharide metabolic process	12	61	0.016994	0.331736
GO:0015992	proton transport	12	237	0.0114	0.256671
GO:0019362	pyridine nucleotide metabolic process	12	206	0.0465903	0.633885
GO:0042451	purine nucleoside biosynthetic process	12	207	0.0466092	0.633885
GO:0046129	purine ribonucleoside biosynthetic process	12	207	0.0466092	0.633885
GO:0072524	pyridine-containing compound metabolic process	12	215	0.0293518	0.454935
GO:1902600	hydrogen ion transmembrane transport	12	237	0.0114	0.256671
GO:0006281	DNA repair	11	254	0.00144639	0.0526329
GO:0006887	exocytosis	11	53	0.0173661	0.336912
GO:0008037	cell recognition	11	33	0.000215013	0.0111344
GO:0010410	hemicellulose metabolic process	11	58	0.0427895	0.602634
GO:0030244	cellulose biosynthetic process	11	61	0.0488654	0.659242
GO:0048544	recognition of pollen	11	33	0.000215013	0.0111344
GO:1902589	single-organism organelle organization	11	240	0.00327685	0.104549
GO:0010411	xyloglucan metabolic process	10	35	0.00160147	0.0573462
GO:0019252	starch biosynthetic process	10	32	0.000741389	0.0306198
GO:0071822	protein complex subunit organization	10	347	7.2441e-07	6.72001e-05
GO:0006364	rRNA processing	9	173	0.0398187	0.571556
GO:0006461	protein complex assembly	9	203	0.00630548	0.168446
GO:0006575	cellular modified amino acid metabolic process	9	172	0.0395758	0.571093
GO:0044550	secondary metabolite biosynthetic process	9	47	0.0462069	0.633533
GO:0051641	cellular localization	9	181	0.0238588	0.416411
GO:0001558	regulation of cell growth	8	23	0.0011443	0.0440197
GO:0006855	drug transmembrane transport	8	32	0.0109814	0.251697
GO:0009108	coenzyme biosynthetic process	8	176	0.0153013	0.313289
GO:0015893	drug transport	8	32	0.0109814	0.251697
GO:0000103	sulfate assimilation	7	10	8.47125e-06	0.00064122
GO:0006928	movement of cell or subcellular component	7	157	0.0215379	0.381561
GO:0007018	microtubule-based movement	7	155	0.021162	0.37589
GO:0009664	plant-type cell wall organization	7	33	0.0397017	0.571093
GO:0016125	sterol metabolic process	7	33	0.0397017	0.571093
GO:0022603	regulation of anatomical structure morphogenesis	7	30	0.0245136	0.416411
GO:0022604	regulation of cell morphogenesis	7	21	0.00307728	0.0986489
GO:0042773	ATP synthesis coupled electron transport	7	28	0.0169617	0.331736
GO:0051510	regulation of unidimensional cell growth	7	15	0.000290142	0.0145764
GO:1902580	single-organism cellular localization	7	159	0.0160122	0.320556
GO:0000041	transition metal ion transport	6	27	0.0450526	0.62664
GO:0005985	sucrose metabolic process	6	20	0.0107001	0.248389
GO:0009699	phenylpropanoid biosynthetic process	6	19	0.00816238	0.206576
GO:0016126	sterol biosynthetic process	6	24	0.0264039	0.43487
GO:0031407	oxylipin metabolic process	6	14	0.00139289	0.0515217
GO:0031408	oxylipin biosynthetic process	6	14	0.00139289	0.0515217
GO:0043038	amino acid activation	6	144	0.0167998	0.330691
GO:0043039	tRNA aminoacylation	6	144	0.0167998	0.330691
GO:0072350	tricarboxylic acid metabolic process	6	177	0.00214291	0.0732288
GO:0006418	tRNA aminoacylation for protein translation	5	139	0.00958942	0.229814
GO:0009767	photosynthetic electron transport chain	5	13	0.00617321	0.16557
GO:0016071	mRNA metabolic process	5	234	4.62313e-06	0.000361894
GO:0044270	cellular nitrogen compound catabolic process	5	144	0.0071315	0.184651
GO:0046700	heterocycle catabolic process	5	145	0.00509706	0.143571
GO:0070647	protein modification by small protein conjugation or removal	5	184	0.000278571	0.0141003
GO:0006099	tricarboxylic acid cycle	4	170	0.000244617	0.0124755
GO:0006101	citrate metabolic process	4	174	0.000172901	0.00923786
GO:0006397	mRNA processing	4	174	0.000172901	0.00923786
GO:0006696	ergosterol biosynthetic process	4	4	9.58618e-05	0.00537785
GO:0006829	zinc II ion transport	4	8	0.00483516	0.139348
GO:0008204	ergosterol metabolic process	4	4	9.58618e-05	0.00537785
GO:0008216	spermidine metabolic process	4	14	0.0427052	0.602634
GO:0008295	spermidine biosynthetic process	4	14	0.0427052	0.602634
GO:0016128	phytosteroid metabolic process	4	10	0.0123365	0.271404
GO:0016129	phytosteroid biosynthetic process	4	10	0.0123365	0.271404
GO:0022613	ribonucleoprotein complex biogenesis	4	132	0.00494709	0.140523
GO:0022618	ribonucleoprotein complex assembly	4	224	2.53877e-06	0.000208427
GO:0044107	cellular alcohol metabolic process	4	4	9.58618e-05	0.00537785
GO:0044108	cellular alcohol biosynthetic process	4	4	9.58618e-05	0.00537785
GO:0044703	multi-organism reproductive process	4	10	0.0123365	0.271404
GO:0070838	divalent metal ion transport	4	11	0.0178868	0.34404
GO:0071826	ribonucleoprotein complex subunit organization	4	229	1.82516e-06	0.000155532
GO:0072511	divalent inorganic cation transport	4	11	0.0178868	0.34404
GO:0097384	cellular lipid biosynthetic process	4	4	9.58618e-05	0.00537785
GO:1902652	secondary alcohol metabolic process	4	5	0.000441399	0.0206354
GO:1902653	secondary alcohol biosynthetic process	4	5	0.000441399	0.0206354
GO:0000003	reproduction	3	6	0.0154038	0.313289
GO:0006325	chromatin organization	3	138	0.000818289	0.0333862
GO:0007050	cell cycle arrest	3	6	0.0154038	0.313289
GO:0007062	sister chromatid cohesion	3	8	0.0370823	0.538013
GO:0008380	RNA splicing	3	134	0.00116382	0.044516
GO:0009772	photosynthetic electron transport in photosystem II	3	4	0.00358957	0.111875
GO:0009800	cinnamic acid biosynthetic process	3	7	0.0249896	0.416411
GO:0009803	cinnamic acid metabolic process	3	7	0.0249896	0.416411
GO:0010200	response to chitin	3	7	0.0249896	0.416411
GO:0018107	peptidyl-threonine phosphorylation	3	7	0.0249896	0.416411
GO:0018210	peptidyl-threonine modification	3	7	0.0249896	0.416411
GO:0019953	sexual reproduction	3	6	0.0154038	0.313289
GO:0033043	regulation of organelle organization	3	122	0.00331395	0.105234
GO:0034655	nucleobase-containing compound catabolic process	3	125	0.00229249	0.0765457
GO:0045595	regulation of cell differentiation	3	8	0.0370823	0.538013
GO:0051513	regulation of monopolar cell growth	3	6	0.0154038	0.313289
GO:0006401	RNA catabolic process	2	80	0.0225747	0.396796
GO:0007015	actin filament organization	2	130	0.000305014	0.01521
GO:0010088	phloem development	2	3	0.0274539	0.43487
GO:0010608	posttranscriptional regulation of gene expression	2	73	0.0460719	0.632972
GO:0016568	chromatin modification	2	77	0.0326027	0.486655
GO:0030417	nicotianamine metabolic process	2	2	0.00979749	0.229814
GO:0030418	nicotianamine biosynthetic process	2	2	0.00979749	0.229814
GO:0072351	tricarboxylic acid biosynthetic process	2	2	0.00979749	0.229814
GO:0090603	sieve element differentiation	2	3	0.0274539	0.43487
GO:2000012	regulation of auxin polar transport	2	3	0.0274539	0.43487
GO:0000375	RNA splicing, via transesterification reactions	1	100	0.000613147	0.0263777
GO:0000377	RNA splicing, via transesterification reactions with bulged adenosine as nucleophile	1	98	0.000945606	0.037227
GO:0000398	mRNA splicing, via spliceosome	1	94	0.00139054	0.0515217
GO:0000956	nuclear-transcribed mRNA catabolic process	1	57	0.0415452	0.590047
GO:0006352	DNA-templated transcription, initiation	1	58	0.0276635	0.435204
GO:0006402	mRNA catabolic process	1	59	0.027669	0.435204
GO:0006637	acyl-CoA metabolic process	1	57	0.0415452	0.590047
GO:0006913	nucleocytoplasmic transport	1	87	0.00193906	0.0669425
GO:0007010	cytoskeleton organization	1	65	0.0195689	0.356226
GO:0007034	vacuolar transport	1	76	0.00614306	0.16542
GO:0035383	thioester metabolic process	1	57	0.0415452	0.590047
GO:0051169	nuclear transport	1	87	0.00193906	0.0669425
GO:0051604	protein maturation	1	59	0.027669	0.435204

## Sheet: Cellular Componet
GO Enrichment (Cellular Component)
GO ID	Description	DEGs(2680)	All Genes(27071)	P-value uncorrected	P-value corrected
GO:0044425	membrane part	910	8015	2.89609e-07	2.99946e-05
GO:0031224	intrinsic component of membrane	894	7505	6.93601e-10	1.26198e-07
GO:0016021	integral component of membrane	891	7476	6.62996e-10	1.2398e-07
GO:0044464	cell part	854	9936	3.51528e-08	4.22587e-06
GO:0044424	intracellular part	711	8884	7.26938e-10	1.2785e-07
GO:0043227	membrane-bounded organelle	464	3860	3.15652e-06	0.000252972
GO:0043231	intracellular membrane-bounded organelle	463	3850	3.08143e-06	0.00024993
GO:0044444	cytoplasmic part	301	4621	6.53081e-10	1.2398e-07
GO:0005634	nucleus	288	2317	3.31506e-05	0.0020857
GO:0044446	intracellular organelle part	166	3094	4.03123e-10	9.04871e-08
GO:0044422	organelle part	166	3099	5.09397e-10	1.03917e-07
GO:0032991	macromolecular complex	140	3531	5.36862e-10	1.06299e-07
GO:0043234	protein complex	101	2060	3.3908e-10	9.04871e-08
GO:0005737	cytoplasm	98	1360	0.000465583	0.0212125
GO:0009536	plastid	65	489	0.0142732	0.296565
GO:0009507	chloroplast	61	454	0.013834	0.289224
GO:0031090	organelle membrane	61	818	0.0172436	0.335503
GO:0005576	extracellular region	56	314	1.48144e-05	0.00106096
GO:1990904	ribonucleoprotein complex	42	1582	3.52535e-10	9.04871e-08
GO:0030529	intracellular ribonucleoprotein complex	42	1582	3.52535e-10	9.04871e-08
GO:0043228	non-membrane-bounded organelle	41	1409	2.7483e-10	9.04871e-08
GO:0043232	intracellular non-membrane-bounded organelle	41	1409	2.7483e-10	9.04871e-08
GO:0098796	membrane protein complex	35	779	2.38087e-08	3.02415e-06
GO:0098588	bounding membrane of organelle	35	552	0.00385583	0.117988
GO:0005618	cell wall	33	203	0.00432552	0.128279
GO:0030312	external encapsulating structure	33	203	0.00432552	0.128279
GO:0005840	ribosome	26	1047	2.50523e-10	9.04871e-08
GO:0044428	nuclear part	22	705	2.35827e-10	9.04871e-08
GO:0048046	apoplast	20	108	0.00543345	0.151776
GO:1902494	catalytic complex	19	509	1.82115e-07	1.91562e-05
GO:0044431	Golgi apparatus part	15	273	0.0139433	0.290608
GO:0005829	cytosol	14	446	5.86852e-08	6.81153e-06
GO:0044430	cytoskeletal part	12	284	0.000614164	0.0263777
GO:1990234	transferase complex	11	278	0.000359612	0.0174166
GO:0005783	endoplasmic reticulum	11	200	0.032456	0.485542
GO:0000145	exocyst	10	51	0.0309689	0.4685
GO:0044391	ribosomal subunit	7	451	1.58802e-10	9.04871e-08
GO:0009501	amyloplast	7	18	0.0010985	0.0425004
GO:0005730	nucleolus	7	193	0.00154794	0.0560255
GO:0000139	Golgi membrane	7	170	0.00928049	0.227186
GO:0099512	supramolecular fiber	7	155	0.021162	0.37589
GO:0099513	polymeric cytoskeletal fiber	7	155	0.021162	0.37589
GO:0005874	microtubule	7	150	0.0277681	0.435745
GO:0015934	large ribosomal subunit	5	225	9.26553e-06	0.000693062
GO:0044445	cytosolic part	4	330	3.26945e-10	9.04871e-08
GO:0044433	cytoplasmic vesicle part	4	127	0.00677881	0.179665
GO:0044455	mitochondrial membrane part	4	110	0.0239814	0.416411
GO:0030117	membrane coat	4	111	0.0242299	0.416411
GO:0044451	nucleoplasm part	3	167	6.84198e-05	0.00411252
GO:0044426	cell wall part	3	7	0.0249896	0.416411
GO:0044462	external encapsulating structure part	3	7	0.0249896	0.416411
GO:0009522	photosystem I	3	90	0.0327806	0.488228
GO:0015935	small ribosomal subunit	2	226	3.33842e-08	4.08623e-06
GO:0022625	cytosolic large ribosomal subunit	2	159	2.28656e-05	0.00148011
GO:0005681	spliceosomal complex	2	88	0.011164	0.254765
GO:0009523	photosystem II	2	84	0.015894	0.320354
GO:0009551	secondary plasmodesma	2	3	0.0274539	0.43487
GO:0097218	sieve plate	2	3	0.0274539	0.43487
GO:0031390	Ctf18 RFC-like complex	2	3	0.0274539	0.43487
GO:0031901	early endosome membrane	2	3	0.0274539	0.43487
GO:0000151	ubiquitin ligase complex	2	76	0.0319795	0.48267
GO:0022627	cytosolic small ribosomal subunit	1	106	0.000436418	0.0206354
GO:0031301	integral component of organelle membrane	1	63	0.0189991	0.356226
GO:0031300	intrinsic component of organelle membrane	1	63	0.0189991	0.356226
