# Supplementary material for: Transcriptome profiling of Fagopyrum tataricum leaves in response to lead stress
Source: BMC Plant Biol. 2020 Feb 3;20:54. doi: 10.1186/s12870-020-2265-1 (PMC6998078; doi:10.1186/s12870-020-2265-1)
Supplement: Supplementary file 7 — Additional file 7: Table S4. KEGG pathway enrichment analysis of DEGs. [file 12870_2020_2265_MOESM7_ESM.xlsx]

## Sheet: KEGG Pathway Enrichment
KEGG Pathway Enrichment
Pathway	Pathway ID	DEGs(1674)	All Genes(26443)	P-value uncorrected	P-value corrected
Plant hormone signal transduction	ko04075	82	412	0	0
MAPK signaling pathway - plant	ko04016	65	297	0	0
Plant-pathogen interaction	ko04626	56	305	0	0
Phenylpropanoid biosynthesis	ko00940	45	243	9.87366e-12	2.86336e-10
Carotenoid biosynthesis	ko00906	15	53	6.24306e-07	1.44839e-05
Starch and sucrose metabolism	ko00500	47	360	2.05152e-06	3.96627e-05
Sesquiterpenoid and triterpenoid biosynthesis	ko00909	11	37	1.16775e-05	0.000193512
Sulfur metabolism	ko00920	15	76	7.15969e-05	0.00103816
Monobactam biosynthesis	ko00261	8	25	0.000103699	0.00133657
Galactose metabolism	ko00052	25	174	0.000104749	0.00121508
Flavonoid biosynthesis	ko00941	15	84	0.00023181	0.00244454
Linoleic acid metabolism	ko00591	7	26	0.000909662	0.0087934
Zeatin biosynthesis	ko00908	6	21	0.00151535	0.0135216
Stilbenoid, diarylheptanoid and gingerol biosynthesis	ko00945	10	53	0.00160601	0.013307
alpha-Linolenic acid metabolism	ko00592	13	86	0.00286933	0.0221895
DNA replication	ko03030	15	109	0.00362082	0.0262509
Circadian rhythm - plant	ko04712	12	82	0.00534561	0.0364759
Steroid biosynthesis	ko00100	9	63	0.0171871	0.110761
Phosphatidylinositol signaling system	ko04070	21	202	0.0175536	0.107169
Fatty acid elongation	ko00062	11	98	0.0455588	0.264241
Diterpenoid biosynthesis	ko00904	4	22	0.046924	0.259199
Valine, leucine and isoleucine degradation	ko00280	19	205	0.0618181	0.32595
Anthocyanin biosynthesis	ko00942	1	1	0.063306	0.319282
Terpenoid backbone biosynthesis	ko00900	13	130	0.0684262	0.330727
Pentose phosphate pathway	ko00030	19	210	0.0746068	0.346176
Oxidative phosphorylation	ko00190	52	670	0.0752339	0.335659
Monoterpenoid biosynthesis	ko00902	2	8	0.0869275	0.373466
Fructose and mannose metabolism	ko00051	16	176	0.0925754	0.383527
Glycerolipid metabolism	ko00561	18	203	0.0935979	0.374392
Glycolysis / Gluconeogenesis	ko00010	36	457	0.104043	0.4023
Synthesis and degradation of ketone bodies	ko00072	4	29	0.108028	0.404233
beta-Alanine metabolism	ko00410	14	155	0.114395	0.414682
Amino sugar and nucleotide sugar metabolism	ko00520	26	322	0.121371	0.426636
Nitrogen metabolism	ko00910	10	105	0.128119	0.43711
Pentose and glucuronate interconversions	ko00040	18	215	0.13805	0.457537
Ubiquinone and other terpenoid-quinone biosynthesis	ko00130	6	56	0.141662	0.456465
Cysteine and methionine metabolism	ko00270	23	290	0.157292	0.493133
Phenylalanine, tyrosine and tryptophan biosynthesis	ko00400	11	124	0.162198	0.495132
Vitamin B6 metabolism	ko00750	4	35	0.178396	0.530613
Lysine biosynthesis	ko00300	5	48	0.185619	0.538296
Phenylalanine metabolism	ko00360	9	101	0.189403	0.535872
Butanoate metabolism	ko00650	9	102	0.196944	0.543939
Arginine and proline metabolism	ko00330	16	201	0.205399	0.554099
Glycerophospholipid metabolism	ko00564	19	244	0.205995	0.543078
Selenocompound metabolism	ko00450	6	63	0.207542	0.534997
Alanine, aspartate and glutamate metabolism	ko00250	16	205	0.22776	0.574351
Ascorbate and aldarate metabolism	ko00053	11	138	0.257972	0.636697
Carbon fixation in photosynthetic organisms	ko00710	20	275	0.29245	0.706754
Brassinosteroid biosynthesis	ko00905	2	17	0.293057	0.693768
Indole alkaloid biosynthesis	ko00901	2	17	0.293057	0.693768
Taurine and hypotaurine metabolism	ko00430	3	30	0.295026	0.671039
Caffeine metabolism	ko00232	1	6	0.324586	0.724077
Fatty acid degradation	ko00071	16	222	0.332391	0.727497
Glutathione metabolism	ko00480	19	268	0.338278	0.726671
Propanoate metabolism	ko00640	11	149	0.343769	0.72504
Cyanoamino acid metabolism	ko00460	8	105	0.346953	0.718689
Folate biosynthesis	ko00790	4	47	0.346971	0.706116
Riboflavin metabolism	ko00740	3	33	0.348136	0.696273
Inositol phosphate metabolism	ko00562	14	197	0.36684	0.721244
Tryptophan metabolism	ko00380	13	185	0.38981	0.753633
Betalain biosynthesis	ko00965	1	8	0.407415	0.774756
Mismatch repair	ko03430	6	82	0.418616	0.783216
Flavone and flavonol biosynthesis	ko00944	1	9	0.44494	0.819255
Glycosaminoglycan degradation	ko00531	4	55	0.462931	0.839063
Arginine biosynthesis	ko00220	7	102	0.469198	0.837337
Sphingolipid metabolism	ko00600	7	103	0.479516	0.842785
Protein processing in endoplasmic reticulum	ko04141	46	720	0.496425	0.859483
Peroxisome	ko04146	19	297	0.515189	0.878852
Ether lipid metabolism	ko00565	5	76	0.53082	0.892394
Limonene and pinene degradation	ko00903	3	45	0.548786	0.909417
Base excision repair	ko03410	5	79	0.565729	0.92429
Photosynthesis	ko00195	8	129	0.575638	0.927416
Tropane, piperidine and pyridine alkaloid biosynthesis	ko00960	3	48	0.593148	0.942537
Purine metabolism	ko00230	31	506	0.601985	0.943652
RNA degradation	ko03018	21	348	0.622035	0.962081
Other types of O-glycan biosynthesis	ko00514	3	51	0.634577	0.968565
Cutin, suberine and wax biosynthesis	ko00073	3	52	0.647715	0.975778
AGE-RAGE signaling pathway in diabetic complications	ko04933	9	155	0.653239	0.971484
Homologous recombination	ko03440	6	108	0.686541	1
Nicotinate and nicotinamide metabolism	ko00760	4	75	0.707014	1
Histidine metabolism	ko00340	4	76	0.716802	1
Nucleotide excision repair	ko03420	8	148	0.72658	1
Glycine, serine and threonine metabolism	ko00260	11	203	0.74458	1
C5-Branched dibasic acid metabolism	ko00660	1	21	0.746884	1
Thiamine metabolism	ko00730	3	61	0.750757	1
SNARE interactions in vesicular transport	ko04130	3	63	0.770047	1
Protein export	ko03060	7	139	0.783931	1
Porphyrin and chlorophyll metabolism	ko00860	7	140	0.790045	1
Lysine degradation	ko00310	10	198	0.810922	1
Glyoxylate and dicarboxylate metabolism	ko00630	14	271	0.819142	1
ABC transporters	ko02010	12	237	0.82529	1
Glycosphingolipid biosynthesis - globo and isoglobo series	ko00603	1	31	0.868473	1
Biosynthesis of unsaturated fatty acids	ko01040	4	98	0.874856	1
Arachidonic acid metabolism	ko00590	2	57	0.88358	1
Valine, leucine and isoleucine biosynthesis	ko00290	2	62	0.910255	1
Proteasome	ko03050	7	185	0.952141	1
Pyruvate metabolism	ko00620	15	344	0.954031	1
Tyrosine metabolism	ko00350	4	123	0.956363	1
Fatty acid biosynthesis	ko00061	5	148	0.961302	1
One carbon pool by folate	ko00670	2	78	0.961999	1
Phagosome	ko04145	17	393	0.965845	1
N-Glycan biosynthesis	ko00510	3	107	0.969036	1
Pantothenate and CoA biosynthesis	ko00770	2	82	0.969505	1
Other glycan degradation	ko00511	2	83	0.971145	1
Aminoacyl-tRNA biosynthesis	ko00970	6	180	0.974396	1
Isoquinoline alkaloid biosynthesis	ko00950	1	57	0.97605	1
Pyrimidine metabolism	ko00240	13	341	0.984658	1
mRNA surveillance pathway	ko03015	14	362	0.985029	1
Ribosome biogenesis in eukaryotes	ko03008	11	303	0.986192	1
Ubiquitin mediated proteolysis	ko04120	13	378	0.995676	1
Endocytosis	ko04144	25	669	0.99894	1
RNA polymerase	ko03020	1	108	0.999156	1
Citrate cycle (TCA cycle)	ko00020	6	280	0.999724	1
Spliceosome	ko03040	17	551	0.999819	1
RNA transport	ko03013	14	598	0.999999	1
Ribosome	ko03010	30	1368	1	1
