# Supplementary material for: Transcriptome profiling of Fagopyrum tataricum leaves in response to lead stress
Source: BMC Plant Biol. 2020 Feb 3;20:54. doi: 10.1186/s12870-020-2265-1 (PMC6998078; doi:10.1186/s12870-020-2265-1)
Supplement: Supplementary file 8 — Additional file 8: Table S5. Primers used for quantitative real-time PCR analysis. [file 12870_2020_2265_MOESM8_ESM.xlsx]

## Sheet: Sheet1
Table S1 Primers used for quantitative real time PCR analysis.
Gene	Primer Name	Sequences(5′→3′)	Primers PCR Efficiency
CACS	FtCACS-F	TCCTTATCAATCGCCTCTATC	1.14	Candidate reference gene
	FtCACS-R	CAACCTCCTATCTGTCTCAC
TRINITY_DN5066_c0_g1	1F	CAATCTCTCTGTTTCTCCTGTG	1.2	These 15 primer pairs were used to conduct real-time RT-PCR analyses of fourteen genes which displayed diverse expression profiles in the RNA-Seq data
	1R	CTCTGGTTGCTTCTTGTCTTC
TRINITY_DN20192_c0_g1	2F	GGACAATCTCTACCTACAAG	0.92
	2R	GAGTTCCTTCTATGGTTCTT
TRINITY_DN18224_c0_g1	3F	CGTTTGTTTCTGCCATCATC	1.12
	3R	GTAGAGTGTCATAGCCATAGC
TRINITY_DN27134_c4_g3	4F	AACAATCCTGCTTATACTTCAC	1.04
	4R	TCTCTGTCAATCCTCATTCG
TRINITY_DN28815_c0_g1	5F	CCAACTTCATCCTCCTACTC	1.17
	5R	AAGCACAGACGATTCAATCT
TRINITY_DN25405_c0_g1	6F	ACTGTTGTATGTGCCACTCC	1.06
	6R	TGCCTTGTAATGCCTCTTCA
TRINITY_DN29548_c0_g1	7F	ATTGTTAAGGTTGGTGAGAC	1.16
	7R	GGAAGAACAGGAACATAGTAA
TRINITY_DN29488_c0_g1	8F	CCTCAAGAACTCATCAATGG	1.15
	8R	CATCTCCAACAGTCGTCTAT
TRINITY_DN12719_c0_g1	9F	GAATAGACAGTGCCCTCAAG	1.19
	9R	TCATCCAATCTTCCACATCTC
TRINITY_DN15525_c0_g1	10F	AGGAGGTCTTCTCATTACTG	0.98
	10R	ATGGACAGCATCAACAATAG
TRINITY_DN29613_c0_g1	11F	GAGTAAGGCAGTGGATAAGG	1.14
	11R	GACATCGCATACAGGAGAAT
TRINITY_DN29122_c0_g2	12F	CCCTCTCTTCTTCCAAATCC	1.2
	12R	GACCTGTGAACATCCATAGC
TRINITY_DN54314_c0_g1	13F	AGTCATCCTATTGCTTCTCTACG	1.05
	13R	AGACACACCGATACACAACTC
TRINITY_DN21516_c1_g1	14F	TACTGATGGTTCCGTTGTTCTT	0.91
	14R	CCTCACATCTGCCTCTTCAA
TRINITY_DN26939_c1_g2	15F	CGGTCTTGTCATTGGATAGG	1.07
	15R	CGTTCTCTAAGTGTCGTGTT
ZFP14	FtZFP14-F	TAATGGCGGTCATAAGAAGT	1.09	Regulated Gene Related to Pb Stress
	FtZFP14-R	CTGAGAAATGGCTTTGTATCC
MTPC2	FtMTPC2-F	GTCAGAGCACAAGCACTATC	1.01
	FtMTPC2-R	ACCAGGATGCCAGGATTATC
Nramp3	FtNramp3-F	GGAGAATTATGGTGTGAGGAA	0.93
	FtNramp3-R	GGAGAATTATGGTGTGAGGAA
PCS	FtPCS-F	CTGCTTCTCTTCTTGCTCTC	0.99
	FtPCS-R	TGCTTGAATGTGTCTATATTGTTG
PCSL	FtPCSL-F	ACACAAGACTGGAATCAACA	1.07
	FtPCSL-R	TTAGGATGCTGAACAACAAGA
VCE1a	FtVCE1a-F	AACACTCTCCTCCTGCTTCTTG	1.11
	FtVCE1a-R	CATCACAATGCTGCTGACTCTG
